# Supplementary material for: Sexual homomorphism in dioecious trees: extensive tests fail to detect sexual dimorphism in Populus
Source: Sci Rep. 2017 May 12;7:1831. doi: 10.1038/s41598-017-01893-z (PMC5431824; doi:10.1038/s41598-017-01893-z)
Supplement: Supplementary file 2 — Supplemental Tables S1-S6 [file 41598_2017_1893_MOESM2_ESM.xls]

## Sheet: TOC
Supplementary data in support of “Sexual homomorphism in dioecious trees: extensive tests fail to detect sexual dimorphism in Populus”
Authors: Athena D. McKown, Jaroslav Klápště, Robert D. Guy, Raju Y. Soolanayakanahally, Jonathan La Mantia, Ilga Porth, Oleksandr Skyba, Faride Unda, Carl J. Douglas, Yousry A. El-Kassaby, Richard C. Hamelin, Shawn D. Mansfield, Quentin C. B. Cronk
List of Supplemental Tables
Table S1. Sex-identifications using field flowering observations of P. trichocarpa trees between 2011-2015 (210 flowering genotypes, 543 trees total) and P. balsamifera trees from 2013-2015 (71 flowering genotypes, 103 trees total). Populus trichocarpa trees were sex-identified from two common gardens (Surrey, Totem Field) near Vancouver, BC, Canada, and P. balsamifera trees were sex-identified a…
Table S2. Sex-associated SNPs (identified from GWAS testing male vs. females in P. trichocarpa) and sex identifications of 904 P. trichocarpa genotypes sequenced by the University of British Columbia (UBC) and publicly available genomic data on Phytozome from the BioEnergy Science Center (BESC). Genotype names refer to individual trees from each source collection. Field observations of flowering …
Table S3. Proof of concept and strength of predicability for gender using GWAS-identified SNPs matched with field flowering observations in trees from the FLNRO P. trichocarpa collection but not included in the GWAS. Arabidopsis homologs and putative gene functions given for all GWAS-identified markers. Number of plants with an allelic variant identified for both sexes and percent variability giv…
Table S4. Summary of all phenotypes tested with linear and mixed effects modeling between male and female P. trichocarpa trees using data collected from multiple plantation sites. Models tested include assessments of geographical (latitude co-ordinates), genetic (SNP-based population structure principal components), and year of planting (Agassiz plantation only) covariates, as reported with Bayes…
Table S5. Summary of all phenotypes tested with linear modeling between male and female P. balsamifera trees. Models tested include assessments of geographical (latitude and longitude co-ordinates) covariates, as reported with Bayesian Information Criterion (BIC) model fit values.
Table S6. Mean spring phenological differences (± standard error) compared between 422 male and female P. trichocarpa trees under controlled growth chamber conditions testing 'early' vs. 'later' warming scenarios. P-values reported for fixed factors 'latitude' and 'sex' in each mixed model.

## Sheet: S1
Table S1. Sex-identifications using field flowering observations of P. trichocarpa trees between 2011-2015 (210 flowering genotypes, 543 trees total) and P. balsamifera trees from 2013-2015 (71 flowering genotypes, 103 trees total). Populus trichocarpa trees were sex-identified from two common gardens (Surrey, Totem Field) near Vancouver, BC, Canada, and P. balsamifera trees were sex-identified a…
			Surrey				Totem Field								W2		Ex-farm
Species	Genotype	Sex	Month (2011)	N (2011)	Month (2012)	N (2012)	Month (2012)	N (2012)	Month (2013)	N (2013)	Month (2014)	N (2014)	Month (2015)	N (2015)	N (2013)	N (2014)	N (2013)	N (2014)	N (2015)
P. trichocarpa	ALAA-20-1	MALE											MAR	2
P. trichocarpa	ALAA-20-2	FEMALE							MAR	2	MAR-APR	2	MAR	2
P. trichocarpa	ALAA-20-4	MALE											MAR	1
P. trichocarpa	ALAA-20-5	FEMALE									MAR-APR	1	MAR	3
P. trichocarpa	BELA-18-2	FEMALE											MAR	1
P. trichocarpa	BELA-18-3	MALE	MAR	3							MAR-APR	3	MAR	3
P. trichocarpa	BELA-18-4	FEMALE	JAN/MAR	4
P. trichocarpa	BELA-18-5	MALE	MAR	5							MAR-APR	1	MAR	1
P. trichocarpa	BELC-18-2	MALE	JAN	2
P. trichocarpa	BELC-18-3	MALE									MAR-APR	1	MAR	1
P. trichocarpa	BELC-18-4	MALE									MAR-APR	4	MAR	2
P. trichocarpa	BELC-18-5	FEMALE									MAR-APR	1	MAR	1
P. trichocarpa	BLCG-28-3	MALE											MAR	1
P. trichocarpa	BULC-11-4	FEMALE	APR	4
P. trichocarpa	CARS-29-1	FEMALE	APR	1
P. trichocarpa	CARS-29-3	FEMALE							MAR	1	MAR-APR	1	MAR	1
P. trichocarpa	CARS-29-4	MALE									MAR-APR	1	MAR	1
P. trichocarpa	CHIL-14-2	FEMALE	APR	2
P. trichocarpa	CHKC-19-2	FEMALE							MAR	1	MAR-APR	1	MAR	1
P. trichocarpa	CHKC-19-4	MALE											MAR	1
P. trichocarpa	CHKD-19-3	MALE	APR	3							MAR-APR	1	MAR	2
P. trichocarpa	CHWH-27-4	FEMALE	APR	4					MAR	1	MAR-APR	2	MAR	2
P. trichocarpa	CHWH-27-5	FEMALE											MAR	1
P. trichocarpa	CHWI-27-1	MALE	MAR	1
P. trichocarpa	CHWJ-27-1	FEMALE	APR	1
P. trichocarpa	CHWJ-27-2	FEMALE											MAR	1
P. trichocarpa	CHWK-27-2	FEMALE			FEB	2							MAR	2
P. trichocarpa	CHWK-27-4	FEMALE	APR	4
P. trichocarpa	CMBF-28-1	FEMALE	APR	1
P. trichocarpa	CMBF-28-3	FEMALE	APR	3
P. trichocarpa	CNYH-28-2	FEMALE	APR	2
P. trichocarpa	CSYJ-28-2	MALE									MAR-APR	1	MAR	1
P. trichocarpa	CSYJ-28-3	FEMALE	APR	3									MAR	2
P. trichocarpa	DENB-17-1	FEMALE											MAR	1
P. trichocarpa	DENB-17-3	FEMALE											MAR	2
P. trichocarpa	DENC-17-5	FEMALE	JAN	5									MAR	2
P. trichocarpa	DEND-17-1	FEMALE									MAR-APR	1	MAR	1
P. trichocarpa	DEND-17-2	FEMALE	APR	1
P. trichocarpa	DEND-17-3	MALE					MAR	1	MAR	1	MAR-APR	1	MAR	2
P. trichocarpa	DEND-17-5	FEMALE	APR	5
P. trichocarpa	ELAD-25-2	MALE	APR	3									MAR	1
P. trichocarpa	ELAD-25-5	FEMALE											MAR	1
P. trichocarpa	EXCP-10-5	FEMALE	APR	5
P. trichocarpa	FNYI-28-4	MALE											MAR	1
P. trichocarpa	GLCB-26-4	MALE	APR	4
P. trichocarpa	GLCB-26-5	MALE	APR	5
P. trichocarpa	HALS-30-2	FEMALE	APR	2
P. trichocarpa	HALS-30-4	FEMALE	APR	4					MAR	1	MAR-APR	1	MAR	1
P. trichocarpa	HARC-26-2	MALE	MAR	2
P. trichocarpa	HARC-26-3	MALE											MAR	2
P. trichocarpa	HARC-26-4	FEMALE											MAR	1
P. trichocarpa	HARC-26-5	MALE									MAR-APR	1	MAR	1
P. trichocarpa	HIXN-16-1	FEMALE	APR	1
P. trichocarpa	HIXN-16-5	FEMALE							MAR	2	MAR-APR	2	MAR	2
P. trichocarpa	HOMA-21-2	FEMALE							MAR	1	MAR-APR	2	MAR	2
P. trichocarpa	HOMA-21-5	FEMALE	JAN/APR	3
P. trichocarpa	HOMB-21-1	MALE									MAR-APR	1	MAR	1
P. trichocarpa	HOMB-21-3	FEMALE											MAR	1
P. trichocarpa	HOMB-21-4	MALE									MAR-APR	2	MAR	2
P. trichocarpa	HOMC-21-4	FEMALE											MAR	1
P. trichocarpa	HOMD-21-1	MALE											MAR	1
P. trichocarpa	HOMD-21-2	MALE									MAR-APR	1	MAR	1
P. trichocarpa	HOMD-21-3	FEMALE							MAR	1	MAR-APR	1	MAR	1
P. trichocarpa	HOMD-21-4	MALE											MAR	1
P. trichocarpa	HOPF-27-1	MALE									MAR-APR	1	MAR	1
P. trichocarpa	HOPF-27-3	MALE									MAR-APR	2	MAR	2
P. trichocarpa	HOPF-27-5	FEMALE							MAR	1	MAR-APR	1	MAR	1
P. trichocarpa	HOPG-27-1	MALE									MAR-APR	2	MAR	2
P. trichocarpa	HOPG-27-2	FEMALE							MAR	2	MAR-APR	2	MAR	3
P. trichocarpa	HOPG-27-4	FEMALE	APR	4
P. trichocarpa	HRSO-27-2	MALE	MAR	3					MAR	1	MAR-APR	4	MAR	4
P. trichocarpa	HRSO-27-4	FEMALE							MAR	1	MAR-APR	1	MAR	1
P. trichocarpa	HRSP-27-1	FEMALE											MAR	1
P. trichocarpa	HRSP-27-3	FEMALE	APR	3							MAR-APR	2	MAR	2
P. trichocarpa	HRSP-27-4	FEMALE	APR	4					MAR	1	MAR-APR	3	MAR	3
P. trichocarpa	JASP-30-1	MALE					MAR	1	MAR	1	MAR-APR	1	MAR	1
P. trichocarpa	JASP-30-5	MALE									MAR-APR	1	MAR	2
P. trichocarpa	JEFF-30-1	FEMALE											MAR	1
P. trichocarpa	JEFF-30-2	FEMALE	APR	2									MAR	1
P. trichocarpa	JEFF-30-3	FEMALE	APR	3									MAR	1
P. trichocarpa	KIMB-16-3	MALE	APR	3
P. trichocarpa	KLNA-20-4	FEMALE											MAR	1
P. trichocarpa	KLNA-20-5	MALE											MAR	1
P. trichocarpa	KLNE-20-3	MALE											MAR	1
P. trichocarpa	KLNE-20-4	MALE	JAN	4							MAR-APR	1	MAR	1
P. trichocarpa	KLNG-20-2	FEMALE	APR	3									MAR	2
P. trichocarpa	KLNG-20-3	FEMALE	APR	1	FEB	2							MAR	2
P. trichocarpa	KTMA-12-1	MALE	APR	1									MAR	2
P. trichocarpa	KTMA-12-4	MALE	APR	4
P. trichocarpa	KTMC-12-1	MALE											MAR	1
P. trichocarpa	KTMC-12-3	FEMALE	APR	3
P. trichocarpa	KTWD-9-4	MALE	MAR/APR	4
P. trichocarpa	KTWF-10-2	MALE	APR	2
P. trichocarpa	LAFY-30-1	FEMALE	APR	1
P. trichocarpa	LAFY-30-3	MALE	APR	3									MAR	1
P. trichocarpa	LILB-26-4	FEMALE											MAR	1
P. trichocarpa	LILC-26-1	MALE									MAR-APR	1	MAR	1
P. trichocarpa	LILC-26-2	MALE	MAR	2
P. trichocarpa	LILC-26-4	FEMALE	APR	4
P. trichocarpa	LILC-26-5	MALE	MAR	5							MAR-APR	2	MAR	2
P. trichocarpa	LILD-26-5	FEMALE											MAR	1
P. trichocarpa	LONG-29-1	MALE									MAR-APR	1	MAR	1
P. trichocarpa	LONG-29-2	MALE	JAN/MAR	2
P. trichocarpa	LONG-29-3	FEMALE	MAR	2	FEB	3							MAR	1
P. trichocarpa	LONG-29-5	FEMALE							MAR	2	MAR-APR	2	MAR	2
P. trichocarpa	MCFA-20-2	FEMALE	APR	2					MAR	2	MAR-APR	2	MAR	2
P. trichocarpa	MCFA-20-5	FEMALE											MAR	1
P. trichocarpa	MCHA-19-1	FEMALE	APR	1									MAR	2
P. trichocarpa	MCHA-19-2	MALE	APR	2									MAR	1
P. trichocarpa	MCHA-19-5	FEMALE											MAR	1
P. trichocarpa	MCHB-19-2	MALE									MAR-APR	1	MAR	1
P. trichocarpa	MCHB-19-3	MALE	MAR	3							MAR-APR	1	MAR	1
P. trichocarpa	MCHB-19-5	FEMALE											MAR	1
P. trichocarpa	MCMN-27-1	FEMALE	APR	1
P. trichocarpa	MCMN-27-3	MALE					MAR	1			MAR-APR	2	MAR	2
P. trichocarpa	MCMN-27-4	FEMALE	APR	4
P. trichocarpa	MEMA-28-2	MALE	APR	2
P. trichocarpa	MEMA-28-3	FEMALE											MAR	1
P. trichocarpa	MEMA-28-4	FEMALE											MAR	1
P. trichocarpa	MTSM-27-1	MALE									MAR-APR	1	MAR	2
P. trichocarpa	MTSM-27-3	MALE									MAR-APR	2	MAR	2
P. trichocarpa	NBON-29-1	MALE	MAR	1
P. trichocarpa	NBON-29-2	FEMALE							MAR	1	MAR-APR	1	MAR	2
P. trichocarpa	NBON-29-4	FEMALE	MAR/APR	4
P. trichocarpa	NHTA-27-2	FEMALE	APR	2
P. trichocarpa	NHTA-27-3	FEMALE	APR	3
P. trichocarpa	NHTA-27-4	FEMALE	APR	4
P. trichocarpa	NHTA-27-5	FEMALE											MAR	1
P. trichocarpa	NHTB-27-1	MALE	APR	1									MAR	2
P. trichocarpa	NPLN-30-4	MALE	APR	4
P. trichocarpa	PHLA-22-2	MALE	APR	2
P. trichocarpa	PHLA-22-3	FEMALE	APR	3									MAR	1
P. trichocarpa	PHLA-22-4	FEMALE	APR	4
P. trichocarpa	PHLC-22-1	FEMALE											MAR	1
P. trichocarpa	PHLC-22-3	MALE											MAR	1
P. trichocarpa	PITS-29-1	FEMALE	APR	2									MAR	2
P. trichocarpa	QAUS-16-3	FEMALE	MAR/APR	3					MAR	1	MAR-APR	1	MAR	1
P. trichocarpa	QAUS-16-6	MALE	MAR/APR	6
P. trichocarpa	QAUS-16-7	MALE	MAR	7
P. trichocarpa	QCTN-16-3	MALE	APR	3
P. trichocarpa	QCTN-16-4	FEMALE	APR	4
P. trichocarpa	QFRS-16-1	MALE	MAR	1
P. trichocarpa	QFRS-16-2	FEMALE	APR	2
P. trichocarpa	QFRS-16-4	FEMALE	APR	4
P. trichocarpa	QLKE-16-1	FEMALE	APR	1					MAR	1	MAR-APR	1	MAR	1
P. trichocarpa	QLKE-16-3	FEMALE	JAN/APR	3
P. trichocarpa	SHEL-15-3	FEMALE	APR	3
P. trichocarpa	SHEL-15-4	MALE	MAR/APR	4
P. trichocarpa	SHEL-15-5	FEMALE	APR	5
P. trichocarpa	SHEL-15-6	FEMALE	APR	6
P. trichocarpa	SKND-10-2	MALE											MAR	1
P. trichocarpa	SKNN-10-2	FEMALE							MAR	1	MAR-APR	1	MAR	1
P. trichocarpa	SKNP-10-8	FEMALE	JAN/APR	8									MAR	1
P. trichocarpa	SKWA-24-2	MALE									MAR-APR	1	MAR	1
P. trichocarpa	SKWA-24-3	MALE									MAR-APR	2	MAR	2
P. trichocarpa	SKWB-24-2	MALE	APR	2
P. trichocarpa	SKWB-24-3	FEMALE											MAR	1
P. trichocarpa	SKWB-24-4	FEMALE	APR	4
P. trichocarpa	SKWB-24-5	FEMALE	APR	5
P. trichocarpa	SKWC-24-4	MALE											MAR	1
P. trichocarpa	SKWD-24-3	MALE	APR	3									MAR	1
P. trichocarpa	SKWD-24-5	FEMALE											MAR	1
P. trichocarpa	SKWE-24-1	FEMALE	APR	1
P. trichocarpa	SKWE-24-2	MALE	APR	2
P. trichocarpa	SKWE-24-4	FEMALE	APR	4
P. trichocarpa	SKWE-24-5	FEMALE	APR	5									MAR	1
P. trichocarpa	SKWF-24-3	MALE											MAR	1
P. trichocarpa	SLMB-28-1	MALE	APR	1									MAR	1
P. trichocarpa	SLMB-28-3	FEMALE											MAR	1
P. trichocarpa	SLMB-28-4	FEMALE											MAR	1
P. trichocarpa	SLMC-28-2	FEMALE											MAR	1
P. trichocarpa	SLMC-28-5	MALE	APR	5
P. trichocarpa	SLMD-28-3	FEMALE											MAR	1
P. trichocarpa	SLMD-28-4	MALE	APR	4
P. trichocarpa	SQMA-25-1	MALE									MAR-APR	2	MAR	2
P. trichocarpa	SQMA-25-2	FEMALE	APR	2
P. trichocarpa	SQMA-25-3	MALE									MAR-APR	2	MAR	2
P. trichocarpa	SQMA-25-5	MALE									MAR-APR	1	MAR	1
P. trichocarpa	SQMB-25-3	FEMALE							MAR	2	MAR-APR	2	MAR	2
P. trichocarpa	SQMC-25-1	MALE	MAR	1					MAR	1	MAR-APR	1	MAR	1
P. trichocarpa	SQMC-25-2	FEMALE	JAN/APR	2
P. trichocarpa	SQMC-25-3	FEMALE	APR	3
P. trichocarpa	SQMC-25-5	FEMALE	APR	5									MAR	1
P. trichocarpa	STHA-21-2	MALE							MAR	1	MAR-APR	2	MAR	2
P. trichocarpa	STHA-21-3	FEMALE							MAR	1	MAR-APR	2	MAR	2
P. trichocarpa	STHA-21-5	MALE							MAR	1	MAR-APR	1	MAR	1
P. trichocarpa	STHB-21-1	FEMALE											MAR	1
P. trichocarpa	STHB-21-2	MALE									MAR-APR	2	MAR	2
P. trichocarpa	STHB-21-3	MALE	APR	3							MAR-APR	2	MAR	2
P. trichocarpa	STKA-5-1	FEMALE	APR	1
P. trichocarpa	TAKA-3-3	MALE	MAR/APR	3
P. trichocarpa	TLKH-11-5	FEMALE											MAR	1
P. trichocarpa	TNZA-4-1	MALE	APR	1
P. trichocarpa	TOBA-23-2	MALE									MAR-APR	1	MAR	2
P. trichocarpa	TOBA-23-5	MALE	JAN/MAR	5
P. trichocarpa	TOBB-23-2	FEMALE	APR	2							MAR-APR	1	MAR	2
P. trichocarpa	TOBB-23-5	FEMALE											MAR	1
P. trichocarpa	VNDL-27-2	MALE	MAR	2
P. trichocarpa	VNDL-27-3	FEMALE									MAR-APR	1	MAR	1
P. trichocarpa	VNDL-27-4	MALE	MAR	4							MAR-APR	2	MAR	2
P. trichocarpa	VNDL-27-5	FEMALE							MAR	1	MAR-APR	1	MAR	1
P. trichocarpa	WELC-27-4	FEMALE	APR	4									MAR	1
P. trichocarpa	WELC-27-5	MALE	APR	5
P. trichocarpa	WHTE-28-1	MALE	APR	1									MAR	1
P. trichocarpa	WHTE-28-2	MALE	JAN/APR	2
P. trichocarpa	WHTE-28-4	FEMALE	APR	4
P. trichocarpa	YALD-27-3	FEMALE	JAN/APR	3					MAR	1	MAR-APR	1	MAR	1
P. trichocarpa	YALD-27-4	FEMALE									MAR-APR	1	MAR	1
P. trichocarpa	YALE-27-3	FEMALE	APR	3
TxD hybrid1	CMBF-28-5	MALE	MAR	5
P. balsamifera	BOY6	MALE																	1
P. balsamifera	DUN10	MALE																1
P. balsamifera	DUN11	FEMALE																1
P. balsamifera	DUN14	FEMALE																1	2
P. balsamifera	DUN15	MALE																1
P. balsamifera	EDM13	FEMALE															1	1	2
P. balsamifera	EDM15	FEMALE																1	3
P. balsamifera	FRE1	FEMALE													1				2
P. balsamifera	FRE11	FEMALE													1			1	1
P. balsamifera	FRE13	FEMALE													1
P. balsamifera	FRE4	FEMALE													1
P. balsamifera	FRE5	MALE														1
P. balsamifera	FRE8	FEMALE													1
P. balsamifera	GIL5	FEMALE																	1
P. balsamifera	GPR1	MALE													1
P. balsamifera	GPR13	MALE													1
P. balsamifera	GPR15	FEMALE													1
P. balsamifera	GPR2	MALE														1
P. balsamifera	GRA12	FEMALE																1	1
P. balsamifera	GRA13	FEMALE																	1
P. balsamifera	GRA14	FEMALE																	1
P. balsamifera	GRA4	FEMALE																	2
P. balsamifera	GRA5	FEMALE																	1
P. balsamifera	GYP10	FEMALE																	2
P. balsamifera	GYP2	FEMALE																	1
P. balsamifera	GYP5	FEMALE																1	2
P. balsamifera	GYP6	FEMALE																	2
P. balsamifera	LAR11	FEMALE																1	2
P. balsamifera	LOV10	MALE													1
P. balsamifera	LOV11	MALE														1
P. balsamifera	LOV13	MALE													1
P. balsamifera	LOV15	MALE														1
P. balsamifera	LOV3	MALE																1
P. balsamifera	LOV5	FEMALE													1	1
P. balsamifera	LOV7	FEMALE														1
P. balsamifera	MAN1	FEMALE																	1
P. balsamifera	MAN5	FEMALE																	1
P. balsamifera	MAT1	MALE																1
P. balsamifera	MAT14	FEMALE																	1
P. balsamifera	MAT2	MALE															1	1
P. balsamifera	MAT5	FEMALE																	1
P. balsamifera	MAT7	FEMALE																	1
P. balsamifera	MGR10	FEMALE																	1
P. balsamifera	MGR12	FEMALE																1	1
P. balsamifera	MGR13	FEMALE																	1
P. balsamifera	MIN1	FEMALE															1	1	4
P. balsamifera	MIN11	FEMALE																	1
P. balsamifera	MIN13	FEMALE																	3
P. balsamifera	MIN14	FEMALE																1	2
P. balsamifera	MIN15	FEMALE															1	1	3
P. balsamifera	MIN4	FEMALE																1	3
P. balsamifera	MIN6	FEMALE																	2
P. balsamifera	MIN7	FEMALE																	1
P. balsamifera	MTN15	FEMALE																	1
P. balsamifera	MTN5	FEMALE																	1
P. balsamifera	POR10	FEMALE																	1
P. balsamifera	POR13	FEMALE																	3
P. balsamifera	POR14	FEMALE																	2
P. balsamifera	POR4	FEMALE																1	3
P. balsamifera	RNA2	FEMALE													1
P. balsamifera	RNA3	FEMALE													1
P. balsamifera	RNA7	FEMALE													1
P. balsamifera	RNA9	FEMALE													1
P. balsamifera	SOU1	FEMALE																	1
P. balsamifera	SOU5	FEMALE																	2
P. balsamifera	SOU7	FEMALE																1
P. balsamifera	SOU9	FEMALE																1	1
P. balsamifera	STL3	FEMALE																	1
P. balsamifera	WAD6	MALE																1
P. balsamifera	WAD8	MALE																	2
P. balsamifera	WOL8	FEMALE															1		3
1 P. trichocarpa × deltoides hybrid trees identified through morphological characters and genetic markers (Geraldes et al. 2011).

## Sheet: S2
Table S2. Sex-associated SNPs (identified from GWAS testing male vs. females in P. trichocarpa) and sex identifications of 904 P. trichocarpa genotypes sequenced by the University of British Columbia (UBC) and publicly available genomic data on Phytozome from the BioEnergy Science Center (BESC). Genotype names refer to individual trees from each source collection. Field observations of flowering …
Data source	Species	Genotype	Field-based ID (flowering observed) *=observation only from 2015	Sex	4_16861660	4_16861666	4_16861972	4_16862276		9_7689507	9_7689520	9_7689584	9_7689606		14_13467810	14_13469972	14_13470260	14_13470311	14_13470341		19_15894544	19_15894759	19_15894768	19_15894781	19_15894865	19_15894902	19_15894962	19_15895037	19_15895042	19_15895117	19_15895150	19_15895219	19_15895222	19_15895260	19_15895327	19_15895500	19_15895509	19_15895679	19_15895776	19_15895901	19_15895970	19_15895971	19_15899571	19_15899647		42_250015	42_272305	42_272540	42_272567
UBC	P. trichocarpa	ALAA-20-2	FEMALE	FEMALE	G/G	C/C	C/T	G/G		G/G	T/T	G/G	C/C		G/G	G/G	G/G	C/C	C/C		T/T	T/T	T/T	T/T	C/C	T/T	C/C	A/A	A/A	G/G	G/G	G/G	G/G	T/T	T/T	C/C	A/A	T/T	A/A	C/C	G/G	G/G	G/G	T/T		A/A	G/G	G/G	G/G
UBC	P. trichocarpa	ALAA-20-3		FEMALE	G/G	C/C	C/C	G/G		G/G	T/T	G/G	C/C		G/G	G/G	G/G	C/C	C/C		T/T	T/T	T/T	T/T	C/C	T/T	C/C	A/A	A/A	G/G	G/G	G/G	G/G	T/T	T/T	C/C	A/A	T/T	A/A	C/C	G/G	G/G	G/G	T/T		A/A	G/G	G/G	G/G
UBC	P. trichocarpa	ALAA-20-5	FEMALE	FEMALE	G/G	C/C	C/C	G/G		G/G	T/T	G/G	C/C		G/G	G/G	G/G	C/C	./.		T/T	T/T	T/T	T/T	C/C	T/T	C/C	A/A	A/A	G/G	G/G	G/G	G/G	T/T	T/T	C/C	A/A	T/T	A/A	C/C	G/G	./.	G/G	T/T		A/A	G/G	G/G	G/G
UBC	P. trichocarpa	BELA-18-1		FEMALE	G/G	C/C	./.	G/G		G/G	T/T	G/G	C/C		G/G	G/G	G/G	C/C	C/C		T/T	T/T	T/T	T/T	C/C	T/T	C/C	A/A	A/A	G/G	G/G	G/G	G/G	T/T	T/T	C/C	A/A	T/T	A/A	C/C	G/G	G/G	G/G	T/T		A/A	G/G	G/G	G/G
UBC	P. trichocarpa	BELA-18-2	FEMALE*	FEMALE	G/G	C/C	C/C	G/G		G/G	T/T	G/G	C/C		G/G	G/G	G/G	C/C	C/C		T/T	T/T	T/T	T/T	C/C	T/T	C/C	A/A	A/A	G/G	G/G	G/G	G/G	T/T	T/T	C/C	A/A	T/T	A/A	C/C	G/G	G/G	G/G	T/T		A/A	G/G	G/G	G/G
UBC	P. trichocarpa	BELA-18-4	FEMALE	FEMALE	G/G	C/C	C/C	G/G		G/G	T/T	G/G	C/C		G/G	G/G	G/G	C/C	C/C		T/T	T/T	T/T	T/T	C/C	T/T	C/C	A/A	A/A	G/G	G/G	G/G	G/G	T/T	T/T	C/C	A/A	T/T	A/A	C/C	G/G	G/G	G/G	T/T		A/A	G/G	G/G	G/G
UBC	P. trichocarpa	BELC-18-1		FEMALE	G/G	C/C	C/T	G/G		G/G	T/T	G/G	C/C		G/G	G/G	G/G	C/C	C/C		T/T	T/T	T/T	T/T	C/C	T/T	C/C	A/A	A/A	G/G	G/G	G/G	G/G	T/T	T/T	C/C	A/A	T/T	A/A	C/C	G/G	G/G	G/G	T/T		A/A	G/G	G/G	G/G
UBC	P. trichocarpa	BELC-18-5	FEMALE	FEMALE	G/G	C/C	C/C	G/G		G/G	T/T	G/G	C/C		G/G	G/G	G/G	C/C	C/C		T/C	T/T	T/T	T/T	C/T	T/T	C/C	A/A	A/A	G/G	G/G	G/G	G/G	T/T	T/C	C/C	A/C	T/T	A/A	C/C	G/G	G/G	G/G	T/T		A/A	G/G	G/G	G/G
UBC	P. trichocarpa	BLCG-28-1		FEMALE	G/G	C/C	C/T	G/G		G/G	T/T	G/G	C/C		G/G	G/G	./.	./.	C/C		T/T	T/T	T/T	T/T	C/C	T/T	C/C	A/A	A/A	G/G	G/G	G/G	G/G	T/T	T/T	C/C	A/A	T/T	A/A	C/C	G/G	G/G	G/G	T/T		A/A	G/G	G/G	G/G
UBC	P. trichocarpa	BULB-11-1		FEMALE	G/G	C/C	C/T	G/G		G/G	T/T	G/G	C/C		G/G	G/G	G/G	C/C	C/C		T/T	T/T	T/T	T/T	C/C	T/T	C/C	A/A	A/A	G/G	G/G	G/G	G/G	T/T	T/T	C/C	A/A	T/T	A/A	C/C	G/G	G/G	G/G	T/T		./.	G/G	G/G	G/G
UBC	P. trichocarpa	BULF-11-3		FEMALE	G/G	C/C	C/C	G/G		G/G	T/T	G/G	C/C		G/G	G/G	G/G	C/C	C/C		T/C	T/T	T/T	T/T	C/T	T/T	C/C	A/G	A/A	G/G	G/G	G/G	G/G	T/T	T/C	C/C	A/C	T/T	A/A	C/C	G/G	G/G	G/G	T/T		./.	G/G	G/G	G/G
UBC	P. trichocarpa	BULG-11-2		FEMALE	G/G	C/C	C/C	G/G		G/G	T/T	G/G	./.		G/G	G/G	G/G	C/C	C/C		./.	./.	./.	./.	C/C	T/T	C/C	A/A	A/A	G/G	G/G	G/G	G/G	T/T	T/T	./.	./.	./.	./.	./.	G/G	G/G	./.	T/T		./.	G/G	G/G	G/G
UBC	P. trichocarpa	BULG-11-5		FEMALE	G/G	C/C	C/C	G/G		G/G	T/T	G/G	C/C		G/G	G/G	G/G	C/C	C/C		T/C	T/T	T/T	T/T	C/T	T/T	C/C	A/G	A/A	G/G	G/G	G/G	G/G	T/T	T/C	C/C	A/C	T/T	A/A	C/C	G/G	G/G	G/G	T/T		./.	G/G	G/G	G/G
UBC	P. trichocarpa	CARS-29-2		FEMALE	G/G	C/C	C/C	G/G		G/G	T/T	G/G	C/C		G/G	G/G	G/G	C/C	C/C		T/T	T/T	T/T	T/T	C/C	T/T	C/C	A/A	A/A	G/G	G/G	G/G	G/G	T/T	T/T	C/C	A/A	T/T	A/A	C/C	G/G	G/G	G/G	T/T		A/A	G/G	G/G	G/G
UBC	P. trichocarpa	CARS-29-3	FEMALE	FEMALE	G/G	C/C	C/T	G/G		G/G	T/T	G/G	C/C		G/G	G/G	G/G	C/C	C/C		T/T	T/T	T/T	T/T	C/C	T/T	C/C	A/A	A/A	G/G	G/G	G/G	G/G	T/T	T/T	C/C	A/A	T/T	A/A	C/C	G/G	G/G	G/G	T/T		A/A	G/G	G/G	G/G
UBC	P. trichocarpa	CDRE-10-1		FEMALE	G/G	C/C	C/C	G/G		G/G	T/T	G/G	C/C		G/G	G/G	G/G	C/C	C/C		T/T	T/T	T/T	T/T	C/C	T/T	C/C	A/A	A/A	G/G	G/G	G/G	G/G	T/T	T/T	C/C	A/A	T/T	A/A	C/C	G/G	G/G	G/G	T/T		A/A	G/G	G/G	G/G
UBC	P. trichocarpa	CDRE-10-3		FEMALE	G/G	C/C	C/T	G/G		G/G	T/T	G/G	C/C		G/G	G/G	G/G	C/C	C/C		T/T	T/T	T/T	T/T	C/C	T/T	C/C	A/A	A/A	G/G	G/G	G/G	G/G	T/T	T/T	C/C	A/A	T/T	A/A	C/C	G/G	G/G	G/G	T/T		A/A	G/G	G/G	G/G
UBC	P. trichocarpa	CEDA-10-2		FEMALE	G/G	C/C	C/C	G/G		G/G	T/T	G/G	C/C		G/G	G/G	G/G	C/C	C/C		T/T	T/T	T/T	T/T	C/C	T/T	C/C	A/A	A/A	G/G	G/G	G/G	G/G	T/T	T/T	C/C	A/A	T/T	A/A	C/C	G/G	G/G	G/G	T/T		A/A	G/G	G/G	G/G
UBC	P. trichocarpa	CHIL-14-2	FEMALE	FEMALE	G/G	C/C	C/T	G/G		G/G	T/T	G/G	C/C		G/G	G/G	G/G	C/C	C/C		T/T	T/T	T/T	T/T	C/C	T/T	C/C	A/A	A/A	G/G	G/G	G/G	G/G	T/T	T/T	C/C	A/A	T/T	A/A	C/C	G/G	G/G	G/G	T/T		A/A	G/G	G/G	G/G
UBC	P. trichocarpa	CHKC-19-1		FEMALE	G/G	C/C	C/C	G/G		G/G	T/T	G/G	C/C		G/G	G/G	G/G	C/C	C/C		T/T	T/T	T/T	T/T	C/C	T/T	C/C	A/A	A/A	G/G	G/G	G/G	G/G	T/T	T/T	C/C	A/A	T/T	A/A	C/C	G/G	G/G	G/G	T/T		A/A	G/G	G/G	G/G
UBC	P. trichocarpa	CHKC-19-2	FEMALE	FEMALE	G/G	C/C	C/C	G/G		G/G	T/T	G/G	C/C		G/G	G/G	G/G	C/C	C/C		T/T	T/T	T/T	T/T	C/C	T/T	C/C	A/A	A/A	G/G	G/G	G/G	G/G	T/T	T/T	C/C	A/A	T/T	A/A	C/C	G/G	G/G	G/G	T/T		A/A	G/G	G/G	G/G
UBC	P. trichocarpa	CHKD-19-1		FEMALE	G/G	C/C	C/T	G/G		G/G	T/T	G/G	C/C		G/G	G/G	G/G	C/C	C/C		T/T	T/T	T/T	T/T	C/C	T/T	C/C	A/A	A/A	G/G	G/G	G/G	G/G	T/T	T/T	C/C	A/A	T/T	A/A	C/C	G/G	G/G	G/G	T/T		A/A	G/G	G/G	G/G
UBC	P. trichocarpa	CHKD-19-5		FEMALE	G/G	C/C	C/C	G/G		G/G	T/T	G/G	C/C		G/G	G/G	G/G	C/C	C/C		T/T	T/T	T/T	T/T	C/C	T/T	C/C	A/A	A/A	G/G	G/G	G/G	G/G	T/T	T/T	C/C	A/A	T/T	A/A	C/C	G/G	G/G	G/G	T/T		A/A	G/G	G/G	G/G
UBC	P. trichocarpa	CHWH-27-2		FEMALE	G/G	C/C	C/C	./.		G/G	T/T	G/G	C/C		./.	G/G	G/G	C/C	C/C		T/T	T/T	T/T	T/T	./.	T/T	C/C	A/A	A/A	G/G	G/G	G/G	G/G	T/T	T/T	C/C	A/A	T/T	A/A	C/C	G/G	G/G	G/G	T/T		A/A	G/G	G/G	G/G
UBC	P. trichocarpa	CHWH-27-4	FEMALE	FEMALE	G/G	C/C	C/C	G/G		G/G	T/T	G/G	C/C		G/G	G/G	G/G	C/C	C/C		T/T	T/T	T/T	T/T	C/C	T/T	C/C	A/A	A/A	G/G	G/G	G/G	G/G	T/T	T/T	C/C	A/A	T/T	A/A	C/C	G/G	G/G	G/G	T/T		A/A	G/G	G/G	G/G
UBC	P. trichocarpa	CHWH-27-5	FEMALE*	FEMALE	G/G	C/C	C/T	G/G		G/G	T/T	G/G	./.		./.	G/G	G/G	C/C	C/C		T/T	T/T	T/T	T/T	C/C	T/T	C/C	./.	./.	G/G	G/G	G/G	G/G	T/T	T/T	C/C	A/A	T/T	A/A	C/C	G/G	G/G	G/G	./.		A/A	G/G	G/G	G/G
UBC	P. trichocarpa	CHWI-27-4		FEMALE	G/G	C/C	C/C	G/G		G/G	T/T	G/G	C/C		G/G	./.	G/G	C/C	C/C		T/T	T/T	T/T	T/T	C/C	T/T	C/C	A/A	A/A	G/G	G/G	G/G	G/G	T/T	T/T	C/C	A/A	T/T	A/A	C/C	G/G	G/G	G/G	T/T		A/A	G/G	G/G	./.
UBC	P. trichocarpa	CHWJ-27-2	FEMALE*	FEMALE	./.	./.	C/C	G/G		G/G	T/T	G/G	C/C		./.	G/G	./.	./.	./.		T/T	T/T	T/T	T/T	C/C	T/T	C/C	A/A	A/A	G/G	G/G	G/G	G/G	./.	./.	C/C	A/A	T/T	A/A	C/C	G/G	G/G	G/G	T/T		A/A	G/G	G/G	G/G
UBC	P. trichocarpa	CHWK-27-2	FEMALE*	FEMALE	G/G	C/C	C/T	G/G		G/G	T/T	G/G	C/C		G/G	G/G	G/G	C/C	C/C		T/T	T/T	T/T	T/T	C/C	T/T	C/C	A/A	A/A	G/G	G/G	G/G	G/G	T/T	T/T	C/C	A/A	T/T	A/A	C/C	G/G	G/G	G/G	T/T		A/A	G/G	G/G	G/G
UBC	P. trichocarpa	CHWK-27-3		FEMALE	G/G	C/C	C/C	G/G		G/G	T/T	G/G	C/C		G/G	G/G	G/G	C/C	C/C		T/T	T/T	T/T	T/T	C/C	T/T	C/C	A/A	A/A	G/G	G/G	G/G	G/G	T/T	T/T	C/C	A/A	T/T	A/A	C/C	G/G	G/G	G/G	T/T		A/A	G/G	G/G	G/G
UBC	P. trichocarpa	CMBF-28-1	FEMALE	FEMALE	G/G	C/C	C/C	G/G		G/G	T/T	G/G	C/C		G/G	./.	G/G	C/C	C/C		T/T	T/T	T/T	T/T	C/C	T/T	C/C	A/A	A/A	G/G	G/G	G/G	G/G	T/T	T/T	C/C	A/A	./.	./.	C/C	G/G	G/G	G/G	T/T		./.	./.	./.	./.
UBC	P. trichocarpa	CMBF-28-3	FEMALE	FEMALE	G/G	C/C	C/T	G/G		./.	./.	G/G	C/C		G/G	G/G	G/G	C/C	C/C		T/T	T/T	T/T	T/T	C/C	T/T	C/C	A/A	A/A	G/G	G/G	G/G	G/G	T/T	T/T	C/C	A/A	T/T	A/A	C/C	G/G	G/G	G/G	T/T		A/A	G/G	G/G	G/G
UBC	P. trichocarpa	CNYH-28-1		FEMALE	G/G	C/C	C/C	G/G		G/G	T/T	G/G	C/C		G/G	G/G	G/G	C/C	C/C		T/T	T/T	T/T	T/T	C/C	T/T	C/C	A/A	A/A	G/G	G/G	G/G	G/G	T/T	T/T	C/C	A/A	T/T	A/A	C/C	G/G	G/G	G/G	T/T		A/A	G/G	G/G	G/G
UBC	P. trichocarpa	CNYH-28-2	FEMALE	FEMALE	G/G	C/C	C/C	G/G		G/G	T/T	G/G	C/C		./.	./.	./.	./.	C/C		T/T	T/T	T/T	T/T	C/C	T/T	C/C	A/A	A/A	G/G	G/G	G/G	G/G	T/T	T/T	C/C	A/A	T/T	A/A	C/C	G/G	G/G	G/G	T/T		A/A	G/G	G/G	G/G
UBC	P. trichocarpa	CNYH-28-4		FEMALE	G/G	C/C	./.	G/G		G/G	T/T	G/G	./.		G/G	G/G	./.	./.	./.		T/C	T/T	T/T	T/T	C/T	T/T	C/C	A/A	A/A	G/G	G/G	G/G	G/G	T/T	T/C	C/C	A/C	./.	./.	C/C	G/G	G/G	G/G	T/T		A/A	G/G	G/G	G/G
UBC	P. trichocarpa	CSYJ-28-1		FEMALE	G/G	C/C	C/C	G/G		G/G	T/T	G/G	C/C		G/G	G/G	G/G	C/C	C/C		T/T	T/T	T/T	T/T	C/C	T/T	C/C	A/A	A/A	G/G	G/G	G/G	G/G	T/T	T/T	C/C	A/A	T/T	A/A	C/C	G/G	G/G	G/G	T/T		A/A	G/G	G/G	G/G
UBC	P. trichocarpa	CSYJ-28-3	FEMALE*	FEMALE	G/G	C/C	C/C	G/G		G/G	T/T	G/G	C/C		G/G	G/G	G/G	C/C	C/C		T/T	T/T	T/T	T/T	C/C	T/T	C/C	A/A	A/A	G/G	G/G	G/G	G/G	T/T	T/T	C/C	A/A	T/T	A/A	C/C	G/G	G/G	G/G	T/T		A/A	G/G	G/G	G/G
UBC	P. trichocarpa	DENA-17-2		FEMALE	G/G	C/C	C/C	G/G		G/G	T/T	G/G	C/C		./.	G/G	G/G	C/C	C/C		T/T	T/T	T/T	T/T	C/C	T/T	C/C	A/A	A/A	G/G	G/G	G/G	G/G	T/T	T/T	C/C	A/A	T/T	A/A	C/C	G/G	G/G	G/G	T/T		A/A	G/G	G/G	G/G
UBC	P. trichocarpa	DENA-17-4		FEMALE	./.	C/C	C/C	G/G		G/G	T/T	G/G	C/C		G/G	./.	G/G	./.	./.		./.	T/T	T/T	T/T	C/C	T/T	./.	A/A	A/A	G/G	G/G	G/G	G/G	T/T	T/T	C/C	A/A	T/T	A/A	C/C	G/G	G/G	G/G	T/T		A/A	G/G	G/G	G/G
UBC	P. trichocarpa	DENB-17-1	FEMALE*	FEMALE	G/G	C/C	C/C	G/G		./.	./.	G/G	C/C		G/G	G/G	G/G	C/C	C/C		T/T	T/T	T/T	T/T	C/C	T/T	C/C	A/A	A/A	G/G	G/G	G/G	G/G	T/T	T/T	C/C	A/A	T/T	A/A	C/C	G/G	G/G	G/G	./.		A/A	G/G	G/G	./.
UBC	P. trichocarpa	DENB-17-2		FEMALE	./.	C/C	C/C	G/G		G/G	T/T	G/G	C/C		G/G	./.	./.	C/C	C/C		T/T	T/T	T/T	T/T	C/C	T/T	C/C	A/A	A/A	G/G	G/G	G/G	G/G	T/T	T/T	C/C	A/A	T/T	A/A	C/C	G/G	G/G	G/G	T/T		A/A	G/G	G/G	G/G
UBC	P. trichocarpa	DENC-17-4		FEMALE	G/G	C/C	C/T	G/G		G/G	T/T	G/G	C/C		G/G	G/G	G/G	C/C	C/C		T/T	T/T	T/T	T/T	C/C	T/T	C/C	A/A	A/A	G/G	G/G	G/G	G/G	T/T	T/T	C/C	A/A	T/T	A/A	C/C	G/G	G/G	G/G	T/T		A/A	G/G	G/G	G/G
UBC	P. trichocarpa	DENC-17-5	FEMALE*	FEMALE	G/G	C/C	C/T	G/G		G/G	./.	./.	./.		G/G	./.	./.	C/C	C/C		T/T	T/T	T/T	T/T	C/C	./.	C/C	A/A	A/A	./.	G/G	G/G	G/G	T/T	T/T	./.	./.	./.	A/A	C/C	G/G	G/G	./.	T/T		A/A	./.	./.	./.
UBC	P. trichocarpa	DEND-17-2	FEMALE	FEMALE	G/G	C/C	./.	G/G		G/G	T/T	G/G	C/C		./.	G/G	G/G	C/C	C/C		./.	T/T	T/T	T/T	C/C	T/T	C/C	A/A	A/A	G/G	G/G	G/G	G/G	T/T	T/T	C/C	A/A	T/T	A/A	./.	G/G	G/G	G/G	T/T		A/A	G/G	G/G	G/G
UBC	P. trichocarpa	DEND-17-5	FEMALE	FEMALE	G/G	C/C	C/C	G/G		./.	T/T	G/G	C/C		G/G	G/G	G/G	C/C	C/C		T/T	T/T	T/T	T/T	C/C	T/T	C/C	A/A	A/A	G/G	G/G	G/G	G/G	T/T	T/T	C/C	A/A	T/T	A/A	C/C	G/G	G/G	G/G	T/T		A/A	G/G	G/G	G/G
UBC	P. trichocarpa	ELAD-25-4		FEMALE	G/G	C/C	C/T	G/G		G/G	T/T	G/G	C/C		G/G	G/G	G/G	C/C	C/C		T/C	T/T	T/T	T/T	C/T	T/T	C/C	A/A	A/A	G/G	G/G	G/G	G/G	T/T	T/C	C/C	A/C	T/T	A/A	C/C	G/G	G/G	G/G	T/T		A/A	G/G	G/G	G/G
UBC	P. trichocarpa	ELAD-25-5	FEMALE*	FEMALE	G/G	C/C	C/T	G/G		G/G	T/T	G/G	C/C		G/G	G/G	G/G	C/C	C/C		T/C	T/T	T/T	T/T	C/T	T/T	C/C	A/A	A/A	G/G	G/G	G/G	G/G	T/T	T/C	C/C	A/C	T/T	A/A	C/C	G/G	G/G	G/G	T/T		A/A	G/G	G/G	G/G
UBC	P. trichocarpa	FNYI-28-1		FEMALE	G/G	C/C	C/C	G/G		G/G	T/T	G/G	C/C		./.	./.	./.	./.	./.		./.	T/T	T/T	T/T	C/T	T/T	C/C	A/A	A/A	G/G	G/G	G/G	G/G	T/T	T/C	C/C	./.	T/T	A/A	C/C	G/G	G/G	G/G	T/T		A/A	G/G	G/G	G/G
UBC	P. trichocarpa	GLCA-26-1		FEMALE	G/G	C/C	C/C	G/G		G/G	./.	./.	./.		./.	./.	./.	C/C	./.		T/T	./.	T/T	T/T	C/C	T/T	C/C	A/A	A/A	G/G	G/G	G/G	G/G	T/T	./.	./.	./.	T/T	A/A	C/C	G/G	G/G	./.	T/T		A/A	G/G	G/G	G/G
UBC	P. trichocarpa	HALS-30-1		FEMALE	G/G	C/C	C/T	G/G		G/G	T/T	G/G	C/C		G/G	G/G	G/G	C/C	C/C		T/T	T/T	T/T	T/T	C/C	T/T	C/C	A/A	A/A	G/G	G/G	G/G	G/G	T/T	T/T	C/C	A/A	T/T	A/A	C/C	G/G	G/G	G/G	T/T		A/A	G/G	G/G	G/G
UBC	P. trichocarpa	HALS-30-2	FEMALE	FEMALE	G/G	C/C	C/T	G/G		G/G	T/T	G/G	C/C		G/G	G/G	G/G	C/C	C/C		T/T	T/T	T/T	T/T	C/C	T/T	C/C	A/A	A/A	G/G	G/G	G/G	G/G	T/T	T/T	C/C	A/A	T/T	A/A	C/C	G/G	G/G	G/G	T/T		A/A	G/G	G/G	G/G
UBC	P. trichocarpa	HALS-30-4	FEMALE	FEMALE	G/G	C/C	C/C	G/G		G/G	T/T	G/G	C/C		G/G	G/G	G/G	C/C	C/C		T/T	T/T	T/T	T/T	C/C	T/T	C/C	A/A	A/A	G/G	G/G	G/G	G/G	T/T	T/T	C/C	A/A	T/T	A/A	C/C	G/G	G/G	G/G	T/T		A/A	G/G	G/G	G/G
UBC	P. trichocarpa	HARB-26-2		FEMALE	G/G	C/C	C/C	./.		G/G	T/T	./.	C/C		G/G	G/G	G/G	C/C	C/C		T/T	T/T	T/T	T/T	./.	T/T	C/C	A/A	A/A	G/G	G/G	G/G	G/G	T/T	T/T	C/C	A/A	T/T	A/A	C/C	G/G	G/G	G/G	T/T		A/A	G/G	G/G	G/G
UBC	P. trichocarpa	HARB-26-3		FEMALE	./.	./.	./.	./.		G/G	T/T	G/G	C/C		G/G	G/G	G/G	C/C	C/C		T/T	T/T	T/T	T/T	C/C	T/T	C/C	A/A	A/A	G/G	G/G	G/G	G/G	T/T	T/T	C/C	A/A	T/T	A/A	C/C	G/G	G/G	G/G	./.		A/A	G/G	G/G	G/G
UBC	P. trichocarpa	HARB-26-4		FEMALE	./.	C/C	C/C	./.		G/G	T/T	G/G	C/C		./.	G/G	./.	./.	./.		T/T	T/T	T/T	T/T	C/C	T/T	./.	A/A	A/A	G/G	G/G	G/G	G/G	T/T	T/T	C/C	A/A	T/T	A/A	C/C	G/G	G/G	G/G	T/T		A/A	G/G	G/G	G/G
UBC	P. trichocarpa	HAZH-10-3		FEMALE	G/G	C/C	C/T	G/G		G/G	T/T	G/G	C/C		G/G	G/G	G/G	C/C	C/C		T/T	T/T	T/T	T/T	C/C	T/T	C/C	A/A	A/A	G/G	G/G	G/G	G/G	T/T	T/T	C/C	A/A	T/T	A/A	C/C	G/G	G/G	G/G	T/T		./.	G/G	G/G	G/G
UBC	P. trichocarpa	HAZH-10-5		FEMALE	G/G	C/C	C/C	G/G		G/G	T/T	G/G	C/C		G/G	./.	./.	C/C	C/C		./.	T/T	T/T	T/T	C/C	T/T	C/C	A/A	A/A	G/G	G/G	G/G	G/G	T/T	T/T	C/C	A/A	./.	A/A	C/C	G/G	G/G	G/G	T/T		A/A	G/G	G/G	G/G
UBC	P. trichocarpa	HIXN-16-1	FEMALE	FEMALE	G/G	C/C	./.	G/G		G/G	T/T	G/G	C/C		G/G	G/G	./.	C/C	C/C		T/T	T/T	T/T	T/T	C/C	T/T	C/C	A/A	A/A	G/G	G/G	G/G	G/G	T/T	T/T	C/C	A/A	T/T	A/A	C/C	G/G	G/G	G/G	./.		A/A	G/G	G/G	G/G
UBC	P. trichocarpa	HIXN-16-5	FEMALE	FEMALE	G/G	C/C	./.	G/G		G/G	T/T	G/G	C/C		G/G	G/G	G/G	C/C	C/C		T/C	T/T	T/T	T/T	C/T	T/T	C/C	A/G	A/A	G/G	G/G	G/G	G/G	T/T	T/C	C/C	A/C	T/T	A/A	C/C	G/G	G/G	G/G	T/T		./.	G/G	G/G	G/G
UBC	P. trichocarpa	HOMA-21-1		FEMALE	G/G	C/C	C/C	G/G		G/G	T/T	G/G	C/C		G/G	G/G	G/G	C/C	C/C		T/T	T/T	T/T	T/T	C/C	T/T	C/C	A/A	A/A	G/G	G/G	G/G	G/G	T/T	T/T	C/C	A/A	T/T	A/A	C/C	G/G	G/G	G/G	T/T		A/A	G/G	G/G	G/G
UBC	P. trichocarpa	HOMA-21-2	FEMALE	FEMALE	G/G	C/C	./.	G/G		G/G	T/T	G/G	C/C		G/G	G/G	./.	C/C	C/C		T/T	T/T	T/T	T/T	C/C	T/T	C/C	A/A	A/A	G/G	G/G	G/G	G/G	T/T	T/T	C/C	A/A	T/T	A/A	C/C	G/G	G/G	G/G	./.		./.	G/G	G/G	G/G
UBC	P. trichocarpa	HOMA-21-4		FEMALE	G/G	C/C	C/C	G/G		G/G	T/T	G/G	C/C		G/G	G/G	G/G	C/C	C/C		T/T	T/T	T/T	./.	C/C	T/T	./.	./.	./.	G/G	G/G	G/G	G/G	T/T	T/T	C/C	A/A	T/T	A/A	C/C	./.	./.	G/G	./.		A/A	G/G	G/G	G/G
UBC	P. trichocarpa	HOMA-21-5	FEMALE	FEMALE	G/G	C/C	C/C	G/G		G/G	T/T	G/G	C/C		G/G	G/G	G/G	C/C	C/C		T/T	T/T	T/T	T/T	C/C	T/T	C/C	A/A	A/A	G/G	G/G	G/G	G/G	T/T	T/T	C/C	A/A	T/T	A/A	C/C	G/G	G/G	G/G	T/T		A/A	G/G	G/G	G/G
UBC	P. trichocarpa	HOMB-21-2		FEMALE	./.	C/C	C/C	G/G		G/G	T/T	G/G	C/C		G/G	G/G	G/G	./.	./.		./.	T/T	T/T	T/T	C/C	T/T	C/C	A/A	./.	G/G	G/G	G/G	G/G	T/T	T/T	./.	./.	T/T	A/A	C/C	G/G	G/G	G/G	T/T		A/A	G/G	G/G	G/G
UBC	P. trichocarpa	HOMB-21-3	FEMALE*	FEMALE	G/G	C/C	C/T	G/G		G/G	./.	./.	./.		G/G	./.	G/G	C/C	C/C		T/T	T/T	T/T	T/T	C/C	T/T	C/C	A/A	A/A	G/G	G/G	G/G	G/G	T/T	T/T	C/C	A/A	T/T	A/A	C/C	G/G	G/G	G/G	T/T		A/A	G/G	G/G	G/G
UBC	P. trichocarpa	HOMB-21-5		FEMALE	G/G	C/C	./.	G/G		G/G	T/T	G/G	C/C		G/G	G/G	G/G	C/C	C/C		T/T	T/T	T/T	T/T	C/C	T/T	C/C	A/A	A/A	G/G	G/G	G/G	G/G	T/T	T/T	C/C	A/A	T/T	A/A	C/C	G/G	G/G	G/G	T/T		A/A	G/G	G/G	G/G
UBC	P. trichocarpa	HOMC-21-3		FEMALE	G/G	C/C	C/T	G/G		G/G	T/T	G/G	C/C		G/G	G/G	G/G	C/C	C/C		T/T	T/T	T/T	T/T	C/C	T/T	C/C	A/A	A/A	G/G	G/G	G/G	G/G	T/T	T/T	C/C	A/A	T/T	A/A	C/C	G/G	G/G	./.	T/T		A/A	G/G	G/G	G/G
UBC	P. trichocarpa	HOMD-21-3	FEMALE	FEMALE	G/G	C/C	./.	G/G		G/G	T/T	G/G	C/C		G/G	G/G	G/G	C/C	C/C		T/C	T/T	T/T	T/T	C/T	T/T	C/C	A/A	A/A	G/G	G/G	G/G	G/G	T/T	T/C	C/C	A/C	T/T	A/A	C/C	G/G	G/G	G/G	T/T		A/A	G/G	G/G	G/G
UBC	P. trichocarpa	HOMD-21-5		FEMALE	G/G	C/C	C/C	G/G		G/G	T/T	G/G	C/C		G/G	G/G	G/G	C/C	C/C		T/T	T/T	T/T	T/T	C/C	T/T	C/C	A/A	A/A	G/G	G/G	G/G	G/G	T/T	T/T	C/C	A/A	T/T	A/A	C/C	G/G	G/G	G/G	T/T		A/A	G/G	G/G	G/G
UBC	P. trichocarpa	HOPF-27-2		FEMALE	G/G	C/C	C/C	G/G		G/G	T/T	G/G	C/C		G/G	G/G	G/G	C/C	C/C		T/T	T/T	T/T	T/T	C/C	T/T	C/C	A/A	A/A	G/G	G/G	G/G	G/G	T/T	T/T	C/C	A/A	T/T	A/A	C/C	G/G	G/G	G/G	T/T		A/A	G/G	G/G	G/G
UBC	P. trichocarpa	HOPF-27-5	FEMALE	FEMALE	G/G	C/C	C/C	./.		./.	./.	G/G	C/C		G/G	./.	./.	C/C	./.		./.	T/T	T/T	T/T	C/C	T/T	C/C	A/A	A/A	G/G	G/G	G/G	./.	T/T	T/T	C/C	A/A	T/T	A/A	C/C	G/G	G/G	G/G	T/T		A/A	G/G	G/G	G/G
UBC	P. trichocarpa	HOPG-27-2	FEMALE	FEMALE	G/G	C/C	C/C	G/G		G/G	T/T	G/G	C/C		G/G	G/G	G/G	C/C	C/C		T/T	T/T	T/T	T/T	C/C	T/T	C/C	A/A	A/A	G/G	G/G	G/G	G/G	T/T	T/T	C/C	A/A	T/T	A/A	C/C	G/G	G/G	G/G	T/T		A/A	G/G	G/G	G/G
UBC	P. trichocarpa	HRSO-27-1		FEMALE	G/G	C/C	C/C	G/G		G/G	T/T	G/G	C/C		G/G	G/G	G/G	C/C	C/C		T/T	T/T	T/T	T/T	C/C	T/T	C/C	A/A	A/A	G/G	G/G	G/G	G/G	T/T	./.	C/C	A/A	T/T	A/A	C/C	G/G	G/G	G/G	T/T		A/A	G/G	G/G	G/G
UBC	P. trichocarpa	HRSO-27-4	FEMALE	FEMALE	G/G	C/C	C/C	G/G		G/G	T/T	G/G	C/C		./.	G/G	G/G	C/C	C/C		./.	T/T	T/T	T/T	C/C	T/T	C/C	A/A	A/A	G/G	G/G	G/G	G/G	T/T	T/T	C/C	A/A	./.	A/A	./.	G/G	G/G	G/G	T/T		./.	./.	./.	G/G
UBC	P. trichocarpa	HRSP-27-1	FEMALE	FEMALE	./.	./.	C/C	./.		./.	./.	./.	./.		./.	./.	./.	./.	./.		./.	./.	./.	./.	./.	./.	./.	./.	./.	G/G	./.	./.	./.	./.	./.	./.	./.	./.	./.	./.	./.	./.	./.	./.		./.	./.	./.	./.
UBC	P. trichocarpa	HRSP-27-3	FEMALE	FEMALE	G/G	C/C	C/C	G/G		G/G	T/T	G/G	C/C		G/G	G/G	G/G	C/C	C/C		T/T	T/T	T/T	T/T	C/C	T/T	C/C	A/A	A/A	G/G	G/G	G/G	G/G	T/T	T/T	C/C	A/A	T/T	A/A	C/C	G/G	G/G	G/G	T/T		A/A	G/G	G/G	G/G
UBC	P. trichocarpa	HRSP-27-4	FEMALE	FEMALE	G/G	C/C	C/T	G/G		G/G	T/T	G/G	C/C		G/G	G/G	G/G	C/C	C/C		T/T	T/T	T/T	T/T	C/C	T/T	C/C	A/A	A/A	G/G	G/G	G/G	G/G	T/T	T/T	C/C	A/A	T/T	A/A	C/C	G/G	G/G	G/G	T/T		A/A	G/G	G/G	G/G
UBC	P. trichocarpa	IRVC-7-5		FEMALE	G/G	C/C	C/C	G/G		G/G	T/T	G/G	C/C		G/G	G/G	G/G	C/C	C/C		T/T	T/T	T/T	T/T	C/C	T/T	C/C	A/A	A/A	G/G	G/G	G/G	G/G	T/T	T/T	C/C	A/A	T/T	A/A	C/C	G/G	G/G	G/G	T/T		A/A	G/G	G/G	G/G
UBC	P. trichocarpa	ISKA-6-2		FEMALE	G/G	C/C	C/C	G/G		G/G	T/T	G/G	C/C		G/G	./.	G/G	C/C	C/C		T/T	T/T	T/T	T/T	C/C	T/T	C/C	A/A	A/A	G/G	G/G	G/G	G/G	T/T	T/T	C/C	A/A	T/T	A/A	C/C	G/G	G/G	G/G	T/T		A/G	G/G	./.	G/G
UBC	P. trichocarpa	ISKA-6-4		FEMALE	G/G	C/C	C/C	G/G		G/G	T/T	G/G	C/C		G/G	G/G	G/G	C/C	C/C		T/T	T/T	T/T	T/T	C/C	T/T	C/C	A/A	A/A	G/G	G/G	G/G	G/G	T/T	T/T	C/C	A/A	T/T	A/A	C/C	G/G	G/G	G/G	T/T		A/A	G/G	G/G	G/G
UBC	P. trichocarpa	ISKA-6-5		FEMALE	G/G	C/C	C/C	G/G		G/G	T/T	G/G	C/C		G/G	G/G	./.	./.	./.		./.	T/T	T/T	T/T	./.	./.	./.	./.	./.	./.	G/G	./.	./.	./.	./.	./.	./.	T/T	A/A	./.	G/G	G/G	./.	./.		./.	G/G	G/G	G/G
UBC	P. trichocarpa	ISKC-6-2		FEMALE	G/G	C/C	C/C	G/G		G/G	T/T	G/G	C/C		G/G	G/G	G/G	C/C	C/C		T/T	T/T	T/T	T/T	C/C	T/T	C/C	A/A	A/A	G/G	G/G	G/G	G/G	T/T	T/T	C/C	A/A	T/T	A/A	C/C	G/G	G/G	G/G	T/T		A/A	G/G	G/G	G/G
UBC	P. trichocarpa	ISKC-6-3		FEMALE	G/G	C/C	C/T	G/G		G/G	T/T	G/G	C/C		G/G	G/G	G/G	C/C	C/C		./.	T/T	T/T	T/T	C/C	T/T	C/C	A/A	A/A	G/G	./.	G/G	G/G	T/T	T/T	C/C	A/A	T/T	A/A	C/C	G/G	G/G	G/G	T/T		./.	G/G	G/G	G/G
UBC	P. trichocarpa	ISKC-6-5		FEMALE	G/G	C/C	C/C	G/G		G/G	T/T	G/G	C/C		G/G	G/G	G/G	C/C	C/C		T/T	T/T	T/T	T/T	C/C	T/T	C/C	A/A	A/A	G/G	G/G	G/G	G/G	T/T	T/T	C/C	A/A	T/T	A/A	C/C	G/G	G/G	G/G	T/T		A/A	G/G	G/G	G/G
UBC	P. trichocarpa	JEFF-30-1	FEMALE*	FEMALE	G/G	C/C	./.	G/G		G/G	T/T	G/G	C/C		G/G	G/G	G/G	C/C	C/C		T/T	T/T	T/T	T/T	C/C	T/T	C/C	A/A	A/A	G/G	G/G	G/G	G/G	T/T	T/T	C/C	A/A	T/T	A/A	C/C	G/G	G/G	G/G	T/T		A/A	G/G	G/G	G/G
UBC	P. trichocarpa	JEFF-30-2	FEMALE*	FEMALE	G/G	C/C	C/T	G/G		G/G	T/T	G/G	C/C		G/G	G/G	G/G	C/C	C/C		T/T	T/T	T/T	T/T	C/C	T/T	C/C	A/A	A/A	G/G	G/G	G/G	G/G	T/T	T/T	C/C	A/A	T/T	A/A	C/C	G/G	G/G	G/G	T/T		A/A	G/G	G/G	G/G
UBC	P. trichocarpa	JEFF-30-3	FEMALE*	FEMALE	./.	C/C	C/C	G/G		G/G	T/T	G/G	C/C		G/G	G/G	G/G	C/C	C/C		T/C	T/T	T/T	T/T	C/T	T/T	C/C	A/A	A/A	G/G	G/G	G/G	G/G	T/T	T/C	C/C	A/C	T/T	A/A	C/C	G/G	G/G	G/G	T/T		A/A	G/A	G/G	G/G
UBC	P. trichocarpa	JEFF-30-4		FEMALE	G/G	C/C	C/C	G/G		G/G	T/T	G/G	C/C		G/G	G/G	G/G	C/C	C/C		T/T	T/T	T/T	T/T	C/C	T/T	C/C	A/A	A/A	G/G	G/G	G/G	G/G	T/T	T/T	C/C	A/A	T/T	A/A	C/C	G/G	G/G	G/G	T/T		A/A	G/G	G/G	G/G
UBC	P. trichocarpa	KIMB-16-4		FEMALE	G/G	C/C	C/C	G/G		G/G	T/T	G/G	C/C		./.	G/G	G/G	C/C	C/C		T/T	T/T	T/T	T/T	C/C	T/T	C/C	A/A	A/A	G/G	G/G	G/G	G/G	T/T	T/T	C/C	A/A	T/T	A/A	C/C	G/G	G/G	./.	T/T		A/A	G/G	G/G	G/G
UBC	P. trichocarpa	KIMB-16-6		FEMALE	G/G	C/C	C/T	G/G		G/G	T/T	G/G	C/C		G/G	G/G	G/G	C/C	C/C		T/T	T/T	T/T	T/T	C/C	T/T	C/C	A/A	A/A	G/G	G/G	G/G	G/G	T/T	T/T	C/C	A/A	T/T	A/A	C/C	G/G	G/G	G/G	T/T		A/A	G/G	G/G	G/G
UBC	P. trichocarpa	KLNA-20-3		FEMALE	./.	C/C	C/C	G/G		./.	./.	G/G	C/C		G/G	G/G	G/G	C/C	C/C		T/T	T/T	T/T	T/T	./.	./.	C/C	A/A	A/A	G/G	G/G	G/G	G/G	T/T	T/T	C/C	A/A	T/T	A/A	C/C	G/G	G/G	G/G	./.		A/A	G/G	G/G	G/G
UBC	P. trichocarpa	KLNA-20-4	FEMALE*	FEMALE	G/G	C/C	C/C	G/G		./.	./.	G/G	C/C		./.	./.	G/G	C/C	./.		T/T	T/T	T/T	T/T	C/C	T/T	C/C	A/A	A/A	G/G	G/G	G/G	G/G	T/T	T/T	C/C	A/A	T/T	A/A	C/C	G/G	G/G	G/G	T/T		./.	G/G	G/G	G/G
UBC	P. trichocarpa	KLNC-20-2		FEMALE	G/G	C/C	C/C	G/G		G/G	T/T	G/G	C/C		G/G	G/G	G/G	C/C	C/C		./.	T/T	T/T	T/T	C/C	T/T	C/C	A/A	A/A	G/G	G/G	G/G	G/G	T/T	T/T	./.	A/A	T/T	A/A	C/C	G/G	G/G	G/G	./.		A/A	G/G	G/G	G/G
UBC	P. trichocarpa	KLND-20-1		FEMALE	G/G	C/C	./.	./.		./.	./.	./.	./.		./.	./.	./.	./.	./.		./.	./.	./.	./.	./.	./.	./.	./.	./.	./.	./.	./.	./.	./.	./.	./.	./.	./.	./.	./.	./.	./.	./.	./.		./.	./.	./.	./.
UBC	P. trichocarpa	KLND-20-2		FEMALE	G/G	C/C	C/C	G/G		G/G	T/T	G/G	C/C		G/G	G/G	G/G	C/C	C/C		T/T	T/T	T/T	T/T	C/C	T/T	C/C	A/A	A/A	G/G	G/G	G/G	G/G	T/T	T/T	C/C	A/A	T/T	A/A	C/C	G/G	G/G	G/G	T/T		A/A	G/G	G/G	G/G
UBC	P. trichocarpa	KLNE-20-5		FEMALE	G/G	C/C	C/C	G/G		G/G	./.	G/G	C/C		G/G	G/G	G/G	C/C	./.		T/T	T/T	T/T	T/T	C/C	T/T	C/C	A/A	A/A	G/G	G/G	G/G	G/G	./.	T/T	C/C	A/A	T/T	A/A	C/C	G/G	G/G	G/G	T/T		A/A	G/G	./.	./.
UBC	P. trichocarpa	KLNG-20-2	FEMALE*	FEMALE	G/G	C/C	C/C	G/G		G/G	T/T	G/G	C/C		G/G	G/G	G/G	C/C	C/C		T/T	T/T	T/T	T/T	C/C	T/T	C/C	A/A	A/A	G/G	G/G	G/G	G/G	T/T	T/T	C/C	A/A	T/T	A/A	C/C	G/G	G/G	G/G	T/T		A/A	G/G	G/G	G/G
UBC	P. trichocarpa	KLNG-20-3	FEMALE*	FEMALE	G/G	C/C	C/C	G/G		G/G	T/T	G/G	C/C		G/G	G/G	G/G	C/C	C/C		T/T	T/T	T/T	T/T	C/C	T/T	C/C	A/A	A/A	G/G	G/G	G/G	G/G	T/T	T/T	C/C	A/A	T/T	A/A	C/C	G/G	G/G	G/G	T/T		A/A	G/G	G/G	G/G
UBC	P. trichocarpa	KLNG-20-4		FEMALE	G/G	C/C	C/C	G/G		G/G	T/T	./.	C/C		G/G	G/G	G/G	C/C	C/C		T/T	T/T	T/T	T/T	C/C	T/T	C/C	A/A	A/A	G/G	G/G	G/G	G/G	T/T	T/T	C/C	A/A	./.	A/A	C/C	G/G	G/G	G/G	./.		./.	G/G	G/G	G/G
UBC	P. trichocarpa	KLNG-20-6		FEMALE	G/G	C/C	C/C	G/G		G/G	./.	./.	./.		G/G	G/G	./.	C/C	C/C		T/T	./.	./.	./.	C/C	./.	C/C	A/A	A/A	G/G	G/G	G/G	G/G	T/T	T/T	C/C	A/A	T/T	A/A	./.	G/G	G/G	G/G	./.		A/A	G/G	G/G	G/G
UBC	P. trichocarpa	KTMC-12-2		FEMALE	G/G	C/C	C/T	G/G		G/G	T/T	G/G	C/C		G/G	G/G	G/G	C/C	C/C		T/T	T/T	T/T	T/T	C/C	T/T	C/C	A/A	A/A	G/G	G/G	G/G	G/G	T/T	T/T	C/C	A/A	T/T	A/A	C/C	G/G	G/G	G/G	T/T		./.	G/G	G/G	G/G
UBC	P. trichocarpa	KTMC-12-3	FEMALE	FEMALE	G/G	C/C	C/C	G/G		./.	T/T	G/G	C/C		G/G	G/G	G/G	C/C	C/C		T/T	T/T	T/T	T/T	C/C	T/T	C/C	A/A	A/A	G/G	G/G	G/G	G/G	T/T	T/T	C/C	A/A	./.	./.	./.	./.	./.	G/G	T/T		A/A	G/G	G/G	G/G
UBC	P. trichocarpa	KTMC-12-5		FEMALE	G/G	C/C	./.	G/G		G/G	T/T	./.	C/C		G/G	G/G	G/G	C/C	C/C		./.	T/T	T/T	T/T	C/C	T/T	C/C	A/A	A/A	G/G	G/G	G/G	G/G	T/T	T/T	C/C	A/A	T/T	A/A	C/C	G/G	G/G	G/G	./.		A/A	G/G	G/G	G/G
UBC	P. trichocarpa	KTSG-10-5		FEMALE	G/G	C/C	C/T	G/G		G/G	T/T	G/G	C/C		G/G	G/G	G/G	C/C	C/C		T/T	T/T	T/T	T/T	C/C	T/T	C/C	A/A	A/A	G/G	G/G	G/G	G/G	T/T	T/T	C/C	A/A	T/T	A/A	C/C	G/G	G/G	G/G	T/T		./.	G/G	G/G	G/G
UBC	P. trichocarpa	LAFY-30-1	FEMALE	FEMALE	G/G	C/C	C/T	G/G		G/G	T/T	G/G	C/C		G/G	G/G	G/G	C/C	C/C		T/T	T/T	T/T	T/T	C/C	T/T	C/C	A/A	A/A	G/G	G/G	G/G	G/G	T/T	T/T	C/C	A/A	T/T	A/A	C/C	G/G	G/G	G/G	T/T		A/A	G/G	G/G	G/G
UBC	P. trichocarpa	LAFY-30-5		FEMALE	G/G	C/C	C/T	G/G		G/G	T/T	G/G	C/C		G/G	G/G	G/G	C/C	C/C		T/T	T/T	T/T	T/T	C/C	T/T	C/C	A/A	A/A	G/G	G/G	G/G	G/G	T/T	T/T	C/C	A/A	T/T	A/A	C/C	G/G	G/G	G/G	T/T		A/A	G/G	G/G	G/G
UBC	P. trichocarpa	LILB-26-1		FEMALE	G/G	C/C	C/C	G/G		G/G	T/T	G/G	C/C		G/G	G/G	G/G	C/C	C/C		T/T	T/T	T/T	T/T	./.	./.	C/C	A/A	A/A	G/G	G/G	G/G	G/G	T/T	T/T	C/C	A/A	T/T	A/A	C/C	G/G	G/G	G/G	T/T		A/A	G/G	G/G	G/G
UBC	P. trichocarpa	LILB-26-5		FEMALE	G/G	C/C	C/C	G/G		G/G	T/T	G/G	C/C		G/G	G/G	G/G	C/C	C/C		T/T	T/T	T/T	T/T	C/C	T/T	C/C	A/A	A/A	G/G	G/G	G/G	G/G	T/T	./.	./.	./.	T/T	A/A	./.	./.	./.	G/G	T/T		A/A	G/G	G/G	G/G
UBC	P. trichocarpa	LILC-26-4	FEMALE	FEMALE	./.	./.	C/C	./.		G/G	T/T	G/G	C/C		G/G	G/G	G/G	C/C	C/C		T/T	T/T	T/T	T/T	C/C	T/T	C/C	A/A	A/A	G/G	G/G	G/G	G/G	T/T	T/T	C/C	A/A	./.	A/A	C/C	G/G	G/G	G/G	T/T		A/A	G/G	G/G	G/G
UBC	P. trichocarpa	LILD-26-3		FEMALE	G/G	C/C	C/C	G/G		G/G	T/T	G/G	C/C		G/G	G/G	G/G	C/C	C/C		T/T	T/T	T/T	T/T	C/C	T/T	C/C	A/A	A/A	G/G	G/G	G/G	G/G	T/T	./.	C/C	A/A	T/T	A/A	C/C	G/G	G/G	./.	T/T		./.	G/G	G/G	./.
UBC	P. trichocarpa	LNZK-28-4		FEMALE	G/G	C/C	C/T	G/G		G/G	T/T	G/G	C/C		G/G	G/G	G/G	C/C	C/C		T/T	T/T	T/T	T/T	C/C	T/T	C/C	A/A	A/A	G/G	G/G	G/G	G/G	T/T	T/T	C/C	A/A	T/T	A/A	C/C	G/G	G/G	G/G	T/T		A/A	G/G	G/G	G/G
UBC	P. trichocarpa	LNZK-28-5		FEMALE	G/G	C/C	C/T	G/G		G/G	T/T	G/G	C/C		G/G	G/G	G/G	C/C	C/C		T/C	T/T	T/T	T/T	C/T	T/T	C/C	A/A	A/A	G/G	G/G	G/G	G/G	T/T	T/C	C/C	A/C	T/T	A/A	C/C	G/G	G/G	G/G	T/T		A/A	G/G	G/G	G/G
UBC	P. trichocarpa	LONG-29-3	FEMALE*	FEMALE	G/G	C/C	C/C	G/G		G/G	T/T	G/G	C/C		G/G	G/G	G/G	C/C	C/C		T/T	T/T	T/T	T/T	C/C	T/T	C/C	A/A	A/A	G/G	G/G	G/G	G/G	T/T	T/T	C/C	A/A	T/T	A/A	C/C	G/G	G/G	G/G	T/T		A/A	G/G	G/G	G/G
UBC	P. trichocarpa	LONG-29-5	FEMALE	FEMALE	G/G	C/C	C/T	G/G		G/G	T/T	G/G	C/C		G/G	G/G	G/G	C/C	C/C		T/T	T/T	T/T	T/T	C/C	T/T	C/C	A/A	A/A	G/G	G/G	G/G	G/G	T/T	T/T	C/C	A/A	T/T	A/A	C/C	G/G	G/G	G/G	T/T		A/A	G/G	G/G	G/G
UBC	P. trichocarpa	MCFA-20-1		FEMALE	G/G	C/C	C/C	G/G		G/G	T/T	G/G	C/C		G/G	G/G	G/G	C/C	C/C		T/T	T/T	T/T	T/T	C/C	T/T	C/C	A/A	A/A	G/G	G/G	G/G	G/G	T/T	T/T	C/C	A/A	T/T	A/A	C/C	G/G	G/G	G/G	T/T		A/A	G/G	G/G	G/G
UBC	P. trichocarpa	MCFA-20-2	FEMALE	FEMALE	G/G	C/C	C/C	G/G		G/G	T/T	G/G	C/C		G/G	G/G	G/G	C/C	C/C		T/T	T/T	T/T	T/T	C/C	T/T	C/C	A/A	A/A	G/G	G/G	G/G	G/G	T/T	T/T	C/C	A/A	T/T	A/A	C/C	G/G	G/G	G/G	T/T		A/A	G/G	G/G	G/G
UBC	P. trichocarpa	MCFA-20-3		FEMALE	G/G	C/C	C/C	G/G		G/G	T/T	G/G	C/C		G/G	G/G	G/G	C/C	C/C		T/T	T/T	T/T	T/T	C/C	T/T	C/C	A/A	A/A	G/G	G/G	G/G	G/G	T/T	T/T	C/C	A/A	T/T	A/A	C/C	G/G	G/G	G/G	T/T		A/A	G/G	G/G	G/G
UBC	P. trichocarpa	MCFA-20-4		FEMALE	G/G	C/C	C/T	G/G		G/G	T/T	G/G	C/C		G/G	G/G	G/G	C/C	C/C		T/T	T/T	T/T	T/T	C/C	T/T	C/C	A/A	A/A	G/G	G/G	G/G	G/G	T/T	T/T	C/C	A/A	T/T	A/A	C/C	G/G	G/G	G/G	T/T		A/A	G/G	G/G	G/G
UBC	P. trichocarpa	MCFA-20-5	FEMALE*	FEMALE	G/G	C/C	C/C	G/G		G/G	T/T	G/G	C/C		G/G	G/G	G/G	C/C	C/C		T/T	T/T	T/T	T/T	C/C	T/T	C/C	A/A	A/A	G/G	G/G	G/G	G/G	T/T	T/T	C/C	A/A	T/T	A/A	C/C	G/G	G/G	G/G	T/T		A/A	G/G	G/G	G/G
UBC	P. trichocarpa	MCGR-15-8		FEMALE	G/G	C/C	C/T	G/G		G/G	T/T	G/G	C/C		G/G	G/G	G/G	C/C	C/C		C/C	T/T	T/T	T/T	T/T	T/T	C/C	A/G	A/A	G/G	G/G	G/G	G/G	T/T	C/C	C/C	C/C	T/T	A/A	C/C	G/G	G/G	G/G	T/T		A/A	G/G	G/G	G/G
UBC	P. trichocarpa	MCHA-19-1	FEMALE*	FEMALE	G/G	C/C	C/T	G/G		G/G	T/T	G/G	C/C		G/G	G/G	G/G	C/C	C/C		T/T	T/T	T/T	T/T	C/C	T/T	C/C	A/A	A/A	G/G	G/G	G/G	G/G	T/T	T/T	C/C	A/A	T/T	A/A	C/C	G/G	G/G	G/G	T/T		A/A	G/G	G/G	G/G
UBC	P. trichocarpa	MCHA-19-3		FEMALE	G/G	C/C	./.	G/G		G/G	T/T	G/G	C/C		G/G	G/G	G/G	C/C	C/C		T/T	T/T	T/T	T/T	C/C	T/T	C/C	A/A	A/A	G/G	G/G	G/G	G/G	T/T	T/T	C/C	A/A	T/T	A/A	C/C	G/G	G/G	G/G	T/T		A/A	G/G	G/G	G/G
UBC	P. trichocarpa	MCHA-19-4		FEMALE	G/G	C/C	C/C	G/G		G/G	T/T	G/G	C/C		G/G	G/G	G/G	C/C	C/C		T/T	T/T	T/T	T/T	C/C	T/T	C/C	A/A	A/A	G/G	G/G	G/G	G/G	T/T	T/T	C/C	A/A	T/T	A/A	C/C	G/G	G/G	G/G	T/T		A/A	G/G	G/G	G/G
UBC	P. trichocarpa	MCHA-19-5	FEMALE*	FEMALE	G/G	C/C	C/C	G/G		G/G	T/T	G/G	C/C		G/G	G/G	G/G	C/C	C/C		T/T	T/T	T/T	T/T	C/C	T/T	C/C	A/A	A/A	G/G	G/G	G/G	G/G	T/T	T/T	C/C	A/A	T/T	A/A	C/C	G/G	G/G	G/G	T/T		A/A	G/G	G/G	G/G
UBC	P. trichocarpa	MCHB-19-1		FEMALE	G/G	C/C	C/T	G/G		G/G	T/T	G/G	C/C		G/G	G/G	G/G	C/C	C/C		T/T	T/T	T/T	T/T	C/C	T/T	C/C	A/A	A/A	G/G	G/G	G/G	G/G	T/T	T/T	C/C	A/A	T/T	A/A	C/C	G/G	G/G	G/G	T/T		A/A	G/G	G/G	G/G
UBC	P. trichocarpa	MCHB-19-4		FEMALE	G/G	C/C	C/C	G/G		G/G	T/T	G/G	C/C		G/G	G/G	G/G	C/C	C/C		T/T	T/T	T/T	T/T	C/C	T/T	C/C	A/A	A/A	G/G	G/G	G/G	G/G	T/T	T/T	C/C	A/A	T/T	A/A	C/C	G/G	G/G	G/G	T/T		A/A	G/G	G/G	G/G
UBC	P. trichocarpa	MCHB-19-5	FEMALE*	FEMALE	G/G	C/C	C/C	G/G		G/G	T/T	G/G	C/C		G/G	G/G	G/G	C/C	C/C		T/T	T/T	T/T	T/T	C/C	T/T	C/C	A/A	A/A	G/G	G/G	G/G	G/G	T/T	T/T	C/C	A/A	T/T	A/A	C/C	G/G	G/G	G/G	T/T		A/A	G/G	G/G	G/G
UBC	P. trichocarpa	MCMN-27-4	FEMALE	FEMALE	G/G	C/C	C/T	G/G		./.	./.	G/G	C/C		G/G	G/G	./.	./.	./.		T/T	T/T	T/T	T/T	C/C	T/T	C/C	A/A	A/A	G/G	G/G	G/G	G/G	T/T	T/T	C/C	A/A	T/T	A/A	C/C	G/G	G/G	G/G	T/T		A/A	G/G	G/G	G/G
UBC	P. trichocarpa	MEMA-28-1		FEMALE	G/G	C/C	C/C	G/G		G/G	T/T	G/G	C/C		G/G	G/G	G/G	C/C	C/C		T/T	T/T	T/T	T/T	C/C	T/T	C/C	A/A	A/A	G/G	G/G	G/G	G/G	T/T	T/T	C/C	A/A	T/T	A/A	C/C	G/G	G/G	G/G	T/T		A/A	G/G	G/G	G/G
UBC	P. trichocarpa	MEMA-28-3	FEMALE*	FEMALE	G/G	C/C	C/C	G/G		G/G	T/T	G/G	C/C		G/G	G/G	G/G	C/C	C/C		T/C	T/T	T/T	T/T	C/T	T/T	C/C	A/A	A/A	G/G	G/G	G/G	G/G	T/T	T/C	C/C	A/C	T/T	A/A	C/C	G/G	G/G	G/G	T/T		A/A	G/G	G/G	G/G
UBC	P. trichocarpa	MEMA-28-4	FEMALE*	FEMALE	G/G	C/C	C/C	G/G		G/G	T/T	G/G	C/C		G/G	G/G	G/G	C/C	C/C		T/T	T/T	T/T	T/T	C/C	T/T	C/C	A/A	A/A	G/G	G/G	G/G	G/G	T/T	T/T	C/C	A/A	T/T	A/A	C/C	G/G	G/G	G/G	T/T		A/A	G/G	G/G	G/G
UBC	P. trichocarpa	MEMA-28-5		FEMALE	G/G	C/C	C/C	G/G		G/G	T/T	G/G	C/C		G/G	G/G	G/G	C/C	C/C		T/T	T/T	T/T	T/T	C/C	T/T	C/C	A/A	A/A	G/G	G/G	G/G	G/G	T/T	T/T	C/C	A/A	T/T	A/A	C/C	G/G	G/G	G/G	T/T		A/A	G/G	G/G	G/G
UBC	P. trichocarpa	NBON-29-2	FEMALE	FEMALE	G/G	C/C	C/C	G/G		G/G	T/T	G/G	C/C		G/G	G/G	G/G	C/C	C/C		T/T	T/T	T/T	T/T	C/C	T/T	C/C	A/A	A/A	G/G	G/G	G/G	G/G	T/T	T/T	C/C	A/A	T/T	A/A	C/C	G/G	G/G	G/G	T/T		A/A	G/G	G/G	G/G
UBC	P. trichocarpa	NHTA-27-2	FEMALE	FEMALE	G/G	C/C	C/T	G/G		G/G	T/T	G/G	C/C		G/G	G/G	G/G	C/C	C/C		T/T	T/T	T/T	T/T	C/C	T/T	C/C	A/A	A/A	G/G	G/G	G/G	G/G	T/T	T/T	C/C	A/A	T/T	A/A	C/C	G/G	./.	G/G	T/T		A/A	G/G	G/G	G/G
UBC	P. trichocarpa	NHTA-27-3	FEMALE	FEMALE	./.	./.	./.	G/G		./.	./.	./.	./.		G/G	./.	./.	C/C	C/C		T/T	./.	./.	./.	./.	./.	./.	./.	./.	G/G	G/G	G/G	G/G	T/T	T/T	C/C	A/A	./.	./.	./.	./.	./.	./.	./.		./.	./.	./.	./.
UBC	P. trichocarpa	NHTB-27-5		FEMALE	G/G	C/C	C/C	G/G		G/G	T/T	G/G	C/C		G/G	G/G	G/G	C/C	C/C		T/T	T/T	T/T	T/T	C/C	T/T	C/C	A/A	A/A	G/G	G/G	G/G	G/G	T/T	T/T	C/C	A/A	T/T	A/A	C/C	G/G	G/G	G/G	T/T		A/A	G/G	G/G	G/G
UBC	P. trichocarpa	NKND-3-2		FEMALE	G/G	C/C	C/C	G/G		G/G	T/T	G/G	C/C		./.	./.	./.	./.	./.		T/T	T/T	T/T	T/T	C/C	T/T	C/C	A/A	A/A	G/G	G/G	G/G	G/G	T/T	T/T	C/C	A/A	T/T	A/A	C/C	G/G	G/G	G/G	T/T		A/A	G/G	G/G	G/G
UBC	P. trichocarpa	PHLA-22-1		FEMALE	G/G	C/C	C/C	G/G		G/G	T/T	G/G	C/C		G/G	G/G	./.	C/C	C/C		T/C	T/T	T/T	T/T	C/T	T/T	C/C	A/A	A/A	G/G	G/G	G/G	G/G	T/T	T/C	C/C	A/C	T/T	A/A	C/C	G/G	G/G	G/G	T/T		A/A	G/G	G/G	G/G
UBC	P. trichocarpa	PHLA-22-3	FEMALE*	FEMALE	G/G	C/C	C/C	G/G		G/G	T/T	G/G	C/C		G/G	G/G	G/G	C/C	C/C		T/C	T/T	T/T	T/T	C/T	T/T	C/C	A/A	A/A	G/G	G/G	G/G	G/G	T/T	T/C	C/C	A/C	T/T	A/A	C/C	G/G	G/G	G/G	T/T		A/A	G/G	G/G	G/G
UBC	P. trichocarpa	PHLA-22-4	FEMALE	FEMALE	G/G	C/C	C/C	G/G		G/G	T/T	G/G	C/C		G/G	G/G	G/G	C/C	C/C		T/T	T/T	T/T	T/T	C/C	T/T	C/C	A/A	A/A	G/G	G/G	G/G	G/G	T/T	T/T	C/C	A/A	T/T	A/A	C/C	G/G	G/G	G/G	T/T		A/A	G/G	G/G	G/G
UBC	P. trichocarpa	PHLA-22-5		FEMALE	G/G	C/C	C/C	G/G		G/G	T/T	G/G	C/C		G/G	G/G	G/G	C/C	C/C		T/T	T/T	T/T	T/T	C/C	T/T	C/C	A/A	A/A	G/G	G/G	G/G	G/G	T/T	T/T	C/C	A/A	T/T	A/A	C/C	G/G	G/G	G/G	T/T		A/A	G/G	G/G	G/G
UBC	P. trichocarpa	PHLC-22-1	FEMALE*	FEMALE	G/G	C/C	C/T	G/G		G/G	T/T	G/G	C/C		G/G	G/G	G/G	C/C	C/C		T/C	T/T	T/T	T/T	C/T	T/T	C/C	A/A	A/A	G/G	G/G	G/G	G/G	T/T	T/C	C/C	A/C	T/T	A/A	C/C	G/G	G/G	G/G	T/T		A/A	G/G	G/G	G/G
UBC	P. trichocarpa	PHLC-22-2		FEMALE	G/G	C/C	C/T	G/G		G/G	T/T	G/G	C/C		G/G	G/G	G/G	C/C	C/C		T/C	T/T	T/T	T/T	C/T	T/T	C/C	A/A	A/A	G/G	G/G	G/G	G/G	T/T	T/C	C/C	A/C	T/T	A/A	C/C	G/G	G/G	G/G	T/T		A/A	G/G	G/G	G/G
UBC	P. trichocarpa	PHLC-22-5		FEMALE	G/G	C/C	C/T	G/G		G/G	T/T	G/G	C/C		G/G	G/G	G/G	C/C	C/C		T/C	T/T	T/T	T/T	C/T	T/T	C/C	A/A	A/A	G/G	G/G	G/G	G/G	T/T	T/C	C/C	A/C	T/T	A/A	C/C	G/G	G/G	G/G	T/T		A/A	G/G	G/G	G/G
UBC	P. trichocarpa	PITS-29-1	FEMALE*	FEMALE	G/G	C/C	C/C	G/G		G/G	T/T	G/G	C/C		G/G	G/G	G/G	C/C	C/C		T/T	T/T	T/T	T/T	C/C	T/T	C/C	A/A	A/A	G/G	G/G	G/G	G/G	T/T	T/T	C/C	A/A	T/T	A/A	C/C	G/G	G/G	G/G	T/T		A/A	G/G	G/G	G/G
UBC	P. trichocarpa	QAUS-16-1		FEMALE	G/G	C/C	C/C	G/G		G/G	T/T	G/G	C/C		G/G	G/G	G/G	C/C	C/C		T/T	T/T	T/T	T/T	C/C	T/T	C/C	A/A	A/A	G/G	G/G	G/G	G/G	T/T	./.	C/C	A/A	T/T	A/A	C/C	G/G	G/G	G/G	T/T		A/A	./.	G/G	G/G
UBC	P. trichocarpa	QAUS-16-3	FEMALE	FEMALE	./.	C/C	C/C	G/G		G/G	T/T	G/G	C/C		./.	G/G	./.	./.	./.		C/C	T/T	T/T	T/T	T/T	T/T	C/C	G/G	A/A	G/G	G/G	G/G	G/G	T/T	C/C	C/C	C/C	T/T	A/A	C/C	G/G	G/G	G/G	T/T		A/A	G/G	G/G	G/G
UBC	P. trichocarpa	QAUS-16-4		FEMALE	G/G	C/C	C/C	G/G		G/G	T/T	G/G	C/C		G/G	G/G	G/G	C/C	C/C		C/C	T/T	T/T	T/T	T/T	T/T	C/C	G/G	A/A	G/G	G/G	G/G	G/G	T/T	C/C	C/C	C/C	T/T	A/A	C/C	G/G	G/G	G/G	T/T		A/A	G/G	G/G	G/G
UBC	P. trichocarpa	QBKR-16-4		FEMALE	G/G	C/C	C/T	G/G		G/G	T/T	G/G	C/C		G/G	./.	./.	./.	./.		C/C	T/T	T/T	T/T	T/T	T/T	C/C	G/G	A/A	G/G	G/G	G/G	G/G	T/T	C/C	C/C	C/C	T/T	A/A	C/C	G/G	G/G	G/G	T/T		A/A	G/G	G/G	G/G
UBC	P. trichocarpa	QBKR-16-5		FEMALE	G/G	C/C	C/C	G/G		G/G	T/T	G/G	C/C		G/G	./.	G/G	C/C	C/C		./.	T/T	T/T	T/T	C/C	T/T	C/C	A/A	A/A	G/G	G/G	G/G	G/G	T/T	T/T	C/C	A/A	T/T	A/A	C/C	G/G	G/G	G/G	T/T		A/A	G/G	G/G	G/G
UBC	P. trichocarpa	QCTN-16-4	FEMALE	FEMALE	G/G	C/C	C/T	G/G		G/G	T/T	G/G	C/C		G/G	G/G	G/G	C/C	C/C		T/T	T/T	T/T	T/T	C/C	T/T	C/C	A/A	A/A	G/G	G/G	G/G	G/G	T/T	T/T	C/C	A/A	T/T	A/A	C/C	G/G	G/G	G/G	T/T		A/A	G/G	G/G	G/G
UBC	P. trichocarpa	QFRS-16-2	FEMALE	FEMALE	G/G	C/C	C/C	G/G		G/G	T/T	G/G	C/C		G/G	G/G	G/G	C/C	C/C		C/C	T/T	T/T	T/T	T/T	T/T	C/C	A/A	A/A	G/G	G/G	G/G	G/G	T/T	C/C	C/C	C/C	T/T	A/A	C/C	G/G	G/G	G/G	T/T		A/A	G/G	G/G	G/G
UBC	P. trichocarpa	QFRS-16-4	FEMALE	FEMALE	G/G	C/C	C/C	G/G		G/G	T/T	G/G	C/C		G/G	G/G	G/G	C/C	C/C		T/T	T/T	T/T	T/T	C/C	T/T	C/C	A/A	A/A	G/G	G/G	G/G	G/G	T/T	T/T	C/C	A/A	T/T	A/A	C/C	G/G	G/G	G/G	T/T		A/A	G/G	G/G	G/G
UBC	P. trichocarpa	QLKE-16-1	FEMALE	FEMALE	G/G	C/C	C/C	G/G		G/G	T/T	G/G	C/C		G/G	G/G	G/G	C/C	C/C		C/C	T/T	T/T	T/T	T/T	T/T	C/C	G/G	A/A	G/G	G/G	G/G	G/G	T/T	C/C	C/C	C/C	T/T	A/A	C/C	G/G	G/G	G/G	T/T		A/A	G/G	G/G	G/G
UBC	P. trichocarpa	QLKE-16-3	FEMALE	FEMALE	G/G	C/C	C/C	G/G		G/G	T/T	G/G	C/C		G/G	./.	./.	C/C	C/C		T/C	T/T	T/T	T/T	C/T	T/T	C/C	A/G	A/A	G/G	G/G	G/G	G/G	T/T	T/C	C/C	A/C	T/T	A/A	C/C	G/G	G/G	G/G	T/T		./.	G/G	G/G	G/G
UBC	P. trichocarpa	QLKE-16-4		FEMALE	G/G	C/C	C/C	G/G		./.	T/T	G/G	C/C		./.	G/G	G/G	./.	./.		T/C	T/T	T/T	T/T	C/T	T/T	C/C	./.	A/A	G/G	G/G	G/G	./.	T/T	T/C	C/C	A/C	./.	A/A	C/C	G/G	G/G	G/G	T/T		A/A	G/G	G/G	G/G
UBC	P. trichocarpa	SHEL-15-1		FEMALE	G/G	C/C	C/C	G/G		G/G	T/T	G/G	C/C		./.	./.	./.	./.	./.		T/T	T/T	T/T	T/T	C/C	T/T	C/C	A/A	A/A	G/G	G/G	G/G	G/G	T/T	T/T	C/C	A/A	T/T	A/A	C/C	G/G	G/G	G/G	T/T		A/A	G/G	G/G	G/G
UBC	P. trichocarpa	SHEL-15-3	FEMALE	FEMALE	G/A	C/C	./.	./.		G/G	T/T	G/G	C/C		G/G	G/G	G/G	C/C	C/C		T/T	T/T	T/T	T/T	C/C	T/T	C/C	A/A	A/A	G/G	G/G	G/G	G/G	T/T	T/T	C/C	A/A	T/T	A/A	C/C	G/G	G/G	G/G	T/T		A/A	G/G	G/G	G/G
UBC	P. trichocarpa	SHEL-15-5	FEMALE	FEMALE	G/G	C/C	C/C	G/G		G/G	T/T	G/G	C/C		G/G	G/G	G/G	C/C	C/C		T/C	T/T	T/T	T/T	C/T	T/T	C/C	A/A	A/A	G/G	G/G	G/G	G/G	T/T	T/C	C/C	A/C	T/T	A/A	C/C	G/G	G/G	G/G	T/T		A/A	G/G	G/G	G/G
UBC	P. trichocarpa	SHEL-15-6	FEMALE	FEMALE	G/G	C/C	C/C	G/G		./.	./.	G/G	C/C		./.	G/G	G/G	C/C	C/C		./.	./.	T/T	T/T	C/T	./.	C/C	A/A	A/A	./.	./.	./.	./.	T/T	T/C	./.	./.	./.	./.	./.	./.	./.	./.	./.		./.	./.	./.	./.
UBC	P. trichocarpa	SKNB-10-2		FEMALE	G/G	C/C	C/C	G/G		G/G	T/T	G/G	C/C		G/G	G/G	G/G	C/C	C/C		T/T	T/T	T/T	T/T	C/C	T/T	C/C	A/A	A/A	G/G	G/G	G/G	G/G	T/T	T/T	C/C	A/A	T/T	A/A	C/C	G/G	G/G	G/G	T/T		A/A	G/G	G/G	G/G
UBC	P. trichocarpa	SKNC-10-1		FEMALE	G/G	C/C	C/C	G/G		G/G	T/T	G/G	C/C		G/G	./.	G/G	C/C	C/C		T/T	T/T	T/T	T/T	C/C	T/T	C/C	A/A	A/A	G/G	G/G	G/G	G/G	T/T	T/T	C/C	A/A	T/T	A/A	C/C	G/G	G/G	G/G	T/T		A/A	G/G	G/G	G/G
UBC	P. trichocarpa	SKNC-10-2		FEMALE	G/G	C/C	C/C	G/G		G/G	T/T	G/G	C/C		./.	G/G	G/G	C/C	C/C		T/T	T/T	T/T	T/T	C/C	T/T	C/C	A/A	A/A	G/G	G/G	G/G	G/G	T/T	T/T	C/C	A/A	T/T	A/A	C/C	G/G	G/G	G/G	T/T		A/A	G/G	G/G	G/G
UBC	P. trichocarpa	SKNL-10-3		FEMALE	G/G	C/C	C/C	G/G		G/G	T/T	G/G	C/C		G/G	G/G	G/G	C/C	C/C		T/T	T/T	T/T	T/T	C/C	T/T	C/C	A/A	A/A	G/G	G/G	G/G	G/G	T/T	T/T	C/C	A/A	T/T	A/A	C/C	G/G	G/G	G/G	T/T		A/A	G/G	G/G	G/G
UBC	P. trichocarpa	SKNM-10-1		FEMALE	./.	C/C	C/C	G/G		G/G	T/T	G/G	C/C		G/G	G/G	G/G	C/C	C/C		T/T	T/T	T/T	T/T	C/C	T/T	C/C	A/A	A/A	G/G	G/G	G/G	G/G	T/T	T/T	C/C	A/A	T/T	A/A	C/C	G/G	G/G	G/G	T/T		A/A	G/G	G/G	G/G
UBC	P. trichocarpa	SKNM-10-2		FEMALE	G/G	C/C	C/T	G/G		G/G	./.	./.	./.		G/G	G/G	G/G	C/C	C/C		T/T	./.	./.	./.	C/C	T/T	C/C	A/A	A/A	G/G	G/G	G/G	G/G	T/T	T/T	C/C	A/A	T/T	A/A	C/C	G/G	G/G	G/G	T/T		A/A	G/G	G/G	G/G
UBC	P. trichocarpa	SKNN-10-2	FEMALE	FEMALE	G/G	C/C	C/C	G/G		G/G	T/T	G/G	C/C		G/G	G/G	G/G	C/C	C/C		T/T	T/T	T/T	T/T	C/C	T/T	C/C	A/A	A/A	G/G	G/G	G/G	G/G	T/T	T/T	C/C	A/A	T/T	A/A	C/C	G/G	G/G	G/G	T/T		A/A	G/G	G/G	G/G
UBC	P. trichocarpa	SKNN-10-3		FEMALE	G/G	C/C	C/C	G/G		G/G	T/T	G/G	C/C		G/G	G/G	G/G	C/C	C/C		T/T	T/T	T/T	T/T	C/C	T/T	C/C	A/A	A/A	G/G	G/G	G/G	G/G	T/T	T/T	C/C	A/A	T/T	A/A	C/C	G/G	G/G	G/G	T/T		A/A	G/G	G/G	G/G
UBC	P. trichocarpa	SKNN-10-5		FEMALE	G/G	C/C	C/C	G/G		G/G	T/T	G/G	C/C		G/G	G/G	G/G	C/C	C/C		T/T	T/T	T/T	T/T	C/C	T/T	C/C	A/A	A/A	G/G	G/G	G/G	G/G	T/T	T/T	C/C	A/A	T/T	A/A	C/C	G/G	G/G	G/G	T/T		A/A	G/G	G/G	G/G
UBC	P. trichocarpa	SKNO-10-3		FEMALE	G/G	C/C	C/T	G/G		./.	T/T	G/G	C/C		G/G	G/G	G/G	C/C	C/C		./.	T/T	T/T	T/T	C/C	T/T	C/C	A/A	A/A	G/G	G/G	G/G	G/G	T/T	T/T	C/C	A/A	T/T	A/A	C/C	G/G	G/G	./.	./.		./.	G/G	G/G	G/G
UBC	P. trichocarpa	SKNO-10-4		FEMALE	G/G	C/C	C/C	G/G		G/G	T/T	G/G	C/C		G/G	G/G	G/G	C/C	C/C		T/T	T/T	T/T	T/T	C/C	./.	C/C	A/A	A/A	G/G	G/G	G/G	G/G	T/T	T/T	C/C	A/A	T/T	A/A	C/C	G/G	G/G	./.	./.		./.	G/G	G/G	G/G
UBC	P. trichocarpa	SKNP-10-10		FEMALE	G/G	C/C	C/C	G/G		G/G	T/T	G/G	C/C		G/G	G/G	G/G	C/C	C/C		T/T	T/T	T/T	T/T	C/C	T/T	C/C	A/A	A/A	G/G	G/G	G/G	G/G	T/T	T/T	C/C	A/A	T/T	A/A	C/C	G/G	G/G	G/G	T/T		A/A	G/G	G/G	G/G
UBC	P. trichocarpa	SKNP-10-11		FEMALE	G/G	C/C	C/C	G/G		G/G	T/T	G/G	C/C		G/G	G/G	G/G	C/C	C/C		T/T	T/T	T/T	T/T	C/C	T/T	C/C	A/A	A/A	G/G	G/G	G/G	G/G	T/T	T/T	C/C	A/A	T/T	A/A	C/C	G/G	G/G	G/G	T/T		A/A	G/G	G/G	G/G
UBC	P. trichocarpa	SKNP-10-2		FEMALE	G/G	C/C	C/T	G/G		G/G	T/T	G/G	C/C		G/G	G/G	G/G	C/C	C/C		T/T	T/T	T/T	T/T	C/C	T/T	C/C	A/A	A/A	G/G	G/G	G/G	G/G	T/T	T/T	C/C	A/A	T/T	A/A	C/C	G/G	G/G	G/G	T/T		A/A	G/G	G/G	G/G
UBC	P. trichocarpa	SKNP-10-8	FEMALE*	FEMALE	G/G	C/C	C/C	G/G		G/G	T/T	G/G	C/C		G/G	G/G	G/G	C/C	C/C		T/C	T/T	T/T	T/T	C/T	T/T	C/C	A/A	A/A	G/G	G/G	G/G	G/G	T/T	T/C	C/C	A/C	T/T	A/A	C/C	G/G	G/G	G/G	T/T		A/A	G/G	G/G	G/G
UBC	P. trichocarpa	SKNP-10-9		FEMALE	./.	C/C	C/T	G/G		G/G	T/T	G/G	C/C		G/G	G/G	G/G	C/C	C/C		T/T	T/T	T/T	T/T	C/C	T/T	C/C	A/A	A/A	G/G	G/G	G/G	G/G	T/T	T/T	C/C	A/A	T/T	A/A	C/C	G/G	G/G	G/G	T/T		./.	G/G	G/G	G/G
UBC	P. trichocarpa	SKNQ-10-3		FEMALE	G/G	C/C	C/T	G/G		G/G	T/T	G/G	C/C		G/G	G/G	G/G	C/C	C/C		T/T	T/T	T/T	T/T	C/C	T/T	C/C	A/A	A/A	G/G	G/G	G/G	G/G	T/T	T/T	C/C	A/A	T/T	A/A	C/C	G/G	G/G	G/G	T/T		A/A	G/G	G/G	G/G
UBC	P. trichocarpa	SKWA-24-4		FEMALE	G/G	C/C	./.	G/G		G/G	T/T	G/G	C/C		G/G	G/G	G/G	C/C	C/C		T/T	T/T	T/T	T/T	C/C	T/T	C/C	A/A	A/A	G/G	G/G	G/G	G/G	T/T	T/T	C/C	A/A	T/T	A/A	C/C	G/G	G/G	G/G	./.		A/A	G/G	G/G	G/G
UBC	P. trichocarpa	SKWB-24-3	FEMALE*	FEMALE	./.	./.	C/C	G/G		G/G	T/T	G/G	C/C		G/G	G/G	G/G	C/C	C/C		T/T	T/T	T/T	T/T	C/C	T/T	C/C	A/A	A/A	G/G	G/G	G/G	G/G	T/T	T/T	C/C	A/A	T/T	A/A	C/C	G/G	G/G	G/G	T/T		A/A	G/G	G/G	G/G
UBC	P. trichocarpa	SKWB-24-4	FEMALE	FEMALE	G/G	C/C	C/T	G/G		G/G	T/T	G/G	C/C		G/G	G/G	G/G	C/C	C/C		T/T	T/T	T/T	T/T	C/C	T/T	C/C	A/A	A/A	G/G	G/G	G/G	G/G	T/T	T/T	C/C	A/A	T/T	A/A	C/C	G/G	G/G	G/G	T/T		A/A	G/G	G/G	G/G
UBC	P. trichocarpa	SKWC-24-3		FEMALE	G/G	C/C	C/T	G/G		G/G	T/T	G/G	C/C		G/G	G/G	G/G	C/C	C/C		T/T	T/T	T/T	T/T	C/C	T/T	C/C	A/A	A/A	G/G	G/G	G/G	G/G	T/T	T/T	C/C	A/A	T/T	A/A	C/C	G/G	G/G	G/G	T/T		A/A	G/G	G/G	G/G
UBC	P. trichocarpa	SKWD-24-1		FEMALE	G/G	C/C	C/C	G/G		G/G	T/T	G/G	C/C		G/G	G/G	G/G	C/C	C/C		T/C	T/T	T/T	T/T	C/T	T/T	C/C	A/A	A/A	G/G	G/G	G/G	G/G	T/T	T/C	C/C	A/C	T/T	A/A	C/C	G/G	G/G	G/G	T/T		A/A	G/G	G/G	G/G
UBC	P. trichocarpa	SKWD-24-5	FEMALE*	FEMALE	G/G	C/C	./.	./.		./.	T/T	G/G	C/C		G/G	G/G	G/G	C/C	C/C		T/T	T/T	T/T	T/T	C/C	T/T	C/C	A/A	A/A	G/G	G/G	G/G	G/G	T/T	T/T	C/C	A/A	T/T	A/A	C/C	G/G	G/G	G/G	T/T		A/A	G/G	G/G	G/G
UBC	P. trichocarpa	SKWE-24-1	FEMALE	FEMALE	G/G	C/C	C/T	G/G		G/G	./.	G/G	C/C		G/G	G/G	G/G	C/C	C/C		T/T	T/T	T/T	T/T	C/C	T/T	C/C	A/A	A/A	G/G	G/G	G/G	G/G	T/T	T/T	C/C	A/A	T/T	A/A	C/C	G/G	G/G	G/G	T/T		./.	G/G	G/G	G/G
UBC	P. trichocarpa	SKWE-24-3		FEMALE	G/G	C/C	C/C	G/G		G/G	T/T	./.	./.		G/G	G/G	G/G	C/C	./.		T/T	T/T	T/T	T/T	C/C	T/T	C/C	A/A	A/A	G/G	G/G	G/G	G/G	T/T	T/T	C/C	A/A	T/T	A/A	C/C	G/G	G/G	G/G	T/T		A/A	G/G	G/G	G/G
UBC	P. trichocarpa	SKWE-24-4	FEMALE	FEMALE	G/G	C/C	C/C	G/G		G/G	T/T	G/G	C/C		G/G	G/G	G/G	C/C	C/C		T/T	T/T	T/T	T/T	C/C	./.	./.	A/A	A/A	G/G	G/G	./.	./.	./.	T/T	C/C	A/A	T/T	./.	C/C	G/G	G/G	G/G	T/T		A/A	G/G	G/G	G/G
UBC	P. trichocarpa	SKWE-24-5	FEMALE*	FEMALE	./.	C/C	C/C	G/G		./.	./.	G/G	C/C		G/G	G/G	G/G	C/C	C/C		T/T	T/T	T/T	T/T	C/C	./.	C/C	A/A	A/A	./.	G/G	G/G	G/G	T/T	T/T	C/C	A/A	T/T	A/A	C/C	G/G	G/G	G/G	T/T		A/A	G/G	G/G	G/G
UBC	P. trichocarpa	SKWF-24-2		FEMALE	G/G	C/C	C/C	G/G		G/G	T/T	G/G	C/C		G/G	G/G	G/G	C/C	C/C		T/T	T/T	T/T	T/T	C/C	T/T	C/C	A/A	A/A	G/G	G/G	G/G	G/G	T/T	T/T	C/C	A/A	T/T	A/A	C/C	G/G	G/G	G/G	T/T		A/A	G/G	G/G	G/G
UBC	P. trichocarpa	SKWF-24-5		FEMALE	G/G	C/C	C/C	G/G		G/G	T/T	G/G	C/C		G/G	G/G	G/G	C/C	C/C		T/C	T/T	T/T	T/T	./.	T/T	C/C	A/A	A/A	G/G	G/G	G/G	G/G	T/T	T/C	C/C	A/C	T/T	A/A	./.	G/G	G/G	G/G	T/T		A/A	G/G	G/G	G/G
UBC	P. trichocarpa	SLMB-28-3	FEMALE*	FEMALE	G/G	C/C	C/C	G/G		G/G	T/T	G/G	C/C		G/G	G/G	G/G	C/C	C/C		./.	T/T	T/T	T/T	C/C	./.	C/C	A/A	A/A	G/G	G/G	G/G	G/G	T/T	T/T	C/C	A/A	./.	A/A	C/C	G/G	G/G	./.	T/T		A/A	G/G	G/G	G/G
UBC	P. trichocarpa	SLMB-28-4	FEMALE*	FEMALE	./.	C/C	C/C	G/G		G/G	./.	G/G	C/C		./.	G/G	G/G	C/C	C/C		T/T	T/T	T/T	T/T	C/C	T/T	C/C	A/A	A/A	G/G	G/G	G/G	G/G	T/T	T/T	C/C	A/A	T/T	A/A	C/C	G/G	G/G	G/G	T/T		A/A	G/G	G/G	G/G
UBC	P. trichocarpa	SLMC-28-2	FEMALE*	FEMALE	G/G	C/T	C/C	G/G		./.	T/T	G/G	C/C		G/G	G/G	G/G	C/C	C/C		T/C	T/T	T/T	T/T	C/T	T/T	C/C	A/A	A/A	G/G	G/G	G/G	G/G	T/T	T/C	C/C	A/C	T/T	A/A	C/C	G/G	G/G	G/G	T/T		A/A	G/G	G/G	G/G
UBC	P. trichocarpa	SLMD-28-1		FEMALE	G/G	C/C	C/T	G/G		G/G	T/T	G/G	C/C		G/G	G/G	G/G	C/C	C/C		T/T	T/T	T/T	T/T	./.	T/T	./.	./.	./.	./.	G/G	./.	./.	./.	T/T	C/C	A/A	./.	./.	C/C	G/G	G/G	./.	T/T		A/A	G/G	G/G	G/G
UBC	P. trichocarpa	SLMD-28-3	FEMALE*	FEMALE	G/G	C/C	C/C	G/G		G/G	./.	./.	C/C		./.	G/G	G/G	C/C	C/C		T/T	T/T	T/T	T/T	C/C	T/T	C/C	A/A	A/A	G/G	G/G	G/G	G/G	T/T	T/T	C/C	A/A	T/T	A/A	C/C	./.	./.	G/G	./.		A/A	G/G	G/G	G/G
UBC	P. trichocarpa	SQMB-25-3	FEMALE	FEMALE	G/G	C/C	C/T	G/G		G/G	T/T	G/G	C/C		G/G	G/G	./.	./.	./.		T/T	T/T	T/T	T/T	./.	./.	C/C	A/A	A/A	G/G	G/G	./.	./.	T/T	T/T	C/C	A/A	T/T	A/A	C/C	./.	./.	G/G	T/T		./.	G/G	G/G	G/G
UBC	P. trichocarpa	SQMC-25-2	FEMALE	FEMALE	G/G	C/C	C/C	G/G		G/G	T/T	G/G	C/C		G/G	G/G	G/G	C/C	C/C		T/T	T/T	T/T	T/T	C/C	T/T	C/C	A/A	A/A	G/G	G/G	G/G	G/G	T/T	T/T	C/C	A/A	T/T	A/A	C/C	G/G	G/G	G/G	T/T		A/A	G/G	G/G	G/G
UBC	P. trichocarpa	SQMC-25-5	FEMALE*	FEMALE	G/G	C/C	C/C	G/G		G/G	T/T	G/G	C/C		G/G	G/G	G/G	C/C	C/C		./.	./.	./.	T/T	C/C	T/T	C/C	A/A	A/A	G/G	G/G	G/G	G/G	T/T	T/T	C/C	A/A	T/T	A/A	C/C	./.	G/G	./.	T/T		A/A	G/G	G/G	G/G
UBC	P. trichocarpa	STHA-21-3	FEMALE	FEMALE	G/G	C/C	C/C	G/G		G/G	T/T	G/G	C/C		G/G	G/G	G/G	C/C	C/C		T/T	T/T	T/T	T/T	C/C	T/T	C/C	A/A	A/A	G/G	G/G	G/G	G/G	T/T	T/T	C/C	A/A	T/T	A/A	C/C	G/G	G/G	G/G	T/T		./.	G/G	G/G	G/G
UBC	P. trichocarpa	STHA-21-4		FEMALE	G/G	C/C	C/C	G/G		G/G	T/T	G/G	C/C		G/G	G/G	G/G	C/C	C/C		T/T	T/T	T/T	T/T	C/C	T/T	C/C	A/A	A/A	G/G	G/G	G/G	G/G	T/T	T/T	C/C	A/A	T/T	A/A	C/C	G/G	G/G	G/G	T/T		A/A	G/G	G/G	G/G
UBC	P. trichocarpa	STHB-21-1	FEMALE*	FEMALE	G/G	C/C	C/C	G/G		G/G	T/T	G/G	C/C		G/G	G/G	G/G	C/C	C/C		T/T	T/T	T/T	T/T	C/C	T/T	C/C	A/A	A/A	G/G	G/G	G/G	G/G	T/T	T/T	C/C	A/A	T/T	A/A	C/C	G/G	G/G	G/G	T/T		A/A	G/G	G/G	G/G
UBC	P. trichocarpa	STHB-21-4		FEMALE	G/G	C/C	C/T	G/G		G/G	T/T	G/G	C/C		G/G	G/G	G/G	C/C	C/C		T/T	T/T	T/T	T/T	C/C	T/T	C/C	A/A	A/A	G/G	G/G	G/G	G/G	T/T	T/T	C/C	A/A	T/T	A/A	C/C	G/G	G/G	G/G	T/T		A/A	G/G	G/G	G/G
UBC	P. trichocarpa	TAKB-3-3		FEMALE	G/G	C/C	C/C	G/G		G/G	T/T	G/G	C/C		G/G	G/G	G/G	C/C	C/C		T/C	T/T	T/T	T/T	C/T	T/T	C/C	A/G	A/A	G/G	G/G	G/G	G/G	T/T	T/C	C/C	A/C	T/T	A/A	C/C	G/G	G/G	G/G	T/T		A/A	G/G	G/G	G/G
UBC	P. trichocarpa	TAKB-3-4		FEMALE	G/G	C/C	C/C	G/G		G/G	T/T	G/G	C/C		G/G	./.	G/G	./.	C/C		T/T	T/T	T/T	T/T	C/C	T/T	C/C	A/A	A/A	G/G	G/G	G/G	G/G	T/T	T/T	C/C	A/A	T/T	A/A	C/C	G/G	G/G	G/G	T/T		A/A	G/G	G/G	G/G
UBC	P. trichocarpa	TAKB-3-5		FEMALE	G/G	C/C	C/T	G/G		G/G	T/T	G/G	C/C		G/G	G/G	G/G	C/C	C/C		T/T	T/T	T/T	T/T	C/C	T/T	C/C	A/A	A/A	G/G	G/G	G/G	G/G	T/T	T/T	C/C	A/A	T/T	A/A	C/C	G/G	G/G	G/G	T/T		A/A	G/G	G/G	G/G
UBC	P. trichocarpa	TATB-1-4		FEMALE	G/G	C/C	C/T	G/G		./.	T/T	G/G	C/C		G/G	G/G	G/G	C/C	C/C		C/C	T/T	T/T	T/T	T/T	T/T	C/C	A/G	A/A	G/G	G/G	G/G	G/G	T/T	C/C	C/C	C/C	T/T	A/A	C/C	G/G	G/G	G/G	T/T		./.	G/G	G/G	G/G
UBC	P. trichocarpa	TLKH-11-5	FEMALE*	FEMALE	G/G	C/C	C/C	G/G		G/G	T/T	G/G	C/C		G/G	G/G	G/G	C/C	C/C		T/T	T/T	T/T	T/T	C/C	T/T	C/C	A/A	A/A	G/G	G/G	G/G	G/G	T/T	T/T	C/C	A/A	T/T	A/A	C/C	G/G	G/G	G/G	T/T		A/A	G/G	G/G	G/G
UBC	P. trichocarpa	TOBA-23-4		FEMALE	G/G	C/C	C/C	G/G		G/G	T/T	G/G	C/C		G/G	G/G	G/G	C/C	C/C		T/T	T/T	T/T	T/T	C/C	T/T	C/C	A/A	A/A	G/G	G/G	G/G	G/G	T/T	T/T	C/C	A/A	T/T	A/A	C/C	G/G	G/G	G/G	T/T		A/A	G/G	G/G	G/G
UBC	P. trichocarpa	TOBB-23-2	FEMALE	FEMALE	G/G	C/C	C/C	G/G		G/G	T/T	G/G	C/C		G/G	G/G	G/G	C/C	C/C		T/T	T/T	T/T	T/T	C/C	T/T	C/C	A/A	A/A	G/G	G/G	G/G	G/G	T/T	T/T	C/C	A/A	T/T	A/A	C/C	G/G	G/G	G/G	T/T		A/A	G/G	G/G	G/G
UBC	P. trichocarpa	TOBB-23-5	FEMALE*	FEMALE	G/G	C/C	C/C	G/G		G/G	T/T	G/G	C/C		G/G	G/G	G/G	C/C	C/C		T/T	T/T	T/T	T/T	C/C	T/T	C/C	A/A	A/A	G/G	G/G	G/G	G/G	T/T	T/T	C/C	A/A	T/T	A/A	C/C	G/G	G/G	G/G	T/T		A/A	G/G	G/G	G/G
UBC	P. trichocarpa	TRTB-7-5		FEMALE	G/G	C/C	C/C	G/G		G/G	T/T	G/G	C/C		G/G	G/G	G/G	C/C	C/C		T/T	T/T	T/T	T/T	C/C	T/T	C/C	A/A	A/A	G/G	G/G	G/G	G/G	T/T	T/T	C/C	A/A	T/T	A/A	C/C	G/G	G/G	G/G	T/T		A/A	G/G	G/G	G/G
UBC	P. trichocarpa	TRTB-7-6		FEMALE	G/G	C/C	C/C	G/G		G/G	T/T	G/G	C/C		G/G	G/G	G/G	C/C	C/C		T/T	T/T	T/T	T/T	C/C	T/T	C/C	A/A	A/A	G/G	G/G	G/G	G/G	T/T	T/T	C/C	A/A	T/T	A/A	C/C	G/G	G/G	G/G	T/T		A/A	G/G	G/G	G/G
UBC	P. trichocarpa	VNDL-27-3	FEMALE	FEMALE	G/G	C/C	C/T	G/G		G/G	T/T	G/G	C/C		G/G	G/G	G/G	C/C	C/C		T/T	./.	./.	./.	C/C	T/T	C/C	A/A	A/A	G/G	G/G	G/G	G/G	T/T	T/T	C/C	A/A	T/T	A/A	C/C	G/G	G/G	G/G	T/T		A/A	./.	G/G	./.
UBC	P. trichocarpa	VNDL-27-5	FEMALE	FEMALE	./.	./.	./.	./.		G/G	T/T	G/G	C/C		G/G	G/G	G/G	C/C	C/C		T/T	T/T	T/T	T/T	C/C	T/T	C/C	A/A	A/A	G/G	G/G	G/G	G/G	T/T	T/T	C/C	A/A	T/T	A/A	C/C	G/G	G/G	G/G	T/T		./.	./.	G/G	G/G
UBC	P. trichocarpa	WELC-27-1		FEMALE	G/G	C/C	C/T	G/G		G/G	T/T	G/G	C/C		G/G	./.	G/G	C/C	C/C		T/T	T/T	T/T	T/T	C/C	T/T	C/C	A/A	A/A	G/G	G/G	G/G	G/G	T/T	T/T	C/C	A/A	T/T	A/A	C/C	G/G	G/G	G/G	T/T		A/A	G/G	G/G	G/G
UBC	P. trichocarpa	WELC-27-4	FEMALE*	FEMALE	G/G	C/C	C/C	G/G		G/G	./.	G/G	C/C		G/G	./.	G/G	C/C	C/C		T/T	T/T	T/T	T/T	C/C	T/T	C/C	A/A	A/A	G/G	G/G	G/G	G/G	T/T	T/T	C/C	A/A	T/T	A/A	./.	G/G	G/G	./.	T/T		A/A	G/G	G/G	G/G
UBC	P. trichocarpa	WFSH-13-6		FEMALE	G/G	C/C	C/C	G/G		G/G	T/T	G/G	C/C		G/G	G/G	G/G	C/C	C/C		T/C	T/T	T/T	T/T	C/T	T/T	C/C	A/G	A/A	G/G	G/G	G/G	G/G	T/T	T/C	C/C	A/C	T/T	A/A	C/C	G/G	G/G	G/G	T/T		A/A	./.	./.	./.
UBC	P. trichocarpa	WHTE-28-4	FEMALE	FEMALE	G/G	C/C	C/C	G/G		G/G	T/T	G/G	C/C		G/G	G/G	G/G	C/C	C/C		T/T	./.	T/T	T/T	C/C	T/T	C/C	A/A	A/A	G/G	G/G	G/G	G/G	T/T	T/T	C/C	A/A	T/T	A/A	C/C	G/G	G/G	G/G	T/T		A/A	G/G	G/G	G/G
UBC	P. trichocarpa	WHTE-28-5		FEMALE	G/G	C/C	C/C	G/G		G/G	T/T	G/G	C/C		G/G	G/G	G/G	C/C	C/C		T/T	T/T	T/T	T/T	C/C	T/T	C/C	A/A	A/A	G/G	G/G	G/G	G/G	T/T	T/T	C/C	A/A	T/T	A/A	C/C	G/G	G/G	G/G	T/T		A/A	G/G	G/G	G/G
UBC	P. trichocarpa	WLOW-15-1		FEMALE	G/G	C/C	./.	G/G		G/G	T/T	G/G	C/C		G/G	G/G	G/G	C/C	C/C		T/T	T/T	T/T	T/T	C/C	T/T	C/C	A/A	A/A	G/G	G/G	G/G	G/G	T/T	T/T	C/C	A/A	T/T	A/A	C/C	G/G	G/G	G/G	T/T		A/A	G/G	G/G	G/G
UBC	P. trichocarpa	WLOW-15-5		FEMALE	G/G	C/C	C/C	G/G		G/G	T/T	G/G	C/C		G/G	G/G	G/G	C/C	C/C		T/T	T/T	T/T	T/T	C/C	T/T	C/C	A/A	A/A	G/G	G/G	G/G	G/G	T/T	T/T	C/C	A/A	T/T	A/A	C/C	G/G	G/G	G/G	T/T		A/A	G/G	G/G	G/G
UBC	P. trichocarpa	YALD-27-3	FEMALE	FEMALE	G/G	C/C	C/T	G/G		G/G	T/T	G/G	C/C		G/G	G/G	G/G	C/C	C/C		T/T	T/T	T/T	T/T	C/C	T/T	C/C	A/A	A/A	G/G	G/G	G/G	G/G	T/T	T/T	C/C	A/A	T/T	A/A	C/C	G/G	G/G	G/G	T/T		A/A	G/G	G/G	G/G
UBC	P. trichocarpa	YALD-27-4	FEMALE	FEMALE	G/G	C/C	C/C	G/G		G/G	T/T	G/G	C/C		G/G	G/G	G/G	C/C	C/C		T/T	T/T	T/T	T/T	C/C	T/T	C/C	A/A	A/A	G/G	G/G	G/G	G/G	T/T	T/T	C/C	A/A	T/T	A/A	C/C	G/G	G/G	G/G	T/T		A/A	G/G	G/G	G/G
UBC	P. trichocarpa	YALD-27-5		FEMALE	G/G	C/C	C/C	G/G		G/G	T/T	G/G	C/C		G/G	G/G	G/G	C/C	C/C		T/T	T/T	T/T	T/T	C/C	T/T	C/C	./.	./.	G/G	G/G	G/G	G/G	T/T	T/T	C/C	A/A	T/T	A/A	C/C	G/G	G/G	G/G	T/T		./.	G/G	G/G	G/G
UBC	P. trichocarpa	YALE-27-3	FEMALE	FEMALE	G/G	C/C	C/C	G/G		G/G	T/T	G/G	./.		G/G	G/G	G/G	C/C	C/C		T/T	T/T	T/T	T/T	C/C	T/T	C/C	A/A	A/A	G/G	G/G	G/G	G/G	T/T	T/T	C/C	A/A	T/T	A/A	C/C	G/G	G/G	G/G	T/T		./.	G/G	G/G	G/G
UBC	P. trichocarpa	ZYMJ-10-1		FEMALE	G/G	C/C	C/C	G/G		G/G	T/T	./.	./.		G/G	G/G	G/G	C/C	C/C		T/T	T/T	T/T	T/T	C/C	T/T	C/C	A/A	A/A	G/G	G/G	G/G	G/G	T/T	T/T	C/C	A/A	T/T	A/A	C/C	G/G	G/G	G/G	T/T		A/A	G/G	./.	./.
BESC	P. trichocarpa	BESC-100		FEMALE	G/G	C/C	C/T	G/G		G/G	T/T	G/G	C/C		G/G	G/G	G/G	C/C	C/C		T/T	T/T	T/T	T/T	C/C	T/T	C/C	A/A	A/A	G/G	G/G	G/G	G/G	T/T	T/T	C/C	A/A	T/T	A/A	C/C	G/G	G/G	G/G	T/T		A/A	G/G	G/G	G/G
BESC	P. trichocarpa	BESC-101		FEMALE	G/G	C/C	C/C	G/G		G/G	T/T	G/G	C/C		./.	G/G	G/G	C/C	C/C		T/T	T/T	T/T	T/T	C/C	T/T	C/C	A/A	A/A	G/G	G/G	G/G	G/G	T/T	T/T	C/C	A/A	T/T	A/A	C/C	G/G	G/G	G/G	T/T		./.	G/G	G/G	G/G
BESC	P. trichocarpa	BESC-102		FEMALE	G/G	C/C	C/C	G/G		G/G	T/T	G/G	C/C		G/G	G/G	./.	C/C	C/C		T/T	T/T	T/T	T/T	C/C	T/T	C/C	A/A	A/A	G/G	G/G	G/G	G/G	T/T	T/T	C/C	A/A	T/T	A/A	C/C	G/G	G/G	G/G	T/T		A/A	G/G	G/G	G/G
BESC	P. trichocarpa	BESC-103		FEMALE	G/G	C/C	C/C	G/G		G/G	T/T	G/G	C/C		G/G	G/G	G/G	C/C	C/C		T/T	T/T	T/T	T/T	C/C	T/T	C/C	A/A	A/A	G/G	G/G	G/G	G/G	T/T	T/T	C/C	A/A	T/T	A/A	C/C	G/G	G/G	G/G	T/T		A/A	G/G	G/G	G/G
BESC	P. trichocarpa	BESC-105		FEMALE	G/G	C/C	C/C	G/G		G/G	T/T	G/G	C/C		G/G	G/G	G/G	C/C	C/C		T/T	T/T	T/T	T/T	C/C	T/T	C/C	A/A	A/A	G/G	G/G	G/G	G/G	T/T	T/T	C/C	A/A	T/T	A/A	C/C	G/G	G/G	G/G	T/T		A/A	G/G	G/G	G/G
BESC	P. trichocarpa	BESC-107		FEMALE	G/G	C/C	C/C	G/G		G/G	T/T	G/G	C/C		G/G	G/G	G/G	C/C	C/C		T/T	T/T	T/T	T/T	C/C	T/T	C/C	A/A	A/A	G/G	G/G	G/G	G/G	T/T	T/T	C/C	A/A	T/T	A/A	C/C	G/G	G/G	G/G	T/T		A/A	G/G	G/G	G/G
BESC	P. trichocarpa	BESC-108		FEMALE	G/G	C/C	C/C	G/G		G/G	T/T	G/G	C/C		G/G	G/G	G/G	C/C	C/C		T/T	T/T	T/T	T/T	C/C	T/T	C/C	A/A	A/A	G/G	G/G	G/G	G/G	T/T	T/T	C/C	A/A	T/T	A/A	C/C	G/G	G/G	G/G	T/T		A/A	G/G	G/G	G/G
BESC	P. trichocarpa	BESC-109		FEMALE	G/G	C/C	C/C	G/G		G/G	T/T	G/G	C/C		G/G	G/G	G/G	C/C	C/C		T/T	T/T	T/T	T/T	C/C	T/T	C/C	A/A	A/A	G/G	G/G	G/G	G/G	T/T	T/T	C/C	A/A	T/T	A/A	C/C	G/G	G/G	G/G	T/T		A/A	G/G	G/G	G/G
BESC	P. trichocarpa	BESC-112		FEMALE	G/G	C/C	C/C	G/G		G/G	T/T	G/G	C/C		./.	G/G	G/G	C/C	C/C		T/T	T/T	T/T	T/T	C/C	T/T	C/C	A/A	A/A	G/G	G/G	G/G	G/G	T/T	T/T	C/C	A/A	T/T	A/A	C/C	G/G	G/G	G/G	T/T		A/A	G/G	G/G	G/G
BESC	P. trichocarpa	BESC-113		FEMALE	G/G	C/C	C/C	G/G		G/G	T/T	G/G	C/C		G/G	G/G	G/G	C/C	C/C		T/C	T/T	T/T	T/T	C/T	T/T	C/C	A/A	A/A	G/G	G/G	G/G	G/G	T/T	T/C	C/C	A/C	T/T	A/A	C/C	G/G	G/G	G/G	T/T		A/A	G/G	G/G	G/G
BESC	P. trichocarpa	BESC-124		FEMALE	G/G	C/C	C/C	G/G		G/G	T/T	G/G	C/C		G/G	G/G	G/G	C/C	C/C		T/T	T/T	T/T	T/T	C/C	T/T	C/C	A/A	A/A	G/G	G/G	G/G	G/G	T/T	T/T	C/C	A/A	T/T	A/A	C/C	G/G	G/G	G/G	T/T		A/A	G/G	G/G	G/G
BESC	P. trichocarpa	BESC-125		FEMALE	G/G	C/C	C/C	G/G		G/G	T/T	G/G	C/C		G/G	G/G	G/G	C/C	C/C		T/T	T/T	T/T	T/T	C/C	T/T	C/C	A/A	A/A	G/G	G/G	G/G	G/G	T/T	T/T	C/C	A/A	T/T	A/A	C/C	G/G	G/G	G/G	T/T		A/A	G/G	G/G	G/G
BESC	P. trichocarpa	BESC-129		FEMALE	G/G	C/C	C/C	G/G		G/G	T/T	G/G	C/C		G/G	G/G	G/G	C/C	C/C		T/T	T/T	T/T	T/T	C/C	T/T	C/C	A/A	A/A	G/G	G/G	G/G	G/G	T/T	T/T	C/C	A/A	T/T	A/A	C/C	G/G	G/G	G/G	T/T		A/A	G/G	G/G	G/G
BESC	P. trichocarpa	BESC-130		FEMALE	G/G	C/C	C/C	G/G		G/G	T/T	G/G	C/C		G/G	G/G	G/G	C/C	C/C		T/C	T/T	T/T	T/T	C/T	T/T	C/C	A/A	A/A	G/G	G/G	G/G	G/G	T/T	T/C	C/C	A/C	T/T	A/A	C/C	G/G	G/G	G/G	T/T		A/A	G/G	G/G	G/G
BESC	P. trichocarpa	BESC-131		FEMALE	G/G	C/C	C/C	G/G		G/G	T/T	G/G	C/C		G/G	G/G	G/G	C/C	C/C		T/T	T/T	T/T	T/T	C/C	T/T	C/C	A/A	A/A	G/G	G/G	G/G	G/G	T/T	T/T	C/C	A/A	T/T	A/A	C/C	G/G	G/G	G/G	T/T		A/A	G/G	G/G	G/G
BESC	P. trichocarpa	BESC-136		FEMALE	G/G	C/C	C/C	G/G		G/G	T/T	G/G	C/C		G/G	G/G	G/G	C/C	C/C		T/T	T/T	T/T	T/T	C/C	T/T	C/C	A/A	A/A	G/G	G/G	G/G	G/G	T/T	T/T	C/C	A/A	T/T	A/A	C/C	G/G	G/G	G/G	T/T		A/A	G/G	G/G	G/G
BESC	P. trichocarpa	BESC-149		FEMALE	G/G	C/C	C/C	G/G		G/G	T/T	G/G	C/C		G/G	G/G	G/G	C/C	C/C		T/T	T/T	T/T	T/T	C/C	T/T	C/C	A/A	A/A	G/G	G/G	G/G	G/G	T/T	T/T	C/C	A/A	T/T	A/A	C/C	G/G	G/G	G/G	T/T		A/A	G/G	G/G	G/G
BESC	P. trichocarpa	BESC-15		FEMALE	G/G	C/C	C/C	G/G		G/G	T/T	G/G	C/C		G/G	G/G	G/G	C/C	C/C		T/T	T/T	T/T	T/T	C/C	T/T	C/C	A/A	A/A	G/G	G/G	G/G	G/G	T/T	T/T	C/C	A/A	T/T	A/A	C/C	G/G	G/G	G/G	T/T		A/A	G/G	G/G	G/G
BESC	P. trichocarpa	BESC-154		FEMALE	G/G	C/C	C/C	G/G		G/G	T/T	G/G	C/C		G/G	G/G	G/G	C/C	C/C		T/T	T/T	T/T	T/T	C/C	T/T	C/C	A/A	A/A	G/G	G/G	G/G	G/G	T/T	T/T	C/C	A/A	T/T	A/A	C/C	G/G	G/G	G/G	T/T		A/A	G/G	G/G	G/G
BESC	P. trichocarpa	BESC-156		FEMALE	G/G	C/C	C/C	G/G		G/G	T/T	G/G	C/C		G/G	G/G	G/G	C/C	C/C		T/T	T/T	T/T	T/T	C/C	T/T	C/C	A/A	A/A	G/G	G/G	G/G	G/G	T/T	T/T	C/C	A/A	T/T	A/A	C/C	G/G	G/G	G/G	T/T		A/A	G/G	G/G	G/G
BESC	P. trichocarpa	BESC-163		FEMALE	G/G	C/C	C/C	G/G		G/G	T/T	G/G	C/C		G/G	G/G	G/G	C/C	C/C		T/T	T/T	T/T	T/T	C/C	T/T	C/C	A/A	A/A	G/G	G/G	G/G	G/G	T/T	T/T	C/C	A/A	T/T	A/A	C/C	G/G	G/G	G/G	T/T		A/A	G/G	G/G	G/G
BESC	P. trichocarpa	BESC-164		FEMALE	G/G	C/C	C/C	G/G		G/G	T/T	G/G	C/C		G/G	G/G	G/G	C/C	C/C		T/T	T/T	T/T	T/T	C/C	T/T	C/C	A/A	A/A	G/G	G/G	G/G	G/G	T/T	T/T	C/C	A/A	T/T	A/A	C/C	G/G	G/G	G/G	T/T		A/A	G/G	G/G	G/G
BESC	P. trichocarpa	BESC-165		FEMALE	G/G	C/C	C/C	G/G		G/G	T/T	G/G	C/C		./.	G/G	G/G	C/C	C/C		T/T	T/T	T/T	T/T	C/C	T/T	C/C	A/A	A/A	G/G	G/G	G/G	G/G	T/T	T/T	C/C	A/A	T/T	A/A	C/C	G/G	G/G	G/G	T/T		A/A	G/G	G/G	G/G
BESC	P. trichocarpa	BESC-166		FEMALE	G/G	C/C	C/C	G/G		G/G	T/T	G/G	C/C		G/G	G/G	G/G	C/C	C/C		T/T	T/T	T/T	T/T	C/C	T/T	C/C	A/A	A/A	G/G	G/G	G/G	G/G	T/T	T/T	C/C	A/A	T/T	A/A	C/C	G/G	G/G	G/G	T/T		A/A	G/G	G/G	G/G
BESC	P. trichocarpa	BESC-170		FEMALE	G/G	C/C	C/C	G/G		G/G	T/T	G/G	C/C		G/G	G/G	G/G	C/C	C/C		T/T	T/T	T/T	T/T	C/C	T/T	C/C	A/A	A/A	G/G	G/G	G/G	G/G	T/T	T/T	C/C	A/A	T/T	A/A	C/C	G/G	G/G	G/G	T/T		A/A	G/G	G/G	./.
BESC	P. trichocarpa	BESC-174		FEMALE	G/G	C/C	C/C	G/G		G/G	T/T	G/G	C/C		G/G	G/G	G/G	C/C	C/C		T/C	T/T	T/T	T/T	C/T	T/T	C/C	A/A	A/A	G/G	G/G	G/G	G/G	T/T	T/C	C/C	A/C	T/T	A/A	C/C	G/G	G/G	G/G	T/T		./.	G/G	G/G	G/G
BESC	P. trichocarpa	BESC-186		FEMALE	G/G	C/C	C/C	G/G		G/G	T/T	G/G	C/C		G/G	G/G	G/G	C/C	C/C		T/T	T/T	T/T	T/T	C/C	T/T	C/C	A/A	A/A	G/G	G/G	G/G	G/G	T/T	T/T	C/C	A/A	T/T	A/A	C/C	G/G	G/G	G/G	T/T		A/A	G/G	G/G	G/G
BESC	P. trichocarpa	BESC-191		FEMALE	G/G	C/C	C/C	G/G		G/G	T/T	G/G	C/C		G/G	G/G	G/G	C/C	C/C		T/T	T/T	T/T	T/T	C/C	T/T	C/C	A/A	A/A	G/G	G/G	G/G	G/G	T/T	T/T	C/C	A/A	T/T	A/A	C/C	G/G	G/G	G/G	T/T		A/A	G/G	G/G	G/G
BESC	P. trichocarpa	BESC-198		FEMALE	G/G	C/C	C/C	G/G		G/G	T/T	G/G	C/C		G/G	G/G	G/G	C/C	C/C		T/C	T/T	T/T	T/T	C/T	T/T	C/C	A/A	A/A	G/G	G/G	G/G	G/G	T/T	T/C	C/C	A/C	T/T	A/A	C/C	G/G	G/G	G/G	T/T		A/A	G/G	G/G	G/G
BESC	P. trichocarpa	BESC-199		FEMALE	G/G	C/C	C/C	G/G		G/G	T/T	G/G	C/C		G/G	G/G	G/G	C/C	C/C		T/C	T/T	T/T	T/T	C/T	T/T	C/C	A/A	A/A	G/G	G/G	G/G	G/G	T/T	T/C	C/C	A/C	T/T	A/A	C/C	G/G	G/G	G/G	T/T		./.	G/G	G/G	G/G
BESC	P. trichocarpa	BESC-2		FEMALE	G/G	C/C	C/T	G/G		G/G	T/T	G/G	C/C		G/G	G/G	G/G	C/C	C/C		T/T	T/T	T/T	T/T	C/C	T/T	C/C	A/A	A/A	G/G	G/G	G/G	G/G	T/T	T/T	C/C	A/A	T/T	A/A	C/C	G/G	G/G	G/G	T/T		A/A	G/G	G/G	G/G
BESC	P. trichocarpa	BESC-201		FEMALE	G/G	C/C	C/C	G/G		G/G	T/T	G/G	C/C		G/G	G/G	./.	C/C	C/C		T/T	T/T	T/T	T/T	C/C	T/T	C/C	A/A	A/A	G/G	G/G	G/G	G/G	T/T	T/T	C/C	A/A	T/T	A/A	C/C	G/G	G/G	G/G	T/T		A/A	G/G	G/G	G/G
BESC	P. trichocarpa	BESC-207		FEMALE	G/G	C/C	C/C	G/G		G/G	T/T	G/G	C/C		G/G	G/G	G/G	C/C	C/C		T/C	T/T	T/T	T/T	C/T	T/T	C/C	A/A	A/A	G/G	G/G	G/G	G/G	T/T	T/C	C/C	A/C	T/T	A/A	C/C	G/G	G/G	G/G	T/T		./.	G/G	G/G	G/G
BESC	P. trichocarpa	BESC-210		FEMALE	G/G	C/C	C/C	G/G		G/G	T/T	G/G	C/C		G/G	G/G	G/G	C/C	C/C		T/T	T/T	T/T	T/T	C/C	T/T	C/C	A/A	A/A	G/G	G/G	G/G	G/G	T/T	T/T	C/C	A/A	T/T	A/A	C/C	G/G	G/G	G/G	T/T		A/A	G/G	G/G	G/G
BESC	P. trichocarpa	BESC-212		FEMALE	G/G	C/C	C/C	G/G		G/G	T/T	G/G	C/C		G/G	G/G	G/G	C/C	C/C		T/T	T/T	T/T	T/T	C/C	T/T	C/C	A/A	A/A	G/G	G/G	G/G	G/G	T/T	T/T	C/C	A/A	T/T	A/A	C/C	G/G	G/G	G/G	T/T		A/A	G/G	G/G	G/G
BESC	P. trichocarpa	BESC-22		FEMALE	G/G	C/C	C/C	G/G		G/G	T/T	G/G	C/C		G/G	G/G	G/G	C/C	C/C		T/T	T/T	T/T	T/T	C/C	T/T	C/C	A/A	A/A	G/G	G/G	G/G	G/G	T/T	T/T	C/C	A/A	T/T	A/A	C/C	G/G	G/G	G/G	T/T		A/A	G/G	G/G	G/G
BESC	P. trichocarpa	BESC-222		FEMALE	G/G	C/C	C/C	G/G		G/G	T/T	G/G	C/C		G/G	G/G	G/G	C/C	C/C		T/T	T/T	T/T	T/T	C/C	T/T	C/C	A/A	A/A	G/G	G/G	G/G	G/G	T/T	T/T	C/C	A/A	T/T	A/A	C/C	G/G	G/G	G/G	T/T		A/A	G/G	G/G	G/G
BESC	P. trichocarpa	BESC-225		FEMALE	G/G	C/C	C/C	G/G		G/G	T/T	G/G	C/C		./.	G/G	G/G	C/C	C/C		T/C	T/T	T/T	T/T	C/T	T/T	C/C	A/A	A/A	G/G	G/G	G/G	G/G	T/T	T/C	C/C	A/C	T/T	A/A	C/C	G/G	G/G	G/G	T/T		A/A	G/G	G/G	G/G
BESC	P. trichocarpa	BESC-227		FEMALE	G/G	C/C	C/C	G/G		G/G	T/T	G/G	C/C		G/G	G/G	G/G	C/C	C/C		T/T	T/T	T/T	T/T	C/C	T/T	C/C	A/A	A/A	G/G	G/G	G/G	G/G	T/T	T/T	C/C	A/A	T/T	A/A	C/C	G/G	G/G	G/G	T/T		A/A	G/G	G/G	G/G
BESC	P. trichocarpa	BESC-230		FEMALE	G/G	C/C	C/C	G/G		G/G	T/T	G/G	C/C		G/G	G/G	G/G	C/C	C/C		T/T	T/T	T/T	T/T	C/C	T/T	C/C	A/A	A/A	G/G	G/G	G/G	G/G	T/T	T/T	C/C	A/A	T/T	A/A	C/C	G/G	G/G	G/G	T/T		./.	G/G	G/G	G/G
BESC	P. trichocarpa	BESC-234		FEMALE	G/G	C/C	C/C	G/G		G/G	T/T	G/G	C/C		G/G	G/G	G/G	C/C	C/C		T/T	T/T	T/T	T/T	C/C	T/T	C/C	A/A	A/A	G/G	G/G	G/G	G/G	T/T	T/T	C/C	A/A	T/T	A/A	C/C	G/G	G/G	G/G	T/T		A/A	G/G	G/G	G/G
BESC	P. trichocarpa	BESC-238		FEMALE	G/G	C/C	C/C	G/G		G/G	T/T	G/G	C/C		G/G	G/G	G/G	C/C	C/C		T/C	T/T	T/T	T/T	C/T	T/T	C/C	A/A	A/A	G/G	G/G	G/G	G/G	T/T	T/C	C/C	A/C	T/T	A/A	C/C	G/G	G/G	G/G	T/T		A/A	G/G	G/G	G/G
BESC	P. trichocarpa	BESC-239		FEMALE	G/G	C/C	C/C	G/G		G/G	T/T	G/G	C/C		G/G	G/G	G/G	C/C	C/C		T/T	T/T	T/T	T/T	C/C	T/T	C/C	A/A	A/A	G/G	G/G	G/G	G/G	T/T	T/T	C/C	A/A	T/T	A/A	C/C	G/G	G/G	G/G	T/T		A/A	G/G	G/G	G/G
BESC	P. trichocarpa	BESC-24		FEMALE	G/G	C/C	C/T	G/G		G/G	T/T	G/G	C/C		G/G	G/G	G/G	C/C	C/C		T/T	T/T	T/T	T/T	C/C	T/T	C/C	A/A	A/A	G/G	G/G	G/G	G/G	T/T	T/T	C/C	A/A	T/T	A/A	C/C	G/G	G/G	G/G	T/T		A/A	G/G	G/G	G/G
BESC	P. trichocarpa	BESC-240		FEMALE	G/G	C/C	C/C	G/G		G/G	T/T	G/G	C/C		G/A	G/G	./.	./.	./.		T/T	T/T	T/T	T/T	C/C	T/T	C/C	A/A	A/A	G/G	G/G	G/G	G/G	T/T	T/T	C/C	A/A	T/T	A/A	C/C	G/G	G/G	G/G	T/T		A/A	G/G	G/G	G/G
BESC	P. trichocarpa	BESC-243		FEMALE	./.	./.	C/C	./.		G/G	T/T	G/G	C/C		G/G	G/G	G/G	C/C	C/C		T/T	T/T	T/T	T/T	C/C	T/T	C/C	A/A	A/A	G/G	G/G	G/G	G/G	T/T	T/T	C/C	A/A	T/T	A/A	C/C	G/G	G/G	G/G	T/T		A/A	G/G	G/G	G/G
BESC	P. trichocarpa	BESC-251		FEMALE	G/G	C/C	C/C	G/G		G/G	T/T	G/G	C/C		G/G	G/G	G/G	C/C	C/C		T/T	T/T	T/T	T/T	C/C	T/T	C/C	A/A	A/A	G/G	G/G	G/G	G/G	T/T	T/T	C/C	A/A	T/T	A/A	C/C	G/G	G/G	G/G	T/T		A/A	G/G	G/G	G/G
BESC	P. trichocarpa	BESC-256		FEMALE	G/G	C/C	C/C	G/G		G/G	T/T	G/G	C/C		G/G	G/G	G/G	C/C	C/C		T/T	T/T	T/T	T/T	C/C	T/T	C/C	A/A	A/A	G/G	G/G	G/G	G/G	T/T	T/T	C/C	A/A	T/T	A/A	C/C	G/G	G/G	G/G	T/T		A/A	G/G	G/G	G/G
BESC	P. trichocarpa	BESC-260		FEMALE	G/G	C/C	C/C	G/G		G/G	T/T	G/G	C/C		G/G	G/G	G/G	C/C	C/C		T/T	T/T	T/T	T/T	C/C	T/T	C/C	A/A	A/A	G/G	G/G	G/G	G/G	T/T	T/T	C/C	A/A	T/T	A/A	C/C	G/G	G/G	G/G	T/T		A/A	G/G	G/G	G/G
BESC	P. trichocarpa	BESC-261		FEMALE	G/G	C/C	C/C	./.		G/G	T/T	G/G	C/C		G/G	G/G	G/G	C/C	C/C		T/C	T/T	T/T	T/T	C/T	T/T	C/C	A/A	A/A	G/G	G/G	G/G	G/G	T/T	T/C	C/C	A/C	T/T	A/A	C/C	G/G	G/G	G/G	T/T		A/A	G/G	G/G	G/G
BESC	P. trichocarpa	BESC-264		FEMALE	G/G	C/C	./.	G/G		G/G	T/T	G/G	C/C		G/G	G/G	G/G	C/C	C/C		T/C	T/T	T/T	T/T	C/T	T/T	C/C	A/A	A/A	G/G	G/G	G/G	G/G	T/T	T/C	C/C	A/C	T/T	A/A	C/C	G/G	G/G	G/G	T/T		A/A	G/G	G/G	G/G
BESC	P. trichocarpa	BESC-268		FEMALE	G/G	C/C	C/C	G/G		G/G	T/T	G/G	C/C		G/G	G/G	G/G	C/C	C/C		T/C	T/T	T/T	T/T	C/T	T/T	C/C	A/A	A/A	G/G	G/G	G/G	G/G	T/T	T/C	C/C	A/C	T/T	A/A	C/C	G/G	G/G	G/G	T/T		A/A	G/G	G/G	G/G
BESC	P. trichocarpa	BESC-273		FEMALE	G/G	C/C	C/T	G/G		G/G	T/T	G/G	C/C		G/G	G/G	G/G	C/C	C/C		T/T	T/T	T/T	T/T	C/C	T/T	C/C	A/A	A/A	G/G	G/G	G/G	G/G	T/T	T/T	C/C	A/A	T/T	A/A	C/C	G/G	G/G	G/G	T/T		A/A	G/G	G/G	G/G
BESC	P. trichocarpa	BESC-275		FEMALE	G/G	C/C	C/C	G/G		G/G	T/T	G/G	C/C		G/G	G/G	G/G	C/C	C/C		T/T	T/T	T/T	T/T	C/C	T/T	C/C	A/A	A/A	G/G	G/G	G/G	G/G	T/T	T/T	C/C	A/A	T/T	A/A	C/C	G/G	G/G	G/G	T/T		A/A	G/G	G/G	G/G
BESC	P. trichocarpa	BESC-276		FEMALE	G/G	C/C	C/C	G/G		G/G	T/T	G/G	C/C		G/G	G/G	G/G	C/C	C/C		T/C	T/T	T/T	T/T	C/T	T/T	C/C	A/A	A/A	G/G	G/G	G/G	G/G	T/T	T/C	C/C	A/C	T/T	A/A	C/C	G/G	G/G	G/G	T/T		A/A	G/G	G/G	G/G
BESC	P. trichocarpa	BESC-279		FEMALE	G/G	C/C	C/C	G/G		G/G	T/T	G/G	C/C		G/G	G/G	G/G	C/C	C/C		T/T	T/T	T/T	T/T	C/C	T/T	C/C	A/A	A/A	G/G	G/G	G/G	G/G	T/T	T/T	C/C	A/A	T/T	A/A	C/C	G/G	G/G	G/G	T/T		A/A	G/G	G/G	G/G
BESC	P. trichocarpa	BESC-280		FEMALE	G/G	C/C	C/C	G/G		G/G	T/T	G/G	C/C		./.	G/G	G/G	C/C	C/C		T/T	T/T	T/T	T/T	C/C	T/T	C/C	A/A	A/A	G/G	G/G	G/G	G/G	T/T	T/T	C/C	A/A	T/T	A/A	C/C	G/G	G/G	G/G	T/T		A/A	G/G	G/G	G/G
BESC	P. trichocarpa	BESC-282		FEMALE	G/G	C/C	C/C	G/G		G/G	T/T	G/G	C/C		G/G	G/G	G/G	C/C	C/C		T/T	T/T	T/T	T/T	C/C	T/T	C/C	A/A	A/A	G/G	G/G	G/G	G/G	T/T	T/T	C/C	A/A	T/T	A/A	C/C	G/G	G/G	G/G	T/T		A/A	G/G	G/G	G/G
BESC	P. trichocarpa	BESC-283		FEMALE	G/G	C/C	C/C	G/G		G/G	T/T	G/G	C/C		G/G	G/G	G/G	C/C	C/C		T/T	T/T	T/T	T/T	C/C	T/T	C/C	A/A	A/A	G/G	G/G	G/G	G/G	T/T	T/T	C/C	A/A	T/T	A/A	C/C	G/G	G/G	G/G	T/T		A/A	G/G	G/G	G/G
BESC	P. trichocarpa	BESC-288		FEMALE	G/G	C/C	C/C	G/G		G/G	T/T	G/G	C/C		G/G	G/G	./.	C/C	C/C		T/T	T/T	T/T	T/T	C/C	T/T	C/C	A/A	A/A	G/G	G/G	G/G	G/G	T/T	T/T	C/C	A/A	T/T	A/A	C/C	G/G	G/G	G/G	T/T		A/A	G/G	G/G	G/G
BESC	P. trichocarpa	BESC-289		FEMALE	G/G	C/C	C/C	G/G		G/G	T/T	G/G	C/C		G/G	G/G	G/G	C/C	C/C		T/T	T/T	T/T	T/T	C/C	T/T	C/C	A/A	A/A	G/G	G/G	G/G	G/G	T/T	T/T	C/C	A/A	T/T	A/A	C/C	G/G	G/G	G/G	T/T		A/A	G/G	G/G	G/G
BESC	P. trichocarpa	BESC-291		FEMALE	G/G	C/C	C/C	G/G		G/G	T/T	G/G	C/C		G/G	G/G	G/G	C/C	C/C		T/C	T/T	T/T	T/T	C/T	T/T	C/C	A/A	A/A	G/G	G/G	G/G	G/G	T/T	T/C	C/C	A/C	T/T	A/A	C/C	G/G	G/G	G/G	T/T		A/A	G/G	G/G	G/G
BESC	P. trichocarpa	BESC-30		FEMALE	G/G	C/C	C/C	G/G		G/G	T/T	G/G	C/C		G/G	G/G	G/G	C/C	C/C		T/T	T/T	T/T	T/T	C/C	T/T	C/C	A/A	A/A	G/G	G/G	G/G	G/G	T/T	T/T	C/C	A/A	T/T	A/A	C/C	G/G	G/G	G/G	T/T		A/A	G/G	G/G	G/G
BESC	P. trichocarpa	BESC-300		FEMALE	G/G	C/C	C/C	G/G		G/G	T/T	G/G	C/C		G/G	G/G	G/G	C/C	C/C		T/C	T/T	T/T	T/T	C/T	T/T	C/C	A/A	A/A	G/G	G/G	G/G	G/G	T/T	T/C	C/C	A/C	T/T	A/A	C/C	G/G	G/G	G/G	T/T		A/A	G/G	G/G	G/G
BESC	P. trichocarpa	BESC-307		FEMALE	G/G	C/C	C/C	G/G		G/G	T/T	G/G	C/C		G/G	G/G	G/G	C/C	C/C		T/T	T/T	T/T	T/T	C/C	T/T	C/C	A/A	A/A	G/G	G/G	G/G	G/G	T/T	T/T	C/C	A/A	T/T	A/A	C/C	G/G	G/G	G/G	T/T		A/A	G/G	G/G	G/G
BESC	P. trichocarpa	BESC-311		FEMALE	G/G	C/C	C/C	G/G		G/G	T/T	G/G	C/C		G/G	G/G	G/G	C/C	C/C		T/T	T/T	T/T	T/T	C/C	T/T	C/C	A/A	A/A	G/G	G/G	G/G	G/G	T/T	T/T	C/C	A/A	T/T	A/A	C/C	G/G	G/G	G/G	T/T		A/A	G/G	G/G	G/G
BESC	P. trichocarpa	BESC-313		FEMALE	G/G	C/C	C/T	G/G		G/G	T/T	G/G	C/C		G/G	G/G	G/G	C/C	C/C		T/T	T/T	T/T	T/T	C/C	T/T	C/C	A/A	A/A	G/G	G/G	G/G	G/G	T/T	T/T	C/C	A/A	T/T	A/A	C/C	G/G	G/G	G/G	T/T		A/A	G/G	G/G	G/G
BESC	P. trichocarpa	BESC-314		FEMALE	G/G	C/C	C/C	G/G		G/G	T/T	G/G	C/C		G/G	G/G	G/G	C/C	C/C		T/T	T/T	T/T	T/T	C/C	T/T	C/C	A/A	A/A	G/G	G/G	G/G	G/G	T/T	T/T	C/C	A/A	T/T	A/A	C/C	G/G	G/G	G/G	T/T		A/A	G/G	G/G	G/G
BESC	P. trichocarpa	BESC-315		FEMALE	G/G	C/C	C/C	G/G		G/G	T/T	G/G	C/C		G/G	G/G	G/G	C/C	C/C		T/T	T/T	T/T	T/T	C/C	T/T	C/C	A/A	A/A	G/G	G/G	G/G	G/G	T/T	T/T	C/C	A/A	T/T	A/A	C/C	G/G	G/G	G/G	T/T		A/A	G/G	G/G	G/G
BESC	P. trichocarpa	BESC-318		FEMALE	G/G	C/C	C/C	G/G		G/G	T/T	G/G	C/C		G/G	G/G	G/G	C/C	C/C		T/T	T/T	T/T	T/T	C/C	T/T	C/C	A/A	A/A	G/G	G/G	G/G	G/G	T/T	T/T	C/C	A/A	T/T	A/A	C/C	G/G	G/G	G/G	T/T		A/A	G/G	G/G	G/G
BESC	P. trichocarpa	BESC-320		FEMALE	G/G	C/C	C/C	G/G		G/G	T/T	G/G	C/C		G/G	G/G	G/G	C/C	C/C		T/T	T/T	T/T	T/T	C/C	T/T	C/C	A/A	A/A	G/G	G/G	G/G	G/G	T/T	T/T	C/C	A/A	T/T	A/A	C/C	G/G	G/G	G/G	T/T		A/A	G/G	G/G	G/G
BESC	P. trichocarpa	BESC-321		FEMALE	./.	./.	./.	G/G		G/G	T/T	G/G	C/C		G/G	G/G	G/G	C/C	C/C		T/T	T/T	T/T	T/T	C/C	T/T	C/C	A/A	A/A	G/G	G/G	G/G	G/G	T/T	T/T	C/C	A/A	T/T	A/A	C/C	G/G	G/G	G/G	T/T		A/A	G/G	G/G	G/G
BESC	P. trichocarpa	BESC-328		FEMALE	G/G	C/C	C/C	G/G		G/G	T/T	G/G	C/C		G/G	G/G	G/G	C/C	C/C		T/T	T/T	T/T	T/T	C/C	T/T	C/C	A/A	A/A	G/G	G/G	G/G	G/G	T/T	T/T	C/C	A/A	T/T	A/A	C/C	G/G	G/G	G/G	T/T		A/A	G/G	G/G	G/G
BESC	P. trichocarpa	BESC-33		FEMALE	G/G	C/C	C/C	G/G		G/G	T/T	G/G	C/C		G/G	G/G	G/A	C/C	C/C		T/T	T/T	T/T	T/T	C/C	T/T	C/C	A/A	A/A	G/G	G/G	G/G	G/G	T/T	T/T	C/C	A/A	T/T	A/A	C/C	G/G	G/G	G/G	T/T		A/A	G/G	G/G	G/G
BESC	P. trichocarpa	BESC-331		FEMALE	G/G	C/C	C/C	G/G		G/G	T/T	G/G	C/C		G/G	G/G	G/G	C/C	C/C		T/T	T/T	T/T	T/T	C/C	T/T	C/C	A/A	A/A	G/G	G/G	G/G	G/G	T/T	T/T	C/C	A/A	T/T	A/A	C/C	G/G	G/G	G/G	T/T		A/A	G/G	G/G	G/G
BESC	P. trichocarpa	BESC-334		FEMALE	G/G	C/C	C/C	G/G		G/G	T/T	G/G	C/C		G/G	G/G	G/G	C/C	C/C		T/T	T/T	T/T	T/T	C/C	T/T	C/C	A/A	A/A	G/G	G/G	G/G	G/G	T/T	T/T	C/C	A/A	T/T	A/A	C/C	G/G	G/G	G/G	T/T		A/A	G/G	G/G	G/G
BESC	P. trichocarpa	BESC-337		FEMALE	G/G	C/C	C/C	G/G		G/G	T/T	G/G	C/C		G/G	G/G	G/G	C/C	C/C		T/T	T/T	T/T	T/T	C/C	T/T	C/C	A/A	A/A	G/G	G/G	G/G	G/G	T/T	T/T	C/C	A/A	T/T	A/A	C/C	G/G	G/G	G/G	T/T		A/A	G/G	G/G	G/G
BESC	P. trichocarpa	BESC-338		FEMALE	G/G	C/C	C/C	G/G		G/G	T/T	G/G	C/C		G/G	G/G	G/G	C/C	C/C		T/C	T/T	T/T	T/T	C/T	T/T	C/C	A/A	A/A	G/G	G/G	G/G	G/G	T/T	T/C	C/C	A/C	T/T	A/A	C/C	G/G	G/G	G/G	T/T		A/A	G/G	G/G	G/G
BESC	P. trichocarpa	BESC-339		FEMALE	G/G	C/C	C/C	G/G		G/G	T/T	G/G	C/C		G/G	G/G	G/G	C/C	C/C		T/T	T/T	T/T	T/T	C/C	T/T	C/C	A/A	A/A	G/G	G/G	G/G	G/G	T/T	T/T	C/C	A/A	T/T	A/A	C/C	G/G	G/G	G/G	T/T		A/A	G/G	G/G	G/G
BESC	P. trichocarpa	BESC-340		FEMALE	G/G	C/C	C/C	G/G		G/G	T/T	G/G	C/C		G/G	G/G	G/G	C/C	C/C		T/T	T/T	T/T	T/T	C/C	T/T	C/C	A/A	A/A	G/G	G/G	G/G	G/G	T/T	T/T	C/C	A/A	T/T	A/A	C/C	G/G	G/G	G/G	T/T		A/A	G/G	G/G	G/G
BESC	P. trichocarpa	BESC-346		FEMALE	G/G	C/C	C/C	G/G		G/G	T/T	G/G	C/C		G/G	G/G	G/G	C/C	C/C		T/T	T/T	T/T	T/T	C/C	T/T	C/C	A/A	A/A	G/G	G/G	G/G	G/G	T/T	T/T	C/C	A/A	T/T	A/A	C/C	G/G	G/G	G/G	T/T		A/A	G/G	G/G	G/G
BESC	P. trichocarpa	BESC-348		FEMALE	G/G	C/C	C/C	G/G		G/G	T/T	G/G	C/C		G/G	G/G	G/G	C/C	C/C		T/C	T/T	T/T	T/T	C/T	T/T	C/C	A/A	A/A	G/G	G/G	G/G	G/G	T/T	T/C	C/C	A/C	T/T	A/A	C/C	G/G	G/G	G/G	T/T		A/A	G/G	G/G	G/G
BESC	P. trichocarpa	BESC-35		FEMALE	G/G	C/C	C/C	G/G		G/G	T/T	G/G	C/C		G/G	G/G	G/G	C/C	C/C		T/T	T/T	T/T	T/T	C/C	T/T	C/C	A/A	A/A	G/G	G/G	G/G	G/G	T/T	T/T	C/C	A/A	T/T	A/A	C/C	G/G	G/G	G/G	T/T		A/A	G/G	G/G	G/G
BESC	P. trichocarpa	BESC-350		FEMALE	G/G	C/C	C/C	G/G		G/G	T/T	G/G	C/C		G/G	G/G	G/G	C/C	C/C		T/C	T/T	T/T	T/T	C/T	T/T	C/C	A/A	A/A	G/G	G/G	G/G	G/G	T/T	T/C	C/C	A/C	T/T	A/A	C/C	G/G	G/G	G/G	T/T		A/A	G/G	G/G	G/G
BESC	P. trichocarpa	BESC-351		FEMALE	G/G	C/C	C/C	G/G		G/G	T/T	G/G	C/C		G/G	G/G	G/G	C/C	C/C		T/T	T/T	T/T	T/T	C/C	T/T	C/C	A/A	A/A	G/G	G/G	G/G	G/G	T/T	T/T	C/C	A/A	T/T	A/A	C/C	G/G	G/G	G/G	T/T		A/A	G/G	G/G	G/G
BESC	P. trichocarpa	BESC-354		FEMALE	G/G	C/C	C/C	G/G		G/G	T/T	G/G	C/C		G/G	G/G	G/G	C/C	C/C		T/T	T/T	T/T	T/T	C/C	T/T	C/C	A/A	A/A	G/G	G/G	G/G	G/G	T/T	T/T	C/C	A/A	T/T	A/A	C/C	G/G	G/G	G/G	T/T		A/A	G/G	G/G	G/G
BESC	P. trichocarpa	BESC-369		FEMALE	G/G	C/C	C/C	G/G		G/G	T/T	G/G	C/C		G/G	G/G	G/G	C/C	C/C		T/T	T/T	T/T	T/T	C/C	T/T	C/C	A/A	A/A	G/G	G/G	G/G	G/G	T/T	T/T	C/C	A/A	T/T	A/A	C/C	G/G	G/G	G/G	T/T		A/A	G/G	G/G	G/G
BESC	P. trichocarpa	BESC-370		FEMALE	G/G	C/C	C/C	G/G		G/G	T/T	G/G	C/C		G/G	G/G	G/G	C/C	C/C		T/T	T/T	T/T	T/T	C/C	T/T	C/C	A/A	A/A	G/G	G/G	G/G	G/G	T/T	T/T	C/C	A/A	T/T	A/A	C/C	G/G	G/G	G/G	T/T		A/A	G/G	G/G	G/G
BESC	P. trichocarpa	BESC-374		FEMALE	G/G	C/C	C/C	G/G		G/G	T/T	G/G	C/C		G/G	G/G	G/G	C/C	C/C		T/T	T/T	T/T	T/T	C/C	T/T	C/C	A/A	A/A	G/G	G/G	G/G	G/G	T/T	T/T	C/C	A/A	T/T	A/A	C/C	G/G	G/G	G/G	T/T		A/A	G/G	G/G	G/G
BESC	P. trichocarpa	BESC-378		FEMALE	G/G	C/C	C/C	G/G		G/G	T/T	G/G	C/C		G/G	G/G	G/G	C/C	C/C		T/T	T/T	T/T	T/T	C/C	T/T	C/C	A/A	A/A	G/G	G/G	G/G	G/G	T/T	T/T	C/C	A/A	T/T	A/A	C/C	G/G	G/G	G/G	T/T		A/A	G/G	G/G	G/G
BESC	P. trichocarpa	BESC-382		FEMALE	G/G	C/C	C/C	G/G		G/G	T/T	G/G	C/C		G/G	G/G	G/G	C/C	C/C		T/T	T/T	T/T	T/T	C/C	T/T	C/C	A/A	A/A	G/G	G/G	G/G	G/G	T/T	T/T	C/C	A/A	T/T	A/A	C/C	G/G	G/G	G/G	T/T		A/A	G/G	G/G	G/G
BESC	P. trichocarpa	BESC-386		FEMALE	G/G	C/C	C/C	G/G		G/G	T/T	G/G	C/C		./.	./.	./.	./.	./.		T/T	T/T	T/T	T/T	C/C	T/T	C/C	A/A	A/A	G/G	G/G	G/G	G/G	T/T	T/T	C/C	A/A	T/T	A/A	C/C	G/G	G/G	G/G	T/T		A/A	G/G	G/G	G/G
BESC	P. trichocarpa	BESC-388		FEMALE	G/G	C/C	C/C	G/G		G/G	T/T	G/G	C/C		G/G	./.	./.	./.	./.		T/T	T/T	T/T	T/T	C/C	T/T	C/C	A/A	A/A	G/G	G/G	G/G	G/G	T/T	T/T	C/C	A/A	T/T	A/A	C/C	G/G	G/G	G/G	T/T		A/A	G/G	G/G	G/G
BESC	P. trichocarpa	BESC-391		FEMALE	G/G	C/C	C/C	G/G		G/G	T/T	G/G	C/C		G/G	G/G	G/G	C/C	C/C		T/T	T/T	T/T	T/T	C/C	T/T	C/C	A/A	A/A	G/G	G/G	G/G	G/G	T/T	T/T	C/C	A/A	T/T	A/A	C/C	G/G	G/G	G/G	T/T		A/A	G/G	G/G	G/G
BESC	P. trichocarpa	BESC-392		FEMALE	G/G	C/C	C/C	G/G		G/G	T/T	G/G	C/C		G/G	G/G	G/G	C/C	C/C		T/T	T/T	T/T	T/T	C/C	T/T	C/C	A/A	A/A	G/G	G/G	G/G	G/G	T/T	T/T	C/C	A/A	T/T	A/A	C/C	G/G	G/G	G/G	T/T		A/A	G/G	G/G	G/G
BESC	P. trichocarpa	BESC-393		FEMALE	G/G	C/C	C/T	G/G		G/G	T/T	G/G	C/C		G/G	G/G	G/G	C/C	C/C		T/C	T/T	T/T	T/T	C/T	T/T	C/C	A/A	A/A	G/G	G/G	G/G	G/G	T/T	T/C	C/C	A/C	T/T	A/A	C/C	G/G	G/G	G/G	T/T		A/A	G/G	G/G	G/G
BESC	P. trichocarpa	BESC-394		FEMALE	G/G	C/C	C/C	G/G		G/G	T/T	G/G	C/C		G/G	G/G	G/G	C/C	C/C		T/T	T/T	T/T	T/T	C/C	T/T	C/C	A/A	A/A	G/G	G/G	G/G	G/G	T/T	T/T	C/C	A/A	T/T	A/A	C/C	G/G	G/G	G/G	T/T		A/A	G/G	G/G	G/G
BESC	P. trichocarpa	BESC-399		FEMALE	G/G	C/C	C/C	G/G		G/G	T/T	G/G	C/C		G/G	G/G	G/G	C/C	C/C		T/T	T/T	T/T	T/T	C/C	T/T	C/C	A/A	A/A	G/G	G/G	G/G	G/G	T/T	T/T	C/C	A/A	T/T	A/A	C/C	G/G	G/G	G/G	T/T		A/A	G/G	G/G	G/G
BESC	P. trichocarpa	BESC-403		FEMALE	G/G	C/C	C/T	G/G		G/G	T/T	G/G	C/C		G/G	G/G	G/G	C/C	C/C		T/T	T/T	T/T	T/T	C/C	T/T	C/C	A/A	A/A	G/G	G/G	G/G	G/G	T/T	T/T	C/C	A/A	T/T	A/A	C/C	G/G	G/G	G/G	T/T		A/A	G/G	G/G	G/G
BESC	P. trichocarpa	BESC-412		FEMALE	G/G	C/C	C/C	G/G		G/G	T/T	G/G	C/C		G/G	G/G	G/G	C/C	C/C		T/T	T/T	T/T	T/T	C/C	T/T	C/C	A/A	A/A	G/G	G/G	G/G	G/G	T/T	T/T	C/C	A/A	T/T	A/A	C/C	G/G	G/G	G/G	T/T		A/A	G/G	G/G	G/G
BESC	P. trichocarpa	BESC-413		FEMALE	G/G	C/C	C/C	G/G		G/G	T/T	G/G	C/C		G/G	G/G	G/G	C/C	C/C		T/T	T/T	T/T	T/T	C/C	T/T	C/C	A/A	A/A	G/G	G/G	G/G	G/G	T/T	T/T	C/C	A/A	T/T	A/A	C/C	G/G	G/G	G/G	T/T		A/A	G/G	G/G	G/G
BESC	P. trichocarpa	BESC-417		FEMALE	G/G	C/C	C/C	G/G		G/G	T/T	G/G	C/C		G/G	G/G	G/G	C/C	C/C		T/C	T/T	T/T	T/T	C/T	T/T	C/C	A/A	A/A	G/G	G/G	G/G	G/G	T/T	T/C	C/C	A/C	T/T	A/A	C/C	G/G	G/G	G/G	T/T		A/A	G/G	G/G	G/G
BESC	P. trichocarpa	BESC-424		FEMALE	G/G	C/C	C/C	G/G		G/G	T/T	G/G	C/C		G/G	G/G	G/G	C/C	C/C		T/T	T/T	T/T	T/T	C/C	T/T	C/C	A/A	A/A	G/G	G/G	G/G	G/G	T/T	T/T	C/C	A/A	T/T	A/A	C/C	G/G	G/G	G/G	T/T		A/A	G/G	G/G	G/G
BESC	P. trichocarpa	BESC-425		FEMALE	G/G	C/C	C/C	G/G		G/G	T/T	G/G	C/C		G/G	G/G	G/G	C/C	C/C		T/T	T/T	T/T	T/T	C/C	T/T	C/C	A/A	A/A	G/G	G/G	G/G	G/G	T/T	T/T	C/C	A/A	T/T	A/A	C/C	G/G	G/G	G/G	T/T		A/A	G/G	G/G	G/G
BESC	P. trichocarpa	BESC-426		FEMALE	G/G	C/C	C/C	G/G		G/G	T/T	G/G	C/C		G/G	G/G	G/G	C/C	C/C		T/T	T/T	T/T	T/T	C/C	T/T	C/C	A/A	A/A	G/G	G/G	G/G	G/G	T/T	T/T	C/C	A/A	T/T	A/A	C/C	G/G	G/G	G/G	T/T		A/A	G/G	G/G	G/G
BESC	P. trichocarpa	BESC-427		FEMALE	G/G	C/C	C/C	G/G		G/G	T/T	G/G	C/C		G/G	G/G	G/G	C/C	C/C		T/T	T/T	T/T	T/T	C/C	T/T	C/C	A/A	A/A	G/G	G/G	G/G	G/G	T/T	T/T	C/C	A/A	T/T	A/A	C/C	G/G	G/G	G/G	T/T		A/A	G/G	G/G	G/G
BESC	P. trichocarpa	BESC-429		FEMALE	G/G	C/C	C/C	G/G		G/G	T/T	G/G	C/C		G/G	G/G	G/G	C/C	C/C		T/C	T/T	T/T	T/T	C/T	T/T	C/C	A/A	A/A	G/G	G/G	G/G	G/G	T/T	T/C	C/C	A/C	T/T	A/A	C/C	G/G	G/G	G/G	T/T		A/A	G/G	G/G	G/G
BESC	P. trichocarpa	BESC-430		FEMALE	G/G	C/C	C/C	G/G		G/G	T/T	G/G	C/C		G/G	G/G	G/G	C/C	C/C		T/T	T/T	T/T	T/T	C/C	T/T	C/C	A/A	A/A	G/G	G/G	G/G	G/G	T/T	T/T	C/C	A/A	T/T	A/A	C/C	G/G	G/G	G/G	T/T		A/A	G/G	G/G	G/G
BESC	P. trichocarpa	BESC-431		FEMALE	G/G	C/C	C/C	G/G		G/G	T/T	G/G	C/C		G/G	G/G	G/G	C/C	C/C		T/T	T/T	T/T	T/T	C/C	T/T	C/C	A/A	A/A	G/G	G/G	G/G	G/G	T/T	T/T	C/C	A/A	T/T	A/A	C/C	G/G	G/G	G/G	T/T		A/A	G/G	G/G	G/G
BESC	P. trichocarpa	BESC-433		FEMALE	G/G	C/C	C/C	./.		G/G	T/T	G/G	C/C		G/G	G/G	G/G	C/C	C/C		T/T	T/T	T/T	T/T	C/C	T/T	C/C	A/A	A/A	G/G	G/G	G/G	G/G	T/T	T/T	C/C	A/A	T/T	A/A	C/C	G/G	G/G	G/G	T/T		A/A	G/G	G/G	G/G
BESC	P. trichocarpa	BESC-437		FEMALE	G/G	C/C	C/C	G/G		G/G	T/T	G/G	C/C		G/G	G/G	G/G	C/C	C/C		T/T	T/T	T/T	T/T	C/C	T/T	C/C	A/A	A/A	G/G	G/G	G/G	G/G	T/T	T/T	C/C	A/A	T/T	A/A	C/C	G/G	G/G	G/G	T/T		A/A	G/G	G/G	G/G
BESC	P. trichocarpa	BESC-440		FEMALE	G/G	C/C	C/C	G/G		G/G	T/T	G/G	C/C		G/G	G/G	G/G	C/C	C/C		T/T	T/T	T/T	T/T	C/C	T/T	C/C	A/A	A/A	G/G	G/G	G/G	G/G	T/T	T/T	C/C	A/A	T/T	A/A	C/C	G/G	G/G	G/G	T/T		A/A	G/G	G/G	G/G
BESC	P. trichocarpa	BESC-441		FEMALE	G/G	C/C	C/C	G/G		G/G	T/T	G/G	C/C		G/G	G/G	G/G	C/C	C/C		T/T	T/T	T/T	T/T	C/C	T/T	C/C	A/A	A/A	G/G	G/G	G/G	G/G	T/T	T/T	C/C	A/A	T/T	A/A	C/C	G/G	G/G	G/G	T/T		A/A	G/G	G/G	G/G
BESC	P. trichocarpa	BESC-442		FEMALE	G/G	C/C	C/C	G/G		G/G	T/T	G/G	C/C		G/G	G/G	G/G	C/C	C/C		T/T	T/T	T/T	T/T	C/C	T/T	C/C	A/A	A/A	G/G	G/G	G/G	G/G	T/T	T/T	C/C	A/A	T/T	A/A	C/C	G/G	G/G	G/G	T/T		A/A	G/G	G/G	G/G
BESC	P. trichocarpa	BESC-444		FEMALE	G/G	C/C	C/C	G/G		G/G	T/T	G/G	C/C		G/G	G/G	G/G	C/C	C/C		T/C	T/T	T/T	T/T	C/T	T/T	C/C	A/A	A/A	G/G	G/G	G/G	G/G	T/T	T/C	C/C	A/C	T/T	A/A	C/C	G/G	G/G	G/G	T/T		A/A	G/G	G/G	G/G
BESC	P. trichocarpa	BESC-445		FEMALE	G/G	C/C	C/C	G/G		G/G	T/T	G/G	C/C		G/G	G/G	G/G	C/C	C/C		T/T	T/T	T/T	T/T	C/C	T/T	C/C	A/A	A/A	G/G	G/G	G/G	G/G	T/T	T/T	C/C	A/A	T/T	A/A	C/C	G/G	G/G	G/G	T/T		A/A	G/G	G/G	G/G
BESC	P. trichocarpa	BESC-446		FEMALE	G/G	C/C	C/C	G/G		G/G	T/T	G/G	C/C		G/G	G/G	G/G	C/C	C/C		T/T	T/T	T/T	T/T	C/C	T/T	C/C	A/A	A/A	G/G	G/G	G/G	G/G	T/T	T/T	C/C	A/A	T/T	A/A	C/C	G/G	G/G	G/G	T/T		A/A	G/G	G/G	G/G
BESC	P. trichocarpa	BESC-45		FEMALE	G/G	C/C	C/C	G/G		G/G	T/T	G/G	C/C		G/G	G/G	G/G	C/C	C/C		T/T	T/T	T/T	T/T	C/C	T/T	C/C	A/A	A/A	G/G	G/G	G/G	G/G	T/T	T/T	C/C	A/A	T/T	A/A	C/C	G/G	G/G	G/G	T/T		A/A	G/G	./.	G/G
BESC	P. trichocarpa	BESC-451		FEMALE	G/G	C/C	C/C	G/G		G/G	T/T	G/G	C/C		G/G	./.	./.	./.	./.		T/T	T/T	T/T	T/T	C/C	T/T	C/C	A/A	A/A	G/G	G/G	G/G	G/G	T/T	T/T	C/C	A/A	T/T	A/A	C/C	G/G	G/G	G/G	T/T		A/A	G/G	G/G	G/G
BESC	P. trichocarpa	BESC-452		FEMALE	G/G	C/C	C/C	G/G		G/G	T/T	G/G	C/C		G/G	G/G	G/G	C/C	C/C		T/T	T/T	T/T	T/T	C/C	T/T	C/C	A/A	A/A	G/G	G/G	G/G	G/G	T/T	T/T	C/C	A/A	T/T	A/A	C/C	G/G	G/G	G/G	T/T		A/A	G/G	G/G	G/G
BESC	P. trichocarpa	BESC-458		FEMALE	G/G	C/C	C/C	G/G		G/G	T/T	G/G	C/C		G/G	G/G	G/G	C/C	C/C		T/T	T/T	T/T	T/T	C/C	T/T	C/C	A/A	A/A	G/G	G/G	G/G	G/G	T/T	T/T	C/C	A/A	T/T	A/A	C/C	G/G	G/G	G/G	T/T		A/A	G/G	G/G	G/G
BESC	P. trichocarpa	BESC-459		FEMALE	G/G	C/C	C/C	G/G		G/G	T/T	G/G	C/C		G/G	G/G	G/G	C/C	C/C		T/T	T/T	T/T	T/T	C/C	T/T	C/C	A/A	A/A	G/G	G/G	G/G	G/G	T/T	T/T	C/C	A/A	T/T	A/A	C/C	G/G	G/G	G/G	T/T		A/A	G/G	G/G	G/G
BESC	P. trichocarpa	BESC-46		FEMALE	G/G	C/C	C/C	G/G		G/G	T/T	G/G	C/C		G/G	G/G	G/G	C/C	./.		T/T	T/T	T/T	T/T	C/C	T/T	C/C	A/A	A/A	G/G	G/G	G/G	G/G	T/T	T/T	C/C	A/A	T/T	A/A	C/C	G/G	G/G	G/G	T/T		A/A	G/G	G/G	G/G
BESC	P. trichocarpa	BESC-461		FEMALE	G/G	C/C	C/C	G/G		G/G	T/T	G/G	C/C		G/G	G/G	G/G	C/C	C/C		T/T	T/T	T/T	T/T	C/C	T/T	C/C	A/A	A/A	G/G	G/G	G/G	G/G	T/T	T/T	C/C	A/A	T/T	A/A	C/C	G/G	G/G	G/G	T/T		A/A	G/G	G/G	G/G
BESC	P. trichocarpa	BESC-463		FEMALE	G/G	C/C	C/C	G/G		G/G	T/T	G/G	C/C		G/G	G/G	G/G	C/C	C/C		T/T	T/T	T/T	T/T	C/C	T/T	C/C	A/A	A/A	G/G	G/G	G/G	G/G	T/T	T/T	C/C	A/A	T/T	A/A	C/C	G/G	G/G	G/G	T/T		A/A	G/G	G/G	G/G
BESC	P. trichocarpa	BESC-464		FEMALE	G/G	C/C	C/C	G/G		G/G	T/T	G/G	C/C		G/G	G/G	G/G	C/C	C/C		T/T	T/T	T/T	T/T	C/C	T/T	C/C	A/A	A/A	G/G	G/G	G/G	G/G	T/T	T/T	C/C	A/A	T/T	A/A	C/C	G/G	G/G	G/G	T/T		A/A	G/G	G/G	G/G
BESC	P. trichocarpa	BESC-465		FEMALE	G/G	C/C	C/C	G/G		G/G	T/T	G/G	C/C		G/G	G/G	G/G	C/C	C/C		T/T	T/T	T/T	T/T	C/C	T/T	C/C	A/A	A/A	G/G	G/G	G/G	G/G	T/T	T/T	C/C	A/A	T/T	A/A	C/C	G/G	G/G	G/G	T/T		A/A	G/G	G/G	G/G
BESC	P. trichocarpa	BESC-466		FEMALE	G/G	C/C	C/C	G/G		G/G	T/T	G/G	C/C		G/G	G/G	G/G	C/C	C/C		T/T	T/T	T/T	T/T	C/C	T/T	C/C	A/A	A/A	G/G	G/G	G/G	G/G	T/T	T/T	C/C	A/A	T/T	A/A	C/C	G/G	G/G	G/G	T/T		A/A	G/G	G/G	G/G
BESC	P. trichocarpa	BESC-470		FEMALE	G/G	C/C	C/C	G/G		G/G	T/T	G/G	C/C		G/G	G/G	G/G	C/C	C/C		T/T	T/T	T/T	T/T	C/C	T/T	C/C	A/A	A/A	G/G	G/G	G/G	G/G	T/T	T/T	C/C	A/A	T/T	A/A	C/C	G/G	G/G	G/G	T/T		A/A	G/G	G/G	G/G
BESC	P. trichocarpa	BESC-53		FEMALE	G/G	C/C	C/C	G/G		G/G	T/T	G/G	C/C		./.	G/G	G/G	C/C	C/C		T/T	T/T	T/T	T/T	C/C	T/T	C/C	A/A	A/A	G/G	G/G	G/G	G/G	T/T	T/T	C/C	A/A	T/T	A/A	C/C	G/G	G/G	G/G	T/T		A/A	G/G	G/G	G/G
BESC	P. trichocarpa	BESC-56		FEMALE	G/G	C/C	C/C	G/G		G/G	T/T	G/G	C/C		G/G	G/G	G/G	C/C	C/C		T/T	T/T	T/T	T/T	C/C	T/T	C/C	A/A	A/A	G/G	G/G	G/G	G/G	T/T	T/T	C/C	A/A	T/T	A/A	C/C	G/G	G/G	G/G	T/T		A/A	G/G	G/G	G/G
BESC	P. trichocarpa	BESC-8		FEMALE	G/G	C/C	C/C	G/G		G/G	T/T	G/G	C/C		G/G	G/G	G/G	C/C	C/C		T/T	T/T	T/T	T/T	C/C	T/T	C/C	A/A	A/A	G/G	G/G	G/G	G/G	T/T	T/T	C/C	A/A	T/T	A/A	C/C	G/G	G/G	G/G	T/T		A/A	G/G	G/G	G/G
BESC	P. trichocarpa	BESC-802		FEMALE	./.	./.	C/C	G/G		G/G	T/T	G/G	C/C		G/G	G/G	G/G	C/C	C/C		T/T	T/T	T/T	T/T	C/C	T/T	C/C	A/A	A/A	G/G	G/G	G/G	G/G	T/T	T/T	C/C	A/A	T/T	A/A	C/C	G/G	G/G	G/G	T/T		A/A	G/G	G/G	G/G
BESC	P. trichocarpa	BESC-803		FEMALE	G/G	C/C	C/C	G/G		G/G	T/T	G/G	C/C		G/G	G/G	G/G	C/C	C/C		T/T	T/T	T/T	T/T	C/C	T/T	C/C	A/A	A/A	G/G	G/G	G/G	G/G	T/T	T/T	C/C	A/A	T/T	A/A	C/C	G/G	G/G	G/G	T/T		A/A	G/G	G/G	G/G
BESC	P. trichocarpa	BESC-804		FEMALE	G/G	C/C	C/C	G/G		G/G	T/T	G/G	C/C		./.	G/G	G/G	C/C	C/C		T/T	T/T	T/T	T/T	C/C	T/T	C/C	A/A	A/A	G/G	G/G	G/G	G/G	T/T	T/T	C/C	A/A	T/T	A/A	C/C	G/G	G/G	G/G	T/T		A/A	G/G	G/G	G/G
BESC	P. trichocarpa	BESC-81		FEMALE	G/G	C/C	C/C	G/G		G/G	T/T	G/G	C/C		G/G	G/G	G/G	C/C	C/C		T/T	T/T	T/T	T/T	C/C	T/T	C/C	A/A	A/A	G/G	G/G	G/G	G/G	T/T	T/T	C/C	A/A	T/T	A/A	C/C	G/G	G/G	G/G	T/T		A/A	G/G	G/G	G/G
BESC	P. trichocarpa	BESC-813		FEMALE	G/G	C/C	C/C	G/G		G/G	T/T	G/G	C/C		G/G	G/G	G/G	C/C	C/C		T/T	T/T	T/T	T/T	C/C	T/T	C/C	A/A	A/A	G/G	G/G	G/G	G/G	T/T	T/T	C/C	A/A	T/T	A/A	C/C	G/G	G/G	G/G	T/T		A/A	G/G	G/G	G/G
BESC	P. trichocarpa	BESC-814		FEMALE	G/G	C/C	C/C	G/G		G/G	T/T	G/G	C/C		G/G	G/G	G/G	C/C	C/C		T/T	T/T	T/T	T/T	C/C	T/T	C/C	A/A	A/A	G/G	G/G	G/G	G/G	T/T	T/T	C/C	A/A	T/T	A/A	C/C	G/G	G/G	G/G	T/T		A/A	G/G	G/G	G/G
BESC	P. trichocarpa	BESC-821		FEMALE	G/G	C/C	C/C	G/G		G/G	T/T	G/G	C/C		G/G	G/G	G/G	C/C	C/C		T/T	T/T	T/T	T/T	C/C	T/T	C/C	A/A	A/A	G/G	G/G	G/G	G/G	T/T	T/T	C/C	A/A	T/T	A/A	C/C	G/G	G/G	G/G	T/T		A/A	G/G	G/G	G/G
BESC	P. trichocarpa	BESC-828		FEMALE	G/G	C/C	C/C	G/G		G/G	T/T	G/G	C/C		G/G	G/G	G/G	C/C	C/C		T/C	T/T	T/T	T/T	C/T	T/T	C/C	A/A	A/A	G/G	G/G	G/G	G/G	T/T	T/C	C/C	A/C	T/T	A/A	C/C	G/G	G/G	G/G	T/T		A/A	G/G	G/G	G/G
BESC	P. trichocarpa	BESC-83		FEMALE	G/G	C/C	C/C	G/G		G/G	T/T	G/G	C/C		G/G	G/G	G/G	C/C	C/C		T/T	T/T	T/T	T/T	C/C	T/T	C/C	A/A	A/A	G/G	G/G	G/G	G/G	T/T	T/T	C/C	A/A	T/T	A/A	C/C	G/G	G/G	G/G	T/T		A/A	G/G	G/G	G/G
BESC	P. trichocarpa	BESC-834		FEMALE	G/G	C/C	C/C	G/G		G/G	T/T	G/G	C/C		G/G	G/G	G/G	C/C	C/C		T/T	T/T	T/T	T/T	C/C	T/T	C/C	A/A	A/A	G/G	G/G	G/G	G/G	T/T	T/T	C/C	A/A	T/T	A/A	C/C	G/G	G/G	G/G	T/T		A/A	G/G	G/G	G/G
BESC	P. trichocarpa	BESC-836		FEMALE	G/G	C/C	C/C	G/G		G/G	T/T	G/G	C/C		G/G	G/G	G/G	C/C	C/C		T/C	T/T	T/T	T/T	C/T	T/T	C/C	A/A	A/A	G/G	G/G	G/G	G/G	T/T	T/C	C/C	A/C	T/T	A/A	C/C	G/G	G/G	G/G	T/T		A/A	G/G	G/G	G/G
BESC	P. trichocarpa	BESC-84		FEMALE	G/G	C/C	C/T	G/G		G/G	T/T	G/G	C/C		G/G	G/G	G/G	C/C	C/C		T/T	T/T	T/T	T/T	C/C	T/T	C/C	A/A	A/A	G/G	G/G	G/G	G/G	T/T	T/T	C/C	A/A	T/T	A/A	C/C	G/G	G/G	G/G	T/T		./.	G/G	G/G	G/G
BESC	P. trichocarpa	BESC-845		FEMALE	G/G	C/C	C/T	G/G		G/G	T/T	G/G	C/C		./.	G/G	G/G	C/C	C/C		T/T	T/T	T/T	T/T	C/C	T/T	C/C	A/A	A/A	G/G	G/G	G/G	G/G	T/T	T/T	C/C	A/A	T/T	A/A	C/C	G/G	G/G	G/G	T/T		A/A	G/G	G/G	G/G
BESC	P. trichocarpa	BESC-848		FEMALE	G/G	C/C	C/C	G/G		G/G	T/T	G/G	C/C		G/G	G/G	G/G	C/C	C/C		T/T	T/T	T/T	T/T	C/C	T/T	C/C	A/A	A/A	G/G	G/G	G/G	G/G	T/T	T/T	C/C	A/A	T/T	A/A	C/C	G/G	G/G	G/G	T/T		A/A	G/G	G/G	G/G
BESC	P. trichocarpa	BESC-854		FEMALE	G/G	C/C	C/T	G/G		G/G	T/T	G/G	C/C		G/G	G/G	G/G	C/C	C/C		T/T	T/T	T/T	T/T	C/C	T/T	C/C	A/A	A/A	G/G	G/G	G/G	G/G	T/T	T/T	C/C	A/A	T/T	A/A	C/C	G/G	G/G	G/G	T/T		A/A	G/G	G/G	G/G
BESC	P. trichocarpa	BESC-857		FEMALE	G/G	C/C	C/C	G/G		G/G	T/T	G/G	C/C		G/G	G/G	G/G	C/C	C/C		T/T	T/T	T/T	T/T	C/C	T/T	C/C	A/A	A/A	G/G	G/G	G/G	G/G	T/T	T/T	C/C	A/A	T/T	A/A	C/C	G/G	G/G	G/G	T/T		A/A	G/G	G/G	G/G
BESC	P. trichocarpa	BESC-86		FEMALE	G/G	C/C	C/C	G/G		G/G	T/T	G/G	C/C		G/G	G/G	G/G	C/C	C/C		T/T	T/T	T/T	T/T	C/C	T/T	C/C	A/A	A/A	G/G	G/G	G/G	G/G	T/T	T/T	C/C	A/A	T/T	A/A	C/C	G/G	G/G	G/G	T/T		A/A	G/G	G/G	G/G
BESC	P. trichocarpa	BESC-863		FEMALE	G/G	C/C	C/C	G/G		G/G	T/T	G/G	C/C		./.	G/G	G/G	C/C	C/C		T/C	T/T	T/T	T/T	C/T	T/T	C/C	A/A	A/A	G/G	G/G	G/G	G/G	T/T	T/C	C/C	A/C	T/T	A/A	C/C	G/G	G/G	G/G	T/T		A/A	G/G	G/G	G/G
BESC	P. trichocarpa	BESC-864		FEMALE	G/G	C/C	C/C	G/G		G/G	T/T	G/G	C/C		G/G	G/G	./.	C/C	C/C		T/T	T/T	T/T	T/T	C/C	T/T	C/C	A/A	A/A	G/G	G/G	G/G	G/G	T/T	T/T	C/C	A/A	T/T	A/A	C/C	G/G	G/G	G/G	T/T		A/A	G/G	G/G	G/G
BESC	P. trichocarpa	BESC-865		FEMALE	G/G	C/C	C/C	G/G		G/G	T/T	G/G	C/C		G/G	G/G	G/G	C/C	C/C		T/T	T/T	T/T	T/T	C/C	T/T	C/C	A/A	A/A	G/G	G/G	G/G	G/G	T/T	T/T	C/C	A/A	T/T	A/A	C/C	G/G	G/G	G/G	T/T		A/A	G/G	G/G	G/G
BESC	P. trichocarpa	BESC-866		FEMALE	G/G	C/C	C/C	G/G		G/G	T/T	G/G	C/C		G/G	G/G	G/G	C/C	C/C		T/T	T/T	T/T	T/T	C/C	T/T	C/C	A/A	A/A	G/G	G/G	G/G	G/G	T/T	T/T	C/C	A/A	T/T	A/A	C/C	G/G	G/G	G/G	T/T		A/A	G/G	G/G	G/G
BESC	P. trichocarpa	BESC-871		FEMALE	G/G	C/C	C/C	G/G		G/G	T/T	G/G	C/C		G/G	G/G	G/G	C/C	C/C		T/T	T/T	T/T	T/T	C/C	T/T	C/C	A/A	A/A	G/G	G/G	G/G	G/G	T/T	T/T	C/C	A/A	T/T	A/A	C/C	G/G	G/G	G/G	T/T		A/A	G/G	G/G	G/G
BESC	P. trichocarpa	BESC-872		FEMALE	G/G	C/C	C/C	G/G		G/G	T/T	G/G	C/C		G/G	G/G	G/G	C/C	C/C		T/T	T/T	T/T	T/T	C/C	T/T	C/C	A/A	A/A	G/G	G/G	G/G	G/G	T/T	T/T	C/C	A/A	T/T	A/A	C/C	G/G	G/G	G/G	T/T		A/A	G/G	G/G	G/G
BESC	P. trichocarpa	BESC-873		FEMALE	G/G	C/C	C/C	G/G		G/G	T/T	G/G	C/C		G/G	G/G	G/G	C/C	C/C		T/T	T/T	T/T	T/T	C/C	T/T	C/C	A/A	A/A	G/G	G/G	G/G	G/G	T/T	T/T	C/C	A/A	T/T	A/A	C/C	G/G	G/G	G/G	T/T		A/A	G/G	G/G	G/G
BESC	P. trichocarpa	BESC-881		FEMALE	G/G	C/C	C/C	G/G		G/G	T/T	G/G	C/C		G/G	G/G	G/G	C/C	C/C		T/T	T/T	T/T	T/T	C/C	T/T	C/C	A/A	A/A	G/G	G/G	G/G	G/G	T/T	T/T	C/C	A/A	T/T	A/A	C/C	G/G	G/G	G/G	T/T		A/A	G/G	G/G	G/G
BESC	P. trichocarpa	BESC-886		FEMALE	G/G	C/C	C/C	G/G		G/G	T/T	G/G	C/C		G/G	G/G	G/G	C/C	C/C		T/T	T/T	T/T	T/T	C/C	T/T	C/C	A/A	A/A	G/G	G/G	G/G	G/G	T/T	T/T	C/C	A/A	T/T	A/A	C/C	G/G	G/G	G/G	T/T		A/A	G/G	G/G	G/G
BESC	P. trichocarpa	BESC-887		FEMALE	G/G	C/C	C/C	G/G		G/G	T/T	G/G	C/C		G/G	G/G	G/G	C/C	C/C		T/C	T/T	T/T	T/T	C/T	T/T	C/C	A/A	A/A	G/G	G/G	G/G	G/G	T/T	T/C	C/C	A/C	T/T	A/A	C/C	G/G	G/G	G/G	T/T		A/A	G/G	G/G	G/G
BESC	P. trichocarpa	BESC-888		FEMALE	G/G	C/C	C/C	G/G		G/G	T/T	G/G	C/C		./.	G/G	G/G	C/C	C/C		T/T	T/T	T/T	T/T	C/C	T/T	C/C	A/A	A/A	G/G	G/G	G/G	G/G	T/T	T/T	C/C	A/A	T/T	A/A	C/C	G/G	G/G	G/G	T/T		A/A	G/G	G/G	G/G
BESC	P. trichocarpa	BESC-896		FEMALE	G/G	C/C	C/T	G/G		G/G	T/T	G/G	C/C		G/G	G/G	G/G	C/C	C/C		T/C	T/T	T/T	T/T	C/T	T/T	C/C	A/A	A/A	G/G	G/G	G/G	G/G	T/T	T/C	C/C	A/C	T/T	A/A	C/C	G/G	G/G	G/G	T/T		A/A	G/G	G/G	G/G
BESC	P. trichocarpa	BESC-898		FEMALE	./.	./.	C/C	G/G		G/G	T/T	G/G	C/C		G/G	G/G	G/G	C/C	C/C		T/T	T/T	T/T	T/T	C/C	T/T	C/C	A/A	A/A	G/G	G/G	G/G	G/G	T/T	T/T	C/C	A/A	T/T	A/A	C/C	G/G	G/G	G/G	T/T		A/A	G/G	G/G	G/G
BESC	P. trichocarpa	BESC-900		FEMALE	G/G	C/C	C/C	G/G		G/G	T/T	G/G	C/C		G/G	G/G	G/G	C/C	C/C		T/C	T/T	T/T	T/T	C/T	T/T	C/C	A/A	A/A	G/G	G/G	G/G	G/G	T/T	T/C	C/C	A/C	T/T	A/A	C/C	G/G	G/G	G/G	T/T		A/A	G/G	G/G	G/G
BESC	P. trichocarpa	BESC-903		FEMALE	G/G	C/C	C/C	G/G		G/G	T/T	G/G	C/C		G/G	G/G	G/G	C/C	C/C		T/T	T/T	T/T	T/T	C/C	T/T	C/C	A/A	A/A	G/G	G/G	G/G	G/G	T/T	T/T	C/C	A/A	T/T	A/A	C/C	G/G	G/G	G/G	T/T		A/A	G/G	G/G	G/G
BESC	P. trichocarpa	BESC-904		FEMALE	G/G	C/C	C/C	G/G		G/G	T/T	G/G	C/C		./.	G/G	./.	./.	./.		T/T	T/T	T/T	T/T	C/C	T/T	C/C	A/A	A/A	G/G	G/G	G/G	G/G	T/T	T/T	C/C	A/A	T/T	A/A	C/C	G/G	G/G	G/G	T/T		A/A	G/G	G/G	G/G
BESC	P. trichocarpa	BESC-906		FEMALE	./.	./.	./.	G/G		G/G	T/T	G/G	C/C		G/G	G/G	G/G	C/C	C/C		T/T	T/T	T/T	T/T	C/C	T/T	C/C	A/A	A/A	G/G	G/G	G/G	G/G	T/T	T/T	C/C	A/A	T/T	A/A	C/C	G/G	G/G	G/G	T/T		A/A	G/G	G/G	G/A
BESC	P. trichocarpa	BESC-907		FEMALE	G/G	C/C	C/C	G/G		G/G	T/T	G/G	C/C		G/G	G/G	G/G	C/C	C/C		T/T	T/T	T/T	T/T	C/C	T/T	C/C	A/A	A/A	G/G	G/G	G/G	G/G	T/T	T/T	C/C	A/A	T/T	A/A	C/C	G/G	G/G	G/G	T/T		A/A	G/G	G/G	G/G
BESC	P. trichocarpa	BESC-910		FEMALE	G/G	C/C	C/C	G/G		G/G	T/T	G/G	C/C		G/G	G/G	G/G	C/C	C/C		T/T	T/T	T/T	T/T	C/C	T/T	C/C	A/A	A/A	G/G	G/G	G/G	G/G	T/T	T/T	C/C	A/A	T/T	A/A	C/C	G/G	G/G	G/G	T/T		A/A	G/G	G/G	G/G
BESC	P. trichocarpa	BESC-95		FEMALE	G/G	C/C	C/C	G/G		G/G	T/T	G/G	C/C		G/G	G/G	G/G	C/C	C/C		T/T	T/T	T/T	T/T	C/C	T/T	C/C	A/A	A/A	G/G	G/G	G/G	G/G	T/T	T/T	C/C	A/A	T/T	A/A	C/C	G/G	G/G	G/G	T/T		A/A	G/G	G/G	G/G
BESC	P. trichocarpa	BESC-96		FEMALE	G/G	C/C	C/C	G/G		G/G	T/T	G/G	C/C		G/G	G/G	G/G	C/C	C/C		T/T	T/T	T/T	T/T	C/C	T/T	C/C	A/A	A/A	G/G	G/G	G/G	G/G	T/T	T/T	C/C	A/A	T/T	A/A	C/C	G/G	G/G	G/G	T/T		A/A	G/G	G/G	G/G
BESC	P. trichocarpa	BESC-97		FEMALE	G/G	C/C	C/C	G/G		G/G	T/T	G/G	C/C		G/G	G/G	G/G	C/C	C/C		T/T	T/T	T/T	T/T	C/C	T/T	C/C	A/A	A/A	G/G	G/G	G/G	G/G	T/T	T/T	C/C	A/A	T/T	A/A	C/C	G/G	G/G	G/G	T/T		A/A	G/G	G/G	G/G
BESC	P. trichocarpa	BESC-98		FEMALE	G/G	C/C	C/C	G/G		G/G	T/T	G/G	C/C		G/G	G/G	G/G	C/C	C/C		T/T	T/T	T/T	T/T	C/C	T/T	C/C	A/A	A/A	G/G	G/G	G/G	G/G	T/T	T/T	C/C	A/A	T/T	A/A	C/C	G/G	G/G	G/G	T/T		A/A	G/G	G/G	G/G
BESC	P. trichocarpa	BLCG-28-1		FEMALE	G/G	C/C	C/C	G/G		G/G	T/T	G/G	C/C		G/G	G/G	G/G	C/C	C/C		T/T	T/T	T/T	T/T	C/C	T/T	C/C	A/A	A/A	G/G	G/G	G/G	G/G	T/T	T/T	C/C	A/A	T/T	A/A	C/C	G/G	G/G	G/G	T/T		A/A	G/G	G/G	G/G
BESC	P. trichocarpa	CA-01-01		FEMALE	G/G	C/C	C/C	G/G		G/G	T/T	G/G	C/C		G/G	./.	./.	./.	./.		T/T	T/T	T/T	T/T	C/C	T/T	C/C	A/A	A/A	G/G	G/G	G/G	G/G	T/T	T/T	C/C	A/A	T/T	A/A	C/C	G/G	G/G	G/G	T/T		A/A	G/G	G/G	G/G
BESC	P. trichocarpa	CA-02-04		FEMALE	G/G	C/C	C/C	G/G		G/G	T/T	G/G	C/C		G/G	G/G	G/G	C/C	C/C		T/C	T/T	T/T	T/T	C/T	T/T	C/C	A/A	A/A	G/G	G/G	G/G	G/G	T/T	T/C	C/C	A/C	T/T	A/A	C/C	G/G	G/G	G/G	T/T		A/A	G/G	G/G	G/G
BESC	P. trichocarpa	CA-04-01		FEMALE	G/G	C/C	C/C	G/G		G/G	T/T	G/G	C/C		G/G	G/G	G/G	C/C	C/C		T/C	T/T	T/T	T/T	C/T	T/T	C/C	A/A	A/A	G/G	G/G	G/G	G/G	T/T	T/C	C/C	A/C	T/T	A/A	C/C	G/G	G/G	G/G	T/T		A/A	G/G	G/G	G/G
BESC	P. trichocarpa	CA-05-02		FEMALE	G/G	C/C	C/C	G/G		G/G	T/T	G/G	C/C		G/G	G/G	G/G	C/C	C/C		T/C	T/T	T/T	T/T	C/T	T/T	C/C	A/A	A/A	G/G	G/G	G/G	G/G	T/T	T/C	C/C	A/C	T/T	A/A	C/C	G/G	G/G	G/G	T/T		A/A	G/G	G/G	G/G
BESC	P. trichocarpa	CA-05-06		FEMALE	G/G	C/C	C/C	G/G		G/G	T/T	G/G	C/C		G/G	G/G	G/G	C/C	C/C		T/T	T/T	T/T	T/T	C/C	T/T	C/C	A/A	A/A	G/G	G/G	G/G	G/G	T/T	T/T	C/C	A/A	T/T	A/A	C/C	G/G	G/G	G/G	T/T		A/A	G/G	G/G	G/G
BESC	P. trichocarpa	CHWH-27-2		FEMALE	G/G	C/C	C/C	G/G		G/G	T/T	G/G	C/C		G/G	G/G	G/G	C/C	C/C		T/T	T/T	T/T	T/T	C/C	T/T	C/C	A/A	A/A	G/G	G/G	G/G	G/G	T/T	T/T	C/C	A/A	T/T	A/A	C/C	G/G	G/G	G/G	T/T		A/A	G/G	G/G	G/G
BESC	P. trichocarpa	CHWH-27-5	FEMALE*	FEMALE	G/G	C/C	C/C	G/G		G/G	T/T	G/G	C/C		G/G	G/G	G/G	C/C	C/C		T/T	T/T	T/T	T/T	C/C	T/T	C/C	A/A	A/A	G/G	G/G	G/G	G/G	T/T	T/T	C/C	A/A	T/T	A/A	C/C	G/G	G/G	G/G	T/T		A/A	G/G	G/G	G/G
BESC	P. trichocarpa	CHWI-27-4		FEMALE	G/G	C/C	C/C	G/G		G/G	T/T	G/G	C/C		G/G	G/G	G/G	C/C	C/C		T/T	T/T	T/T	T/T	C/C	T/T	C/C	A/A	A/A	G/G	G/G	G/G	G/G	T/T	T/T	C/C	A/A	T/T	A/A	C/C	G/G	G/G	G/G	T/T		A/A	G/G	G/G	G/G
BESC	P. trichocarpa	CHWK-27-3		FEMALE	G/G	C/C	C/C	G/G		G/G	T/T	G/G	C/C		G/G	G/G	G/G	C/C	C/C		T/T	T/T	T/T	T/T	C/C	T/T	C/C	A/A	A/A	G/G	G/G	G/G	G/G	T/T	T/T	C/C	A/A	T/T	A/A	C/C	G/G	G/G	G/G	T/T		A/A	G/G	G/G	G/G
BESC	P. trichocarpa	CMBF-28-1	FEMALE	FEMALE	G/G	C/C	C/C	G/G		G/G	T/T	G/G	C/C		G/G	G/G	G/G	C/C	C/C		T/T	T/T	T/T	T/T	C/C	T/T	C/C	A/A	A/A	G/G	G/G	G/G	G/G	T/T	T/T	C/C	A/A	T/T	A/A	C/C	G/G	G/G	G/G	T/T		A/A	G/G	G/G	G/G
BESC	P. trichocarpa	CNYH-28-2	FEMALE	FEMALE	G/G	C/C	C/C	G/G		G/G	T/T	G/G	C/C		G/G	G/G	G/G	C/C	C/C		T/T	T/T	T/T	T/T	C/C	T/T	C/C	A/A	A/A	G/G	G/G	G/G	G/G	T/T	T/T	C/C	A/A	T/T	A/A	C/C	G/G	G/G	G/G	T/T		A/A	G/G	G/G	G/G
BESC	P. trichocarpa	CNYH-28-4		FEMALE	G/G	C/C	C/C	G/G		G/G	T/T	G/G	C/C		G/G	G/G	G/G	C/C	C/C		T/C	T/T	T/T	T/T	C/T	T/T	C/C	A/A	A/A	G/G	G/G	G/G	G/G	T/T	T/C	C/C	A/C	T/T	A/A	C/C	G/G	G/G	G/G	T/T		A/A	G/G	G/G	G/G
BESC	P. trichocarpa	DENA-17-4		FEMALE	G/G	C/C	C/C	G/G		G/G	T/T	G/G	C/C		G/G	G/G	G/G	C/C	C/C		T/T	T/T	T/T	T/T	C/C	T/T	C/C	A/A	A/A	G/G	G/G	G/G	G/G	T/T	T/T	C/C	A/A	T/T	A/A	C/C	G/G	G/G	G/G	T/T		A/A	G/G	G/G	G/G
BESC	P. trichocarpa	DENB-17-1	FEMALE*	FEMALE	G/G	C/C	C/C	G/G		G/G	T/T	G/G	C/C		G/G	G/G	G/G	C/C	C/C		T/T	T/T	T/T	T/T	C/C	T/T	C/C	A/A	A/A	G/G	G/G	G/G	G/G	T/T	T/T	C/C	A/A	T/T	A/A	C/C	G/G	G/G	G/G	T/T		A/A	G/G	G/G	G/G
BESC	P. trichocarpa	DENB-17-2		FEMALE	G/G	C/C	C/C	G/G		G/G	T/T	G/G	C/C		G/G	G/G	G/G	C/C	C/C		T/T	T/T	T/T	T/T	C/C	T/T	C/C	A/A	A/A	G/G	G/G	G/G	G/G	T/T	T/T	C/C	A/A	T/T	A/A	C/C	G/G	G/G	G/G	T/T		A/A	G/G	G/G	G/G
BESC	P. trichocarpa	DEND-17-2	FEMALE	FEMALE	G/G	C/C	C/C	G/G		G/G	T/T	G/G	C/C		G/G	G/G	G/G	C/C	C/C		T/T	T/T	T/T	T/T	C/C	T/T	C/C	A/A	A/A	G/G	G/G	G/G	G/G	T/T	T/T	C/C	A/A	T/T	A/A	C/C	G/G	G/G	G/G	T/T		A/A	G/G	G/G	G/G
BESC	P. trichocarpa	GLCA-26-1		FEMALE	G/G	C/C	C/C	G/G		G/G	T/T	G/G	C/C		G/G	G/G	G/G	C/C	C/C		T/T	T/T	T/T	T/T	C/C	T/T	C/C	A/A	A/A	G/G	G/G	G/G	G/G	T/T	T/T	C/C	A/A	T/T	A/A	C/C	G/G	G/G	G/G	T/T		A/A	G/G	G/G	G/G
BESC	P. trichocarpa	GW-10957		FEMALE	G/G	C/C	C/C	G/G		G/G	T/T	G/G	C/C		G/G	G/G	G/G	C/C	C/C		T/T	T/T	T/T	T/T	C/C	T/T	C/C	A/A	A/A	G/G	G/G	G/G	G/G	T/T	T/T	C/C	A/A	T/T	A/A	C/C	G/G	G/G	G/G	T/T		A/A	G/G	G/G	G/G
BESC	P. trichocarpa	GW-10989		FEMALE	G/G	C/C	C/C	G/G		G/G	T/T	G/G	C/C		G/G	G/G	G/G	C/C	C/C		T/T	T/T	T/T	T/T	C/C	T/T	C/C	A/A	A/A	G/G	G/G	G/G	G/G	T/T	T/T	C/C	A/A	T/T	A/A	C/C	G/G	G/G	G/G	T/T		A/A	G/G	G/G	G/G
BESC	P. trichocarpa	GW-10992		FEMALE	G/G	C/C	C/C	G/G		G/G	T/T	G/G	C/C		G/G	G/G	G/G	C/C	C/C		T/T	T/T	T/T	T/T	C/C	T/T	C/C	A/A	A/A	G/G	G/G	G/G	G/G	T/T	T/T	C/C	A/A	T/T	A/A	C/C	G/G	G/G	G/G	T/T		A/A	G/G	G/G	G/G
BESC	P. trichocarpa	GW-10999		FEMALE	G/G	C/C	C/C	G/G		G/G	T/T	G/G	C/C		G/G	G/G	G/G	C/C	C/C		T/T	T/T	T/T	T/T	C/C	T/T	C/C	A/A	A/A	G/G	G/G	G/G	G/G	T/T	T/T	C/C	A/A	T/T	A/A	C/C	G/G	G/G	G/G	T/T		A/A	G/G	G/G	G/G
BESC	P. trichocarpa	GW-11012		FEMALE	G/G	C/C	C/C	G/G		G/G	T/T	G/G	C/C		G/G	G/G	G/G	C/C	C/C		T/T	T/T	T/T	T/T	C/C	T/T	C/C	A/A	A/A	G/G	G/G	G/G	G/G	T/T	T/T	C/C	A/A	T/T	A/A	C/C	G/G	G/G	G/G	T/T		A/A	G/G	G/G	G/G
BESC	P. trichocarpa	GW-11014		FEMALE	G/G	C/C	C/C	G/G		G/G	T/T	G/G	C/C		G/G	G/G	G/G	C/C	C/C		T/T	T/T	T/T	T/T	C/C	T/T	C/C	A/A	A/A	G/G	G/G	G/G	G/G	T/T	T/T	C/C	A/A	T/T	A/A	C/C	G/G	G/G	G/G	T/T		A/A	G/G	G/G	G/G
BESC	P. trichocarpa	GW-11015		FEMALE	G/G	C/C	C/C	G/G		G/G	T/T	G/G	C/C		G/G	G/G	G/G	C/C	C/C		T/T	T/T	T/T	T/T	C/C	T/T	C/C	A/A	A/A	G/G	G/G	G/G	G/G	T/T	T/T	C/C	A/A	T/T	A/A	C/C	G/G	G/G	G/G	T/T		A/A	G/G	G/G	G/G
BESC	P. trichocarpa	GW-11021		FEMALE	G/G	C/C	C/C	G/G		G/G	T/T	G/G	C/C		./.	G/G	./.	./.	./.		T/T	T/T	T/T	T/T	C/C	T/T	C/C	A/A	A/A	G/G	G/G	G/G	G/G	T/T	T/T	C/C	A/A	T/T	A/A	C/C	G/G	G/G	G/G	T/T		./.	G/G	G/G	G/G
BESC	P. trichocarpa	GW-11022		FEMALE	G/G	C/C	C/C	G/G		G/G	T/T	G/G	C/C		G/G	G/G	G/G	C/C	C/C		T/T	T/T	T/T	T/T	C/C	T/T	C/C	A/A	A/A	G/G	G/G	G/G	G/G	T/T	T/T	C/C	A/A	T/T	A/A	C/C	G/G	G/G	G/G	T/T		A/A	G/G	G/G	G/G
BESC	P. trichocarpa	GW-11032		FEMALE	./.	./.	./.	G/G		G/G	T/T	G/G	C/C		G/G	G/G	G/G	C/C	C/C		T/T	T/T	T/T	T/T	C/C	T/T	C/C	A/A	A/A	G/G	G/G	G/G	G/G	T/T	T/T	C/C	A/A	T/T	A/A	C/C	G/G	G/G	G/G	T/T		A/A	G/G	G/G	G/G
BESC	P. trichocarpa	GW-11039		FEMALE	G/G	C/C	C/C	G/G		G/G	T/T	G/G	C/C		G/G	G/G	G/G	C/C	C/C		T/T	T/T	T/T	T/T	C/C	T/T	C/C	A/A	A/A	G/G	G/G	G/G	G/G	T/T	T/T	C/C	A/A	T/T	A/A	C/C	G/G	G/G	G/G	T/T		A/A	G/G	G/G	G/G
BESC	P. trichocarpa	GW-11041		FEMALE	G/G	C/C	C/C	G/G		G/G	T/T	G/G	C/C		G/G	./.	G/G	./.	C/C		T/T	T/T	T/T	T/T	C/C	T/T	C/C	A/A	A/A	G/G	G/G	G/G	G/G	T/T	T/T	C/C	A/A	T/T	A/A	C/C	G/G	G/G	G/G	T/T		A/A	G/G	G/G	G/G
BESC	P. trichocarpa	GW-11043		FEMALE	G/G	C/C	C/C	G/G		G/G	T/T	G/G	C/C		G/G	G/G	G/G	C/C	C/C		T/T	T/T	T/T	T/T	C/C	T/T	C/C	A/A	A/A	G/G	G/G	G/G	G/G	T/T	T/T	C/C	A/A	T/T	A/A	C/C	G/G	G/G	G/G	T/T		A/A	G/G	G/G	G/G
BESC	P. trichocarpa	GW-11053		FEMALE	G/G	C/C	C/C	G/G		G/G	T/T	G/G	C/C		G/G	G/G	G/G	C/C	C/C		T/T	T/T	T/T	T/T	C/C	T/T	C/C	A/A	A/A	G/G	G/G	G/G	G/G	T/T	T/T	C/C	A/A	T/T	A/A	C/C	G/G	G/G	G/G	T/T		A/A	G/G	G/G	G/G
BESC	P. trichocarpa	GW-11054		FEMALE	G/G	C/C	C/C	G/G		G/G	T/T	G/G	C/C		G/G	G/G	G/G	C/C	C/C		T/T	T/T	T/T	T/T	C/C	T/T	C/C	A/A	A/A	G/G	G/G	G/G	G/G	T/T	T/T	C/C	A/A	T/T	A/A	C/C	G/G	G/G	G/G	T/T		A/A	G/G	G/G	G/G
BESC	P. trichocarpa	GW-4610		FEMALE	G/G	C/C	C/C	G/G		G/G	T/T	G/G	C/C		G/G	G/G	G/G	C/C	C/C		T/T	T/T	T/T	T/T	C/C	T/T	C/C	A/A	A/A	G/G	G/G	G/G	G/G	T/T	T/T	C/C	A/A	T/T	A/A	C/C	G/G	G/G	G/G	T/T		A/A	G/G	G/G	G/G
BESC	P. trichocarpa	GW-7976		FEMALE	G/G	C/C	C/C	G/G		G/G	T/T	G/G	C/C		G/G	G/G	G/G	C/C	C/C		T/T	T/T	T/T	T/T	C/C	T/T	C/C	A/A	A/A	G/G	G/G	G/G	G/G	T/T	T/T	C/C	A/A	T/T	A/A	C/C	G/G	G/G	G/G	T/T		A/A	G/G	G/G	G/G
BESC	P. trichocarpa	GW-7983		FEMALE	G/G	C/C	C/C	G/G		./.	./.	G/G	C/C		G/G	G/G	G/G	C/C	C/C		T/T	T/T	T/T	T/T	C/C	T/T	C/C	A/A	A/A	G/G	G/G	G/G	G/G	T/T	T/T	C/C	A/A	T/T	A/A	C/C	G/G	G/G	G/G	T/T		A/A	G/G	G/G	G/G
BESC	P. trichocarpa	GW-7996		FEMALE	G/G	C/C	C/C	G/G		G/G	T/T	G/G	C/C		./.	G/G	./.	C/C	C/C		T/T	T/T	T/T	T/T	C/C	T/T	C/C	A/A	A/A	G/G	G/G	G/G	G/G	T/T	T/T	C/C	A/A	T/T	A/A	C/C	G/G	G/G	G/G	T/T		A/A	G/G	G/G	G/G
BESC	P. trichocarpa	GW-9578		FEMALE	G/G	C/C	C/C	G/G		G/G	T/T	G/G	C/C		G/G	G/G	G/G	C/C	C/C		T/T	T/T	T/T	T/T	C/C	T/T	C/C	A/A	A/A	G/G	G/G	G/G	G/G	T/T	T/T	C/C	A/A	T/T	A/A	C/C	G/G	G/G	G/G	T/T		A/A	G/G	G/G	G/G
BESC	P. trichocarpa	GW-9581		FEMALE	G/G	C/C	C/C	G/G		G/G	T/T	G/G	C/C		G/G	G/G	./.	./.	./.		T/T	T/T	T/T	T/T	C/C	T/T	C/C	A/A	A/A	G/G	G/G	G/G	G/G	T/T	T/T	C/C	A/A	T/T	A/A	C/C	G/G	G/G	G/G	T/T		A/A	G/G	G/G	G/G
BESC	P. trichocarpa	GW-9591		FEMALE	G/G	C/C	C/C	G/G		G/G	T/T	G/G	C/C		G/G	G/G	G/G	C/C	C/C		T/T	T/T	T/T	T/T	C/C	T/T	C/C	A/A	A/A	G/G	G/G	G/G	G/G	T/T	T/T	C/C	A/A	T/T	A/A	C/C	G/G	G/G	G/G	T/T		A/A	G/G	G/G	G/G
BESC	P. trichocarpa	GW-9594		FEMALE	G/G	C/C	C/T	G/G		G/G	T/T	G/G	C/C		G/G	G/G	G/G	C/C	C/C		T/T	T/T	T/T	T/T	C/C	T/T	C/C	A/A	A/A	G/G	G/G	G/G	G/G	T/T	T/T	C/C	A/A	T/T	A/A	C/C	G/G	G/G	G/G	T/T		A/A	G/A	G/G	G/G
BESC	P. trichocarpa	GW-9596		FEMALE	G/G	C/C	C/C	G/G		G/G	T/T	G/G	C/C		G/G	G/G	G/G	C/C	C/C		T/C	T/T	T/T	T/T	C/T	T/T	C/C	A/A	A/A	G/G	G/G	G/G	G/G	T/T	T/C	C/C	A/C	T/T	A/A	C/C	G/G	G/G	G/G	T/T		A/A	G/G	G/G	G/G
BESC	P. trichocarpa	GW-9598		FEMALE	G/G	C/C	C/C	G/G		G/G	T/T	G/G	C/C		G/G	G/G	G/G	C/C	C/C		T/T	T/T	T/T	T/T	C/C	T/T	C/C	A/A	A/A	G/G	G/G	G/G	G/G	T/T	T/T	C/C	A/A	T/T	A/A	C/C	G/G	G/G	G/G	T/T		A/A	G/G	G/G	G/G
BESC	P. trichocarpa	GW-9763		FEMALE	G/G	C/C	C/C	G/G		G/G	T/T	G/G	C/C		G/G	G/G	G/G	C/C	C/C		T/T	T/T	T/T	T/T	C/C	T/T	C/C	A/A	A/A	G/G	G/G	G/G	G/G	T/T	T/T	C/C	A/A	T/T	A/A	C/C	G/G	G/G	G/G	T/T		A/A	G/G	G/G	G/G
BESC	P. trichocarpa	GW-9765		FEMALE	G/G	C/C	C/C	G/G		G/G	T/T	G/G	C/C		G/G	G/G	G/G	C/C	C/C		T/T	T/T	T/T	T/T	C/C	T/T	C/C	A/A	A/A	G/G	G/G	G/G	G/G	T/T	T/T	C/C	A/A	T/T	A/A	C/C	G/G	G/G	G/G	T/T		A/A	G/G	G/G	G/G
BESC	P. trichocarpa	GW-9767		FEMALE	G/G	C/C	C/C	G/G		G/G	T/T	G/G	C/C		G/G	G/G	G/G	C/C	C/C		T/T	T/T	T/T	T/T	C/C	T/T	C/C	A/A	A/A	G/G	G/G	G/G	G/G	T/T	T/T	C/C	A/A	T/T	A/A	C/C	G/G	G/G	G/G	T/T		A/A	G/G	G/G	G/G
BESC	P. trichocarpa	GW-9770		FEMALE	./.	./.	C/C	G/G		G/G	T/T	G/G	C/C		G/G	G/G	G/G	C/C	C/C		T/T	T/T	T/T	T/T	C/C	T/T	C/C	A/A	A/A	G/G	G/G	G/G	G/G	T/T	T/T	C/C	A/A	T/T	A/A	C/C	G/G	G/G	G/G	T/T		A/A	G/G	G/G	G/G
BESC	P. trichocarpa	GW-9771		FEMALE	G/G	C/C	C/C	G/G		G/G	T/T	G/G	C/C		G/G	G/G	G/G	C/C	C/C		T/T	T/T	T/T	T/T	C/C	T/T	C/C	A/A	A/A	G/G	G/G	G/G	G/G	T/T	T/T	C/C	A/A	T/T	A/A	C/C	G/G	G/G	G/G	T/T		A/A	G/G	G/G	G/G
BESC	P. trichocarpa	GW-9779		FEMALE	G/G	C/C	C/C	G/G		G/G	T/T	G/G	C/C		G/G	G/G	G/G	C/C	C/C		T/C	T/T	T/T	T/T	C/T	T/T	C/C	A/A	A/A	G/G	G/G	G/G	G/G	T/T	T/C	C/C	A/C	T/T	A/A	C/C	G/G	G/G	G/G	T/T		./.	G/G	G/G	G/G
BESC	P. trichocarpa	GW-9787		FEMALE	G/G	C/C	C/C	G/G		G/G	T/T	G/G	C/C		G/G	G/G	G/G	C/C	C/C		T/T	T/T	T/T	T/T	C/C	T/T	C/C	A/A	A/A	G/G	G/G	G/G	G/G	T/T	T/T	C/C	A/A	T/T	A/A	C/C	G/G	G/G	G/G	T/T		A/A	G/G	G/G	G/G
BESC	P. trichocarpa	GW-9789		FEMALE	G/G	C/C	C/C	G/G		G/G	T/T	G/G	C/C		G/G	G/G	G/G	C/C	C/C		T/T	T/T	T/T	T/T	C/C	T/T	C/C	A/A	A/A	G/G	G/G	G/G	G/G	T/T	T/T	C/C	A/A	T/T	A/A	C/C	G/G	G/G	G/G	T/T		A/A	G/G	G/G	G/G
BESC	P. trichocarpa	GW-9792		FEMALE	G/G	C/C	C/C	G/G		G/G	T/T	G/G	C/C		G/G	G/G	G/G	C/C	C/C		T/T	T/T	T/T	T/T	C/C	T/T	C/C	A/A	A/A	G/G	G/G	G/G	G/G	T/T	T/T	C/C	A/A	T/T	A/A	C/C	G/G	G/G	G/G	T/T		A/A	G/G	G/G	G/G
BESC	P. trichocarpa	GW-9795		FEMALE	G/G	C/C	C/C	G/G		G/G	T/T	G/G	C/C		G/G	G/G	G/G	C/C	C/C		T/C	T/T	T/T	T/T	C/T	T/T	C/C	A/A	A/A	G/G	G/G	G/G	G/G	T/T	T/C	C/C	A/C	T/T	A/A	C/C	G/G	G/G	G/G	T/T		A/A	G/G	G/G	G/G
BESC	P. trichocarpa	GW-9796		FEMALE	G/G	C/C	C/C	G/G		G/G	T/T	G/G	C/C		G/G	G/G	G/G	C/C	C/C		T/T	T/T	T/T	T/T	C/C	T/T	C/C	A/A	A/A	G/G	G/G	G/G	G/G	T/T	T/T	C/C	A/A	T/T	A/A	C/C	G/G	G/G	G/G	T/T		A/A	G/G	G/G	G/G
BESC	P. trichocarpa	GW-9799		FEMALE	G/G	C/C	C/C	G/G		G/G	T/T	G/G	C/C		G/G	G/G	G/G	C/C	C/C		T/T	T/T	T/T	T/T	C/C	T/T	C/C	A/A	A/A	G/G	G/G	G/G	G/G	T/T	T/T	C/C	A/A	T/T	A/A	C/C	G/G	G/G	G/G	T/T		A/A	G/G	G/G	G/G
BESC	P. trichocarpa	GW-9801		FEMALE	G/G	C/C	C/C	./.		G/G	T/T	G/G	C/C		G/G	./.	./.	./.	./.		T/T	T/C	T/T	T/T	C/C	T/T	C/C	A/A	A/A	G/G	G/G	G/G	G/G	T/T	T/T	C/C	A/A	T/T	A/A	C/C	G/G	G/G	G/G	T/T		A/A	G/G	G/G	G/G
BESC	P. trichocarpa	GW-9804		FEMALE	G/G	C/C	C/C	G/G		G/G	T/T	G/G	C/C		G/G	G/G	G/G	C/C	C/C		T/T	T/T	T/T	T/T	C/C	T/T	C/C	A/A	A/A	G/G	G/G	G/G	G/G	T/T	T/T	C/C	A/A	T/T	A/A	C/C	G/G	G/G	G/G	T/T		A/A	G/G	G/G	G/G
BESC	P. trichocarpa	GW-9920		FEMALE	G/G	C/C	./.	G/G		G/G	T/T	G/G	C/C		./.	G/G	G/G	C/C	C/C		T/T	T/T	T/T	T/T	C/C	T/T	C/C	A/A	A/A	G/G	G/G	G/G	G/G	T/T	T/T	C/C	A/A	T/T	A/A	C/C	G/G	G/G	G/G	T/T		A/A	G/G	G/G	G/G
BESC	P. trichocarpa	GW-9948		FEMALE	G/G	C/C	C/C	G/G		G/G	T/T	G/G	C/C		G/G	G/G	G/G	C/C	C/C		T/C	T/T	T/T	T/T	C/T	T/T	C/C	A/A	A/A	G/G	G/G	G/G	G/G	T/T	T/C	C/C	A/C	T/T	A/A	C/C	G/G	G/G	G/G	T/T		A/A	G/G	G/G	G/G
BESC	P. trichocarpa	GW-9954		FEMALE	G/G	C/C	C/C	G/G		G/G	T/T	G/G	C/C		G/G	G/G	G/G	C/C	C/C		T/T	T/T	T/T	T/T	C/C	T/T	C/C	A/A	A/A	G/G	G/G	G/G	G/G	T/T	T/T	C/C	A/A	T/T	A/A	C/C	G/G	G/G	G/G	T/T		A/A	G/G	G/G	G/G
BESC	P. trichocarpa	GW-9959		FEMALE	G/G	C/C	C/T	G/G		G/G	T/T	G/G	C/C		G/G	G/G	G/G	C/C	C/C		T/C	T/T	T/T	T/T	C/T	T/T	C/C	A/A	A/A	G/G	G/G	G/G	G/G	T/T	T/C	C/C	A/C	T/T	A/A	C/C	G/G	G/G	G/G	T/T		A/A	G/G	G/G	G/G
BESC	P. trichocarpa	GW-9962		FEMALE	G/G	C/C	C/C	G/G		G/G	T/T	G/G	C/C		G/G	G/G	G/G	C/C	C/C		T/C	T/T	T/T	T/T	C/T	T/T	C/C	A/A	A/A	G/G	G/G	G/G	G/G	T/T	T/C	C/C	A/C	T/T	A/A	C/C	G/G	G/G	G/G	T/T		A/A	G/G	G/G	G/G
BESC	P. trichocarpa	GW-9967		FEMALE	G/G	C/C	C/C	G/G		G/G	T/T	G/G	C/C		G/G	G/G	G/G	C/C	C/C		T/T	T/T	T/T	T/T	C/C	T/T	C/C	A/A	A/A	G/G	G/G	G/G	G/G	T/T	T/T	C/C	A/A	T/T	A/A	C/C	G/G	G/G	G/G	T/T		A/A	G/G	G/G	G/G
BESC	P. trichocarpa	GW-9969		FEMALE	G/G	C/C	C/C	G/G		G/G	T/T	G/G	C/C		G/G	G/G	G/G	C/C	C/C		T/T	T/T	T/T	T/T	C/C	T/T	C/C	A/A	A/A	G/G	G/G	G/G	G/G	T/T	T/T	C/C	A/A	T/T	A/A	C/C	G/G	G/G	G/G	T/T		A/A	G/G	G/G	G/G
BESC	P. trichocarpa	HARB-26-4		FEMALE	G/G	C/C	C/C	G/G		G/G	T/T	G/G	C/C		./.	G/G	./.	./.	./.		T/T	T/T	T/T	T/T	C/C	T/T	C/C	A/A	A/A	G/G	G/G	G/G	G/G	T/T	T/T	C/C	A/A	T/T	A/A	C/C	G/G	G/G	G/G	T/T		A/A	G/G	G/G	G/G
BESC	P. trichocarpa	HOMA-21-2	FEMALE	FEMALE	G/G	C/C	C/C	G/G		G/G	T/T	G/G	C/C		G/G	G/G	G/G	C/C	C/C		T/T	T/T	T/T	T/T	C/C	T/T	C/C	A/A	A/A	G/G	G/G	G/G	G/G	T/T	T/T	C/C	A/A	T/T	A/A	C/C	G/G	G/G	G/G	T/T		A/A	G/G	G/G	G/G
BESC	P. trichocarpa	HOMA-21-4		FEMALE	G/G	C/C	C/C	G/G		G/G	T/T	G/G	C/C		G/G	G/G	G/G	C/C	C/C		T/T	T/T	T/T	T/T	C/C	T/T	C/C	A/A	A/A	G/G	G/G	G/G	G/G	T/T	T/T	C/C	A/A	T/T	A/A	C/C	G/G	G/G	G/G	T/T		A/A	G/G	G/G	G/G
BESC	P. trichocarpa	HOMA-21-5	FEMALE	FEMALE	G/G	C/C	C/C	G/G		G/G	T/T	G/G	C/C		G/G	G/G	G/G	C/C	C/C		T/T	T/T	T/T	T/T	C/C	T/T	C/C	A/A	A/A	G/G	G/G	G/G	G/G	T/T	T/T	C/C	A/A	T/T	A/A	C/C	G/G	G/G	G/G	T/T		A/A	G/G	G/G	G/G
BESC	P. trichocarpa	HOMB-21-2		FEMALE	G/G	C/C	C/C	G/G		G/G	T/T	G/G	C/C		G/G	G/G	G/G	C/T	C/C		T/T	T/T	T/T	T/T	C/C	T/T	C/C	A/A	A/A	G/G	G/G	G/G	G/G	T/T	T/T	C/C	A/A	T/T	A/A	C/C	G/G	G/G	G/G	T/T		A/A	G/G	G/G	G/G
BESC	P. trichocarpa	HOMC-21-3		FEMALE	G/G	C/C	C/C	G/G		G/G	T/T	G/G	C/C		G/G	G/G	G/G	C/C	C/C		T/T	T/T	T/T	T/T	C/C	T/T	C/C	A/A	A/A	G/G	G/G	G/G	G/G	T/T	T/T	C/C	A/A	T/T	A/A	C/C	G/G	G/G	G/G	T/T		A/A	G/G	G/G	G/G
BESC	P. trichocarpa	HOMD-21-3	FEMALE	FEMALE	G/G	C/C	C/C	G/G		G/G	T/T	G/G	C/C		G/G	G/G	G/G	C/C	C/C		T/C	T/T	T/T	T/T	C/T	T/T	C/C	A/A	A/A	G/G	G/G	G/G	G/G	T/T	T/C	C/C	A/C	T/T	A/A	C/C	G/G	G/G	G/G	T/T		A/A	G/G	G/G	G/G
BESC	P. trichocarpa	HRSO-27-4	FEMALE	FEMALE	G/G	C/C	C/C	G/G		G/G	T/T	G/G	C/C		G/G	G/G	G/G	C/C	C/C		T/T	T/T	T/T	T/T	C/C	T/T	C/C	A/A	A/A	G/G	G/G	G/G	G/G	T/T	T/T	C/C	A/A	T/T	A/A	C/C	G/G	G/G	G/G	T/T		A/A	G/G	G/G	G/G
BESC	P. trichocarpa	HRSP-27-4	FEMALE	FEMALE	G/G	C/C	C/C	G/G		G/G	T/T	G/G	C/C		G/G	G/G	G/G	C/C	C/C		T/T	T/T	T/T	T/T	C/C	T/T	C/C	A/A	A/A	G/G	G/G	G/G	G/G	T/T	T/T	C/C	A/A	T/T	A/A	C/C	G/G	G/G	G/G	T/T		A/A	G/G	G/G	G/G
BESC	P. trichocarpa	KLNA-20-3		FEMALE	G/G	C/C	C/C	G/G		G/G	T/T	G/G	C/C		G/G	G/G	G/G	C/C	C/C		T/T	T/T	T/T	T/T	C/C	T/T	C/C	A/A	A/A	G/G	G/G	G/G	G/G	T/T	T/T	C/C	A/A	T/T	A/A	C/C	G/G	G/G	G/G	T/T		A/A	G/G	G/G	G/G
BESC	P. trichocarpa	KLNA-20-4	FEMALE*	FEMALE	G/G	C/C	C/C	G/G		G/G	T/T	G/G	C/C		G/G	G/G	G/G	C/C	C/C		T/T	T/T	T/T	T/T	C/C	T/T	C/C	A/A	A/A	G/G	G/G	G/G	G/G	T/T	T/T	C/C	A/A	T/T	A/A	C/C	G/G	G/G	G/G	T/T		A/A	G/G	G/G	G/G
BESC	P. trichocarpa	KLNC-20-2		FEMALE	G/G	C/C	C/C	G/G		G/G	T/T	G/G	C/C		G/G	G/G	G/G	C/C	C/C		T/T	T/T	T/T	T/T	C/C	T/T	C/C	A/A	A/A	G/G	G/G	G/G	G/G	T/T	T/T	C/C	A/A	T/T	A/A	C/C	G/G	G/G	G/G	T/T		A/A	G/G	G/G	G/G
BESC	P. trichocarpa	KLNE-20-5		FEMALE	G/G	C/C	C/C	G/G		G/G	T/T	G/G	C/C		G/G	G/G	G/G	C/C	C/C		T/T	T/T	T/T	T/T	C/C	T/T	C/C	A/A	A/A	G/G	G/G	G/G	G/G	T/T	T/T	C/C	A/A	T/T	A/A	C/C	G/G	G/G	G/G	T/T		A/A	G/G	G/G	G/G
BESC	P. trichocarpa	KLNG-20-3	FEMALE*	FEMALE	G/G	C/C	C/C	G/G		G/G	T/T	G/G	C/C		G/G	G/G	G/G	C/C	C/C		T/T	T/T	T/T	T/T	C/C	T/T	C/C	A/A	A/A	G/G	G/G	G/G	G/G	T/T	T/T	C/C	A/A	T/T	A/A	C/C	G/G	G/G	G/G	T/T		A/A	G/G	G/G	G/G
BESC	P. trichocarpa	KLNG-20-4		FEMALE	G/G	C/C	C/C	G/G		G/G	T/T	G/G	C/C		G/G	G/G	G/G	C/C	C/C		T/T	T/T	T/T	T/T	C/C	T/T	C/C	A/A	A/A	G/G	G/G	G/G	G/G	T/T	T/T	C/C	A/A	T/T	A/A	C/C	G/G	G/G	G/G	T/T		A/A	G/G	G/G	G/G
BESC	P. trichocarpa	KTMC-12-3	FEMALE	FEMALE	G/G	C/C	C/C	G/G		G/G	T/T	G/G	C/C		G/G	G/G	G/G	C/C	C/C		T/T	T/T	T/T	T/T	C/C	T/T	C/C	A/A	A/A	G/G	G/G	G/G	G/G	T/T	T/T	C/C	A/A	T/T	A/A	C/C	G/G	G/G	G/G	T/T		A/A	G/G	G/G	G/G
BESC	P. trichocarpa	LILB-26-1		FEMALE	G/G	C/C	C/C	G/G		G/G	T/T	G/G	C/C		G/G	G/G	G/G	C/C	C/C		T/T	T/T	T/T	T/T	C/C	T/T	C/C	A/A	A/A	G/G	G/G	G/G	G/G	T/T	T/T	C/C	A/A	T/T	A/A	C/C	G/G	G/G	G/G	T/T		A/A	G/G	G/G	G/G
BESC	P. trichocarpa	LILB-26-5		FEMALE	G/G	C/C	C/C	G/G		G/G	T/T	G/G	C/C		G/G	G/G	G/G	C/C	C/C		T/T	T/T	T/T	T/T	C/C	T/T	C/C	A/A	A/A	G/G	G/G	G/G	G/G	T/T	T/T	C/C	A/A	T/T	A/A	C/C	G/G	G/G	G/G	T/T		A/A	G/G	G/G	G/G
BESC	P. trichocarpa	LILC-26-4	FEMALE	FEMALE	G/G	C/C	C/C	G/G		G/G	T/T	G/G	C/C		G/G	G/G	G/G	C/C	C/C		T/T	T/T	T/T	T/T	C/C	T/T	C/C	A/A	A/A	G/G	G/G	G/G	G/G	T/T	T/T	C/C	A/A	T/T	A/A	C/C	G/G	G/G	G/G	T/T		A/A	G/G	G/G	G/G
BESC	P. trichocarpa	LILD-26-3		FEMALE	G/G	C/C	C/C	G/G		G/G	T/T	G/G	C/C		G/G	G/G	G/G	C/C	C/C		T/T	T/T	T/T	T/T	C/C	T/T	C/C	A/A	A/A	G/G	G/G	G/G	G/G	T/T	T/T	C/C	A/A	T/T	A/A	C/C	G/G	G/G	G/G	T/T		A/A	G/G	G/G	G/G
BESC	P. trichocarpa	NHTA-27-2	FEMALE	FEMALE	G/G	C/C	C/C	G/G		G/G	T/T	G/G	C/C		G/G	G/G	G/G	C/C	C/C		T/T	T/T	T/T	T/T	C/C	T/T	C/C	A/A	A/A	G/G	G/G	G/G	G/G	T/T	T/T	C/C	A/A	T/T	A/A	C/C	G/G	G/G	G/G	T/T		A/A	G/G	G/G	G/G
BESC	P. trichocarpa	Nisqually-1		FEMALE	G/G	C/C	C/C	G/G		G/G	T/T	G/G	C/C		G/G	G/G	G/G	C/C	C/C		T/T	T/T	T/T	T/T	C/C	T/T	C/C	A/A	A/A	G/G	G/G	G/G	G/G	T/T	T/T	C/C	A/A	T/T	A/A	C/C	G/G	G/G	G/G	T/T		A/A	G/G	G/G	G/G
BESC	P. trichocarpa	SKWA-24-4		FEMALE	G/G	C/C	C/C	G/G		G/G	T/T	G/G	C/C		G/G	G/G	G/G	C/C	C/C		T/T	T/T	T/T	T/T	C/C	T/T	C/C	A/A	A/A	G/G	G/G	G/G	G/G	T/T	T/T	C/C	A/A	T/T	A/A	C/C	G/G	G/G	G/G	T/T		A/A	G/G	G/G	G/G
BESC	P. trichocarpa	SKWB-24-3	FEMALE*	FEMALE	./.	./.	C/C	G/G		G/G	T/T	G/G	C/C		G/G	G/G	G/G	C/C	C/C		T/T	T/T	T/T	T/T	C/C	T/T	C/C	A/A	A/A	G/G	G/G	G/G	G/G	T/T	T/T	C/C	A/A	T/T	A/A	C/C	G/G	G/G	G/G	T/T		A/A	G/G	G/G	G/G
BESC	P. trichocarpa	SKWD-24-5	FEMALE*	FEMALE	./.	./.	C/C	G/G		G/G	T/T	G/G	C/C		G/G	G/G	G/G	C/C	C/C		T/T	T/T	T/T	T/T	C/C	T/T	C/C	A/A	A/A	G/G	G/G	G/G	G/G	T/T	T/T	C/C	A/A	T/T	A/A	C/C	G/G	G/G	G/G	T/T		A/A	G/G	G/G	G/G
BESC	P. trichocarpa	SKWE-24-1	FEMALE	FEMALE	G/G	C/C	C/C	G/G		G/G	T/T	G/G	C/C		G/G	G/G	G/G	C/C	C/C		T/T	T/T	T/T	T/T	C/C	T/T	C/C	A/A	A/A	G/G	G/G	G/G	G/G	T/T	T/T	C/C	A/A	T/T	A/A	C/C	G/G	G/G	G/G	T/T		A/A	G/G	G/G	G/G
BESC	P. trichocarpa	SKWE-24-4	FEMALE	FEMALE	G/G	C/C	C/C	G/G		G/G	T/T	G/G	C/C		G/G	G/G	G/G	C/C	C/C		T/T	T/T	T/T	T/T	C/C	T/T	C/C	A/A	A/A	G/G	G/G	G/G	G/G	T/T	T/T	C/C	A/A	T/T	A/A	C/C	G/G	G/G	G/G	T/T		A/A	G/G	G/G	G/G
BESC	P. trichocarpa	SKWE-24-5	FEMALE*	FEMALE	G/G	C/C	C/C	G/G		G/G	T/T	G/G	C/C		G/G	G/G	G/G	C/C	C/C		T/T	T/T	T/T	T/T	C/C	T/T	C/C	A/A	A/A	G/G	G/G	G/G	G/G	T/T	T/T	C/C	A/A	T/T	A/A	C/C	G/G	G/G	G/G	T/T		A/A	G/G	G/G	G/G
BESC	P. trichocarpa	SKWF-24-5		FEMALE	G/G	C/C	C/C	G/G		G/G	T/T	G/G	C/C		G/G	G/G	G/G	C/C	C/C		T/C	T/T	T/T	T/T	C/T	T/T	C/C	A/A	A/A	G/G	G/G	G/G	G/G	T/T	T/C	C/C	A/C	T/T	A/A	C/C	G/G	G/G	G/G	T/T		A/A	G/G	G/G	G/G
BESC	P. trichocarpa	SLMB-28-4	FEMALE*	FEMALE	G/G	C/C	C/C	G/G		G/G	T/T	G/G	C/C		G/G	G/G	G/G	C/C	C/C		T/T	T/T	T/T	T/T	C/C	T/T	C/C	A/A	A/A	G/G	G/G	G/G	G/G	T/T	T/T	C/C	A/A	T/T	A/A	C/C	G/G	G/G	G/G	T/T		A/A	G/G	G/G	G/G
BESC	P. trichocarpa	SLMC-28-2	FEMALE*	FEMALE	G/G	C/C	C/C	G/G		G/G	T/T	G/G	C/C		G/G	G/G	G/G	C/C	C/C		T/C	T/T	T/T	T/T	C/T	T/T	C/C	A/A	A/A	G/G	G/G	G/G	G/G	T/T	T/C	C/C	A/C	T/T	A/A	C/C	G/G	G/G	G/G	T/T		A/A	G/G	G/G	G/G
BESC	P. trichocarpa	SLMD-28-1		FEMALE	G/G	C/C	C/C	G/G		G/G	T/T	G/G	C/C		G/G	G/G	G/G	C/C	C/C		T/T	T/T	T/T	T/T	C/C	T/T	C/C	A/A	A/A	G/G	G/G	G/G	G/G	T/T	T/T	C/C	A/A	T/T	A/A	C/C	G/G	G/G	G/G	T/T		A/A	G/G	G/G	G/G
BESC	P. trichocarpa	SLMD-28-3	FEMALE*	FEMALE	G/G	C/C	C/C	G/G		G/G	T/T	G/G	C/C		G/G	G/G	G/G	C/C	C/C		T/T	T/T	T/T	T/T	C/C	T/T	C/C	A/A	A/A	G/G	G/G	G/G	G/G	T/T	T/T	C/C	A/A	T/T	A/A	C/C	G/G	G/G	G/G	T/T		A/A	G/G	G/G	G/G
BESC	P. trichocarpa	SQMB-25-3	FEMALE	FEMALE	G/G	C/C	C/C	G/G		G/G	T/T	G/G	C/C		G/G	G/G	G/G	C/C	C/C		T/T	T/T	T/T	T/T	C/C	T/T	C/C	A/A	A/A	G/G	G/G	G/G	G/G	T/T	T/T	C/C	A/A	T/T	A/A	C/C	G/G	G/G	G/G	T/T		A/A	G/G	G/G	G/G
BESC	P. trichocarpa	SQMC-25-5	FEMALE*	FEMALE	G/G	C/C	C/C	G/G		G/G	T/T	G/G	C/C		G/G	G/G	G/G	C/C	C/C		T/T	T/T	T/T	T/T	C/C	T/T	C/C	A/A	A/A	G/G	G/G	G/G	G/G	T/T	T/T	C/C	A/A	T/T	A/A	C/C	G/G	G/G	G/G	T/T		A/A	G/G	G/G	G/G
BESC	P. trichocarpa	VNDL-27-3	FEMALE	FEMALE	G/G	C/C	C/C	G/G		G/G	T/T	G/G	C/C		G/G	G/G	G/G	C/C	C/C		T/T	T/T	T/T	T/T	C/C	T/T	C/C	A/A	A/A	G/G	G/G	G/G	G/G	T/T	T/T	C/C	A/A	T/T	A/A	C/C	G/G	G/G	G/G	T/T		A/A	G/G	G/G	G/G
BESC	P. trichocarpa	VNDL-27-5	FEMALE	FEMALE	./.	./.	./.	./.		G/G	T/T	G/G	C/C		G/G	G/G	G/G	C/C	C/C		T/T	T/T	T/T	T/T	C/C	T/T	C/C	A/A	A/A	G/G	G/G	G/G	G/G	T/T	T/T	C/C	A/A	T/T	A/A	C/C	G/G	G/G	G/G	T/T		A/A	G/G	G/G	G/G
BESC	P. trichocarpa	WELC-27-1		FEMALE	G/G	C/C	C/C	G/G		G/G	T/T	G/G	C/C		G/G	G/G	G/G	C/C	C/C		T/T	T/T	T/T	T/T	C/C	T/T	C/C	A/A	A/A	G/G	G/G	G/G	G/G	T/T	T/T	C/C	A/A	T/T	A/A	C/C	G/G	G/G	G/G	T/T		A/A	G/G	G/G	G/G
BESC	P. trichocarpa	YALD-27-5		FEMALE	G/G	C/C	C/C	G/G		G/G	T/T	G/G	C/C		G/G	G/G	G/G	C/C	C/C		T/T	T/T	T/T	T/T	C/C	T/T	C/C	A/A	A/A	G/G	G/G	G/G	G/G	T/T	T/T	C/C	A/A	T/T	A/A	C/C	G/G	G/G	G/G	T/T		./.	G/G	G/G	G/G
BESC	P. trichocarpa	YALE-27-3	FEMALE	FEMALE	G/G	C/C	C/C	G/G		G/G	T/T	G/G	C/C		G/G	G/G	G/G	C/C	C/C		T/T	T/T	T/T	T/T	C/C	T/T	C/C	A/A	A/A	G/G	G/G	G/G	G/G	T/T	T/T	C/C	A/A	T/T	A/A	C/C	G/G	G/G	G/G	T/T		A/A	G/G	G/G	G/G
UBC	P. trichocarpa	ALAA-20-1	MALE*	MALE	G/A	C/T	C/C	G/G		G/A	T/C	G/A	C/G		G/A	G/A	G/A	C/T	C/T		T/C	T/C	T/C	T/C	C/T	T/G	C/G	./.	A/C	G/A	G/A	G/A	G/A	T/C	T/C	C/A	A/C	T/C	A/T	C/G	G/A	G/C	G/T	T/A		A/G	G/A	G/A	G/A
UBC	P. trichocarpa	ALAA-20-4	MALE*	MALE	G/A	C/T	C/T	G/T		G/A	T/C	G/A	C/G		G/A	G/A	G/A	C/T	C/T		T/C	T/C	T/C	T/C	C/T	T/G	C/G	A/G	A/C	G/A	G/A	G/A	G/A	T/C	T/C	C/A	A/C	T/C	A/T	C/G	G/A	G/C	G/T	T/A		A/G	G/A	G/A	G/A
UBC	P. trichocarpa	ALSC-1-5		MALE	G/A	C/T	C/T	G/T		G/A	T/C	G/A	C/G		G/A	G/A	G/A	C/T	C/T		C/C	T/C	./.	T/C	C/T	T/G	C/G	G/G	A/C	G/A	G/A	G/A	G/A	T/C	C/C	C/A	C/C	T/C	./.	C/G	G/A	G/C	G/T	T/A		A/G	G/A	G/A	G/A
UBC	P. trichocarpa	BELA-18-3	MALE	MALE	G/A	C/T	./.	./.		G/A	T/C	G/A	C/G		G/A	G/A	G/A	C/T	C/T		T/C	T/C	T/C	T/C	C/T	T/G	C/G	A/G	A/C	G/A	G/A	G/A	G/A	T/C	T/C	C/A	A/C	T/C	A/T	C/G	G/A	G/C	G/T	T/A		A/G	G/A	G/A	G/A
UBC	P. trichocarpa	BELC-18-2	MALE	MALE	G/A	C/T	C/T	G/T		G/A	T/C	G/A	C/G		G/A	G/A	G/A	C/T	C/T		T/C	T/C	T/C	T/C	C/T	T/G	C/G	A/G	A/C	G/A	G/A	G/A	G/A	T/C	T/C	C/A	A/C	T/C	A/T	C/G	G/A	G/C	G/T	T/A		A/G	G/A	G/A	G/A
UBC	P. trichocarpa	BELC-18-3	MALE	MALE	G/A	C/T	C/T	G/T		G/A	T/C	G/A	C/G		G/A	G/A	G/A	C/T	C/T		T/C	T/C	T/C	T/C	C/T	T/G	C/G	A/G	A/C	G/A	G/A	G/A	G/A	T/C	T/C	C/A	A/C	T/C	A/T	C/G	G/A	G/C	G/T	T/A		A/G	G/A	G/A	G/A
UBC	P. trichocarpa	BELC-18-4	MALE	MALE	G/A	C/T	C/T	G/T		G/A	T/C	G/A	C/G		G/A	G/A	G/A	C/T	C/T		T/C	T/C	T/C	T/C	C/T	T/G	C/G	A/G	A/C	G/A	G/A	G/A	G/A	T/C	T/C	C/A	A/C	T/C	A/T	C/G	G/A	G/C	G/T	T/A		A/G	G/A	G/A	G/A
UBC	P. trichocarpa	BLCG-28-3	MALE*	MALE	G/A	C/T	./.	G/T		G/A	T/C	G/A	C/G		./.	./.	G/A	./.	./.		C/C	T/C	T/C	T/C	./.	T/G	C/G	A/G	A/C	G/A	G/A	./.	./.	T/C	C/C	C/A	C/C	T/C	A/T	C/G	G/A	G/C	G/T	T/A		A/G	G/A	G/A	G/A
UBC	P. trichocarpa	BULA-11-4		MALE	G/A	C/T	C/T	G/T		G/A	T/C	G/A	C/G		G/A	G/A	G/A	C/T	C/T		T/C	T/C	T/C	T/C	C/T	T/G	C/G	A/G	A/C	G/A	G/A	./.	G/A	T/C	T/C	C/A	A/C	T/C	A/T	C/G	G/A	G/C	G/T	T/A		G/G	G/A	G/A	G/A
UBC	P. trichocarpa	BULF-11-2		MALE	G/A	C/T	C/T	G/T		G/A	T/C	G/A	C/G		G/A	G/A	G/A	C/T	./.		./.	T/C	./.	T/C	C/T	T/G	C/G	A/G	A/C	G/A	G/A	G/A	./.	T/C	T/C	C/A	A/C	T/C	A/T	C/G	G/A	G/C	G/T	T/A		./.	G/A	G/A	G/A
UBC	P. trichocarpa	BULF-11-4		MALE	G/A	C/T	./.	G/T		./.	T/T	G/A	C/G		G/A	G/A	G/G	./.	C/T		T/C	T/C	T/C	T/C	C/T	T/G	C/G	./.	./.	G/A	G/A	G/A	G/A	T/C	./.	C/A	A/C	T/C	A/T	C/G	G/A	G/C	G/T	T/A		A/G	G/A	G/A	G/A
UBC	P. trichocarpa	BULF-11-5		MALE	G/G	C/C	C/C	G/T		G/A	T/C	G/A	C/G		G/A	G/A	G/A	C/T	C/T		T/C	T/C	T/C	T/C	C/T	T/G	C/G	A/G	A/C	./.	G/A	G/A	G/A	T/C	T/C	C/A	A/C	T/C	A/T	C/G	G/A	G/C	G/T	T/A		G/G	G/A	G/A	G/A
UBC	P. trichocarpa	BULG-11-4		MALE	G/A	./.	C/C	G/G		G/A	T/C	G/A	C/G		G/A	G/A	G/A	./.	T/T		T/C	T/C	T/C	T/C	./.	T/G	C/G	A/G	A/C	./.	G/A	G/A	G/A	T/C	T/C	C/A	A/C	T/C	A/T	C/G	G/A	G/C	G/T	T/A		A/G	G/A	G/A	G/A
UBC	P. trichocarpa	CARS-29-4	MALE	MALE	G/A	C/T	C/T	G/T		G/A	T/C	G/A	C/G		G/A	G/A	G/A	C/T	C/T		T/C	T/C	T/C	T/C	C/T	T/G	C/G	A/G	A/C	G/A	G/A	G/A	G/A	T/C	T/C	C/A	A/C	T/C	A/T	C/G	G/A	G/C	G/T	T/A		A/G	G/A	G/A	G/A
UBC	P. trichocarpa	CEDA-10-4		MALE	G/A	C/T	C/T	./.		G/A	T/C	G/A	C/G		G/A	G/A	G/A	C/T	C/T		T/C	T/C	T/C	T/C	C/T	T/G	C/G	A/G	A/C	G/A	G/A	G/A	G/A	T/C	T/C	C/A	A/C	T/C	A/T	C/G	G/A	G/C	G/T	T/A		./.	G/A	G/A	G/A
UBC	P. trichocarpa	CHKC-19-3		MALE	G/A	C/T	C/T	G/T		G/A	T/C	G/A	C/G		G/A	G/A	G/A	C/T	C/T		T/C	T/C	T/C	T/C	C/T	T/G	C/G	A/G	A/C	G/A	G/A	G/A	G/A	T/C	T/C	C/A	A/C	T/C	A/T	C/G	./.	G/C	G/T	T/A		A/G	G/A	G/A	G/A
UBC	P. trichocarpa	CHKC-19-4	MALE*	MALE	G/A	C/T	C/C	G/G		G/A	T/C	G/A	C/G		G/A	G/A	G/A	C/T	C/T		T/C	T/C	T/C	T/C	C/T	T/G	C/G	A/G	A/C	G/A	G/A	G/A	G/A	T/C	T/C	C/A	A/C	T/C	A/T	C/G	./.	G/C	G/T	T/A		A/G	G/A	G/A	G/A
UBC	P. trichocarpa	CHKD-19-2		MALE	./.	./.	C/T	G/T		G/A	T/C	G/A	C/G		G/A	G/A	G/A	C/T	C/T		T/C	T/C	T/C	T/C	C/T	T/G	C/G	A/G	A/C	G/A	G/A	./.	G/A	T/C	T/C	C/A	A/C	T/C	A/T	C/G	G/A	G/C	G/T	T/A		A/G	G/A	G/A	G/A
UBC	P. trichocarpa	CHKD-19-3	MALE	MALE	G/A	C/T	C/T	G/T		G/A	T/C	G/A	C/G		G/A	G/A	G/A	C/T	C/T		T/C	T/C	T/C	T/C	C/T	T/G	C/G	A/G	A/C	G/A	G/A	G/A	G/A	T/C	T/C	C/A	A/C	T/C	A/T	C/G	G/A	G/C	G/T	T/A		A/G	G/A	G/A	G/A
UBC	P. trichocarpa	CHKD-19-4		MALE	G/A	C/T	C/T	G/G		G/A	T/C	G/A	C/G		G/A	G/A	G/A	C/T	C/T		T/C	T/C	T/C	T/C	C/T	T/G	C/G	A/A	A/A	G/A	G/A	G/G	G/G	T/C	./.	C/A	A/C	T/C	A/T	C/G	G/A	G/C	G/T	T/A		A/G	G/A	G/A	G/A
UBC	P. trichocarpa	CHWH-27-1		MALE	G/A	C/T	C/T	G/T		G/A	T/C	G/A	./.		G/A	G/A	G/A	C/T	C/T		T/C	T/C	./.	./.	./.	T/G	C/G	A/G	A/C	./.	G/A	./.	./.	T/C	./.	C/A	A/C	T/C	A/T	C/G	G/A	G/C	./.	T/A		A/G	./.	./.	./.
UBC	P. trichocarpa	CHWH-27-3		MALE	./.	./.	C/T	G/T		G/A	T/C	G/A	C/G		G/A	G/A	./.	./.	./.		./.	T/C	T/C	T/C	C/T	T/G	C/G	A/G	A/C	G/A	G/A	G/G	G/G	T/C	T/C	C/A	A/C	./.	./.	C/G	G/A	G/C	G/T	./.		A/G	./.	./.	G/A
UBC	P. trichocarpa	CMBF-28-2		MALE	G/A	C/T	C/T	G/T		G/A	T/C	G/A	C/G		G/A	G/A	G/A	C/T	C/T		T/C	T/C	T/C	T/C	C/T	T/G	C/G	A/G	A/C	G/A	G/A	G/A	G/A	T/C	T/C	C/A	A/C	T/C	A/T	C/G	G/A	G/C	G/T	T/A		A/G	G/A	G/A	G/A
UBC	P. trichocarpa	CNYH-28-5		MALE	G/A	C/T	C/T	./.		./.	T/C	G/A	C/G		./.	G/A	G/A	C/T	C/T		T/C	T/C	./.	T/C	C/T	T/G	C/G	A/G	A/C	G/A	G/A	G/G	G/G	T/C	T/C	C/A	./.	T/C	./.	C/G	G/A	G/C	G/T	T/A		A/G	G/A	G/A	G/A
UBC	P. trichocarpa	CSYJ-28-2	MALE	MALE	G/G	./.	C/T	G/G		G/A	T/C	G/A	C/G		G/A	G/A	G/A	C/T	C/T		T/C	T/C	T/C	T/C	C/T	T/G	C/G	./.	A/C	G/A	G/A	G/G	G/G	T/C	T/C	C/A	A/C	T/C	A/T	C/G	G/A	G/C	G/T	T/A		A/G	G/A	G/A	G/A
UBC	P. trichocarpa	DENB-17-4		MALE	G/A	./.	C/C	G/T		G/A	T/C	G/A	C/G		G/A	G/A	G/A	C/T	C/T		T/C	T/C	./.	T/C	C/T	T/G	C/G	./.	A/C	./.	G/A	G/A	G/A	T/C	T/C	./.	A/C	T/C	A/T	C/G	G/A	G/C	G/T	./.		A/G	G/A	G/A	G/A
UBC	P. trichocarpa	DENC-17-2		MALE	G/A	C/T	C/T	G/T		G/A	T/C	G/A	C/G		G/A	G/A	G/A	C/T	C/T		T/C	T/C	T/C	T/C	C/T	T/G	C/G	A/G	A/C	G/A	G/A	G/A	G/A	T/C	T/C	C/A	A/C	T/C	A/T	C/G	G/A	G/C	G/T	T/A		A/G	G/A	G/A	G/A
UBC	P. trichocarpa	DENC-17-3		MALE	G/A	C/T	C/T	G/T		G/A	T/C	G/A	C/G		G/G	G/A	G/A	C/T	C/T		T/C	T/C	T/C	T/C	C/T	T/G	C/G	A/G	A/C	G/A	G/A	G/A	G/A	T/C	T/C	C/A	A/C	T/C	A/T	C/G	G/A	G/C	G/T	T/A		A/G	G/A	G/A	G/A
UBC	P. trichocarpa	DEND-17-3	MALE	MALE	G/A	C/T	C/T	G/T		G/A	T/C	G/A	C/G		G/A	G/A	./.	C/T	C/T		T/C	T/C	T/C	T/C	C/T	T/G	C/G	A/G	A/C	./.	G/A	G/A	G/A	T/C	T/C	C/A	A/C	T/C	A/T	C/G	G/A	G/C	G/T	T/A		A/G	G/A	G/A	G/A
UBC	P. trichocarpa	ELAD-25-2	MALE*	MALE	G/A	C/T	C/T	G/T		G/A	T/C	G/A	C/G		G/A	G/A	G/A	C/T	C/T		T/C	T/C	T/C	T/C	C/T	T/G	C/G	A/G	A/C	G/A	G/A	G/A	G/A	T/C	T/C	C/A	A/C	T/C	A/T	C/G	G/A	G/C	G/T	T/A		G/G	G/A	G/A	G/A
UBC	P. trichocarpa	FKRB-6-1		MALE	G/G	./.	C/T	G/T		G/A	T/C	G/A	C/G		G/A	G/A	G/A	C/T	C/T		T/C	T/C	T/C	T/C	C/T	T/G	C/G	A/G	A/C	G/A	G/A	G/A	G/A	T/C	T/T	C/A	A/C	T/C	A/T	C/G	G/A	G/C	G/T	T/A		A/G	G/A	G/A	G/A
UBC	P. trichocarpa	FNYI-28-2		MALE	G/A	C/T	C/T	G/T		G/A	T/C	G/A	C/G		G/A	G/A	G/A	C/T	C/T		T/T	T/C	T/C	T/C	./.	T/G	C/G	A/G	A/C	G/A	G/A	G/A	G/A	T/C	T/C	C/A	A/C	T/C	A/T	C/G	G/A	G/C	G/T	T/A		A/G	G/A	G/A	./.
UBC	P. trichocarpa	FNYI-28-3		MALE	G/A	C/T	C/T	G/G		G/A	T/C	G/A	./.		G/A	G/A	G/A	C/T	C/T		T/C	T/C	T/C	T/C	C/T	T/G	C/G	./.	./.	./.	G/A	G/A	G/A	T/C	T/C	C/A	./.	T/C	./.	C/G	G/A	G/C	./.	./.		A/G	G/A	G/A	G/A
UBC	P. trichocarpa	FNYI-28-4	MALE*	MALE	G/A	C/T	C/T	G/T		./.	T/C	G/A	C/G		./.	G/A	G/G	C/T	C/T		T/C	T/C	T/C	T/C	C/T	T/G	C/G	A/G	A/C	G/A	G/A	./.	./.	T/C	./.	C/A	A/C	T/C	./.	C/G	G/A	G/C	./.	./.		A/G	./.	G/A	G/A
UBC	P. trichocarpa	GLCB-26-1		MALE	G/A	C/T	C/T	G/T		G/A	T/C	G/A	C/G		G/A	G/A	G/A	C/T	C/T		C/C	T/C	T/C	T/C	C/T	T/G	C/G	A/G	A/C	G/A	G/A	G/A	G/A	T/C	C/C	C/A	C/C	T/C	A/T	C/G	G/A	G/C	G/T	T/A		A/G	G/A	G/A	G/A
UBC	P. trichocarpa	GLCB-26-2		MALE	G/A	./.	C/C	./.		G/A	T/C	G/A	C/G		./.	G/A	G/A	./.	C/T		T/C	T/C	./.	./.	C/T	T/G	C/G	A/G	A/C	G/A	G/A	G/A	G/A	T/C	T/C	C/A	A/C	T/C	A/T	C/G	G/G	G/G	./.	T/A		A/G	G/A	G/A	G/A
UBC	P. trichocarpa	GLCB-26-3		MALE	G/A	C/T	C/T	./.		G/A	T/C	G/A	C/G		G/A	G/A	G/A	C/T	C/T		T/C	T/C	T/C	./.	C/T	T/G	C/G	A/G	A/C	G/A	G/A	G/A	G/A	T/C	T/C	C/A	A/C	T/C	A/T	C/G	G/A	G/C	./.	T/A		A/G	G/A	G/A	G/A
UBC	P. trichocarpa	GLCB-26-4	MALE	MALE	G/A	C/T	./.	G/G		./.	T/C	G/A	C/C		G/A	G/A	G/A	C/T	C/T		T/C	T/C	T/C	T/C	C/T	T/G	C/G	A/G	A/C	G/A	G/G	G/A	G/G	T/C	T/C	C/A	A/C	T/C	A/T	C/G	G/A	G/C	./.	T/T		A/G	G/A	G/A	G/A
UBC	P. trichocarpa	HARB-26-1		MALE	./.	./.	C/C	G/T		G/A	T/C	./.	./.		./.	G/G	./.	C/T	C/T		T/C	./.	./.	./.	C/T	T/G	C/G	A/G	A/C	./.	G/A	G/A	G/A	T/C	T/C	C/A	A/C	T/C	A/T	C/G	G/A	G/C	G/T	./.		A/G	G/A	G/A	./.
UBC	P. trichocarpa	HARB-26-5		MALE	./.	./.	C/T	./.		G/A	T/C	G/A	C/G		G/A	G/A	G/A	C/T	./.		T/C	T/C	T/C	T/C	C/T	T/G	C/G	A/G	A/C	G/A	G/A	G/A	G/A	T/C	T/C	C/A	A/C	./.	A/T	./.	G/A	G/C	G/T	T/A		A/G	G/A	G/A	G/A
UBC	P. trichocarpa	HARC-26-1		MALE	G/A	C/T	./.	G/G		G/A	T/C	G/A	C/G		G/A	G/A	G/A	C/T	C/T		T/C	T/C	T/C	T/C	C/T	T/G	C/G	A/G	A/C	G/A	G/A	G/A	G/A	T/C	T/C	C/A	A/C	T/C	A/T	C/G	G/A	G/C	G/T	./.		./.	G/A	./.	./.
UBC	P. trichocarpa	HARC-26-2	MALE	MALE	G/A	C/T	C/T	./.		G/A	T/C	G/A	C/G		./.	G/A	G/A	C/T	C/T		T/C	T/C	T/C	T/C	C/T	T/G	C/G	A/G	A/C	G/A	G/A	G/A	G/A	T/C	T/C	C/A	A/C	T/C	A/T	C/G	G/A	G/C	G/T	T/A		A/G	G/A	G/A	G/A
UBC	P. trichocarpa	HARC-26-3	MALE*	MALE	G/G	./.	./.	G/T		./.	./.	G/A	C/G		G/A	G/A	G/A	./.	C/T		./.	T/C	T/C	T/C	./.	./.	C/G	A/G	A/C	G/A	G/A	G/A	G/A	T/C	T/C	C/A	A/C	T/C	./.	C/G	G/G	G/G	G/T	T/A		A/G	./.	G/A	G/A
UBC	P. trichocarpa	HARC-26-5	MALE	MALE	G/A	C/T	./.	G/G		G/A	T/C	G/A	C/G		G/A	G/A	G/A	C/T	C/T		T/C	T/C	T/C	./.	C/T	T/G	C/G	A/G	A/C	G/G	G/A	G/A	G/A	T/C	T/C	C/A	A/C	./.	A/T	C/G	G/A	G/C	G/T	T/A		A/G	./.	G/A	G/A
UBC	P. trichocarpa	HAZH-10-1		MALE	G/A	C/T	C/T	G/T		G/A	T/C	G/A	C/G		G/A	G/A	G/A	C/T	C/T		T/C	T/C	T/C	T/C	C/T	T/G	C/G	A/G	A/C	G/A	G/A	G/G	./.	T/C	T/C	C/A	A/C	T/C	A/T	C/G	G/A	G/C	G/T	T/A		A/G	G/A	G/A	G/A
UBC	P. trichocarpa	HAZH-10-2		MALE	G/A	C/T	C/T	G/G		G/A	T/C	G/A	C/C		G/A	G/A	G/A	C/T	C/T		T/C	T/C	T/C	T/C	C/T	T/G	C/G	A/G	A/C	G/A	G/A	G/A	G/G	T/C	T/C	C/A	A/C	T/C	A/T	C/G	G/A	G/C	G/T	T/T		A/G	G/A	G/A	G/A
UBC	P. trichocarpa	HIRD-12-2		MALE	G/G	C/C	C/T	G/T		G/A	T/C	G/A	C/G		./.	G/A	G/A	C/T	C/T		T/C	T/C	T/C	T/C	C/T	T/G	C/G	./.	./.	G/A	G/A	G/A	G/A	T/C	T/C	C/A	A/C	T/C	A/T	C/G	G/A	G/C	G/T	T/A		./.	G/A	G/A	G/A
UBC	P. trichocarpa	HOMB-21-1	MALE	MALE	G/A	C/T	C/T	G/T		G/A	T/C	G/A	C/G		G/A	G/A	G/A	C/T	C/T		T/C	T/C	T/C	T/C	C/T	T/G	C/G	A/G	A/C	G/A	G/A	G/A	G/A	T/C	T/C	C/A	A/C	T/C	A/T	C/G	G/A	G/C	G/T	T/A		A/G	G/A	G/A	G/A
UBC	P. trichocarpa	HOMC-21-1		MALE	G/A	C/T	C/T	./.		G/A	T/C	G/A	C/G		G/A	G/A	./.	C/T	C/T		T/C	T/C	T/C	T/C	C/T	T/G	C/G	A/A	A/A	./.	G/A	./.	./.	T/C	T/C	C/A	A/C	T/C	A/T	C/G	G/A	G/C	G/T	./.		A/G	G/A	G/A	./.
UBC	P. trichocarpa	HOMC-21-2		MALE	G/A	C/T	C/T	G/T		G/A	T/C	G/A	C/G		G/A	./.	G/A	C/T	C/T		T/C	T/C	T/C	T/C	C/T	T/G	C/G	A/G	A/C	G/A	G/A	G/A	G/A	T/C	T/C	C/A	A/C	T/C	A/T	C/G	G/A	G/C	G/T	T/A		G/G	G/A	G/A	G/A
UBC	P. trichocarpa	HOMD-21-1	MALE*	MALE	G/A	./.	C/T	G/G		G/A	T/C	G/A	C/G		./.	G/A	G/A	C/T	C/T		T/C	T/C	T/C	T/C	C/T	T/G	C/G	A/G	A/C	G/A	G/A	G/A	G/A	T/C	T/C	C/A	A/C	T/C	A/T	C/G	G/A	G/C	G/T	T/A		./.	G/A	G/A	G/A
UBC	P. trichocarpa	HOMD-21-2	MALE	MALE	G/A	C/T	C/T	G/T		G/A	T/C	G/A	C/G		G/A	G/A	G/A	C/T	C/T		T/C	T/C	T/C	T/C	C/T	T/G	C/G	A/G	./.	G/A	G/A	G/A	G/A	T/C	T/C	C/A	A/C	./.	A/T	C/G	G/A	G/C	G/T	T/A		A/G	G/A	G/A	G/A
UBC	P. trichocarpa	HOMD-21-4	MALE*	MALE	G/A	./.	C/C	G/T		G/A	T/C	G/A	C/G		G/A	G/A	G/A	C/T	C/T		T/C	T/C	T/C	T/C	C/T	T/G	C/G	A/G	A/C	G/A	G/A	G/A	G/A	T/C	./.	C/A	A/C	T/C	A/T	C/G	G/A	G/C	G/T	T/A		A/G	G/A	G/A	G/A
UBC	P. trichocarpa	HOPF-27-1	MALE	MALE	G/A	C/T	C/C	./.		G/A	T/C	G/A	C/G		G/A	G/A	G/A	C/T	C/T		T/C	T/C	T/C	T/C	C/T	T/G	C/G	A/G	A/C	G/A	G/A	G/A	G/A	T/C	T/C	C/A	A/C	T/C	A/T	C/G	G/A	G/C	G/T	T/A		A/G	G/A	G/A	G/A
UBC	P. trichocarpa	HOPF-27-3	MALE	MALE	G/A	C/T	C/T	./.		G/A	T/C	G/A	C/G		G/A	G/A	G/A	C/T	C/T		T/C	T/C	./.	T/C	C/T	T/G	C/G	A/G	A/C	G/A	G/A	G/A	G/A	T/C	T/C	C/A	./.	./.	A/T	C/G	G/A	G/C	G/T	T/A		A/G	G/A	G/A	G/A
UBC	P. trichocarpa	HOPF-27-4		MALE	G/A	C/T	C/T	./.		G/A	T/C	G/A	C/G		G/A	G/A	G/A	C/T	C/T		T/C	T/C	T/C	T/C	C/T	T/G	C/G	./.	A/C	G/A	G/A	G/A	G/A	T/C	T/C	C/A	A/C	./.	./.	C/G	G/A	G/C	G/T	T/A		A/G	G/A	G/A	G/A
UBC	P. trichocarpa	HOPG-27-1	MALE	MALE	G/A	C/T	C/C	G/T		G/A	T/C	G/A	C/G		G/A	G/A	G/A	C/T	C/T		T/C	T/C	T/C	T/C	C/T	T/G	C/G	A/G	A/C	G/A	G/A	G/G	G/A	T/C	T/C	C/A	A/C	T/C	A/T	C/G	G/A	G/C	G/T	T/A		A/G	G/A	G/A	G/A
UBC	P. trichocarpa	HOPG-27-5		MALE	G/A	C/T	C/T	./.		G/A	T/C	G/A	C/G		G/A	G/A	G/A	C/T	./.		./.	T/C	T/C	T/C	C/T	T/G	C/G	A/G	A/C	G/A	G/A	G/A	G/A	T/C	T/C	C/A	A/C	T/C	A/T	C/G	G/A	G/C	G/T	T/A		G/G	./.	./.	./.
UBC	P. trichocarpa	HRSO-27-2	MALE	MALE	G/A	C/T	C/T	G/T		G/A	T/C	G/A	C/G		G/A	G/A	G/A	C/T	C/T		./.	T/C	T/C	T/C	C/T	T/G	C/G	A/G	A/C	G/A	G/A	./.	./.	T/C	T/C	C/A	A/C	T/T	A/T	C/G	./.	G/C	G/T	T/A		A/G	G/A	G/A	G/A
UBC	P. trichocarpa	IRVC-7-1		MALE	G/A	C/T	C/T	./.		G/A	T/C	G/A	C/G		G/A	G/A	G/A	C/T	C/T		T/C	T/C	T/C	T/C	C/T	T/G	C/G	A/G	A/C	G/A	G/A	G/A	G/A	T/C	T/C	C/A	A/C	T/C	A/T	C/G	G/A	G/C	G/T	T/A		A/G	G/A	G/A	G/A
UBC	P. trichocarpa	IRVC-7-4		MALE	G/A	C/T	C/T	G/T		G/A	T/C	G/A	C/G		G/A	G/A	G/A	C/T	C/T		T/C	T/C	T/C	T/C	C/T	T/G	C/G	A/G	A/C	./.	G/A	G/A	G/A	T/C	T/C	C/A	A/C	T/C	./.	C/G	G/A	G/C	./.	./.		A/G	G/A	G/A	G/A
UBC	P. trichocarpa	IRVC-7-6		MALE	G/A	C/T	C/T	G/G		G/A	T/C	G/A	C/C		G/A	G/A	G/A	C/T	C/T		T/C	T/C	./.	./.	C/T	T/G	C/G	A/G	A/C	G/A	G/A	G/A	G/G	T/C	T/C	C/A	A/C	T/C	A/T	C/G	G/A	G/C	G/T	T/T		A/G	G/A	G/A	G/A
UBC	P. trichocarpa	IRVD-7-4		MALE	G/A	C/T	C/T	G/G		G/A	T/C	G/G	C/C		G/A	G/A	G/A	C/T	./.		./.	T/T	T/T	T/T	C/T	T/G	C/G	A/G	A/C	G/G	./.	./.	G/G	T/C	./.	C/A	A/C	T/C	A/T	C/G	G/A	G/C	./.	T/T		A/G	G/A	G/A	G/A
UBC	P. trichocarpa	ISKA-6-1		MALE	G/A	C/T	C/T	G/G		G/A	T/C	G/A	C/C		G/A	G/A	G/A	C/T	C/T		T/C	./.	./.	T/C	C/T	T/G	C/G	A/G	A/C	./.	G/G	./.	G/G	T/C	T/C	C/A	./.	T/C	A/T	C/G	G/A	G/C	./.	T/T		A/G	G/A	G/A	G/A
UBC	P. trichocarpa	ISKC-6-1		MALE	G/A	C/T	C/T	G/T		G/A	T/C	G/A	C/G		G/A	G/A	G/A	C/T	C/T		T/C	T/C	T/C	T/C	C/T	T/G	C/G	A/G	A/C	G/A	G/A	G/A	G/A	T/C	./.	C/A	A/C	T/C	A/T	C/G	G/A	G/C	G/T	T/A		G/G	G/A	G/A	G/A
UBC	P. trichocarpa	JASP-30-1	MALE	MALE	G/A	C/T	C/T	G/G		G/A	T/C	G/A	C/G		G/A	G/A	G/A	C/T	C/T		T/C	T/C	T/C	T/C	C/T	T/G	C/G	A/G	A/C	G/A	G/A	G/A	G/A	T/C	T/C	C/A	A/C	T/C	A/T	C/G	G/A	G/C	G/T	T/A		A/G	G/A	G/A	G/A
UBC	P. trichocarpa	JASP-30-3		MALE	G/A	C/T	C/T	G/T		G/A	T/C	G/A	C/G		G/A	G/A	G/A	C/T	C/T		T/C	T/C	T/C	T/C	C/T	T/G	C/G	A/G	A/C	G/A	G/A	G/A	G/A	T/C	T/C	C/A	A/C	T/C	A/T	C/G	G/A	G/C	G/T	T/A		A/G	G/A	G/A	G/A
UBC	P. trichocarpa	JASP-30-4		MALE	G/A	C/T	C/T	G/G		G/A	T/C	G/A	C/G		G/A	G/A	G/A	C/T	C/T		T/C	T/C	T/C	T/C	C/T	T/G	C/G	A/G	A/C	./.	G/A	G/A	G/A	T/C	T/C	C/A	A/C	T/C	A/T	C/G	G/A	G/C	G/T	T/A		A/G	G/A	G/A	G/A
UBC	P. trichocarpa	JASP-30-5	MALE	MALE	G/A	C/T	C/T	G/T		G/A	T/C	G/A	C/G		G/A	G/A	G/A	C/T	C/T		T/C	T/C	T/C	T/C	C/T	T/G	C/G	A/G	A/C	G/A	G/A	G/A	G/A	T/C	T/C	C/A	A/C	T/C	A/T	C/G	G/A	G/C	G/T	T/A		A/G	G/A	G/A	G/A
UBC	P. trichocarpa	KIMB-16-1		MALE	G/A	C/T	C/T	G/G		G/A	T/C	G/A	C/C		G/A	G/A	G/A	C/T	C/T		T/C	T/C	T/C	T/C	C/T	T/G	C/G	./.	A/C	G/A	./.	G/A	G/G	T/C	T/C	C/A	A/C	T/C	A/T	C/G	G/A	G/C	G/T	T/T		A/G	G/A	G/A	G/A
UBC	P. trichocarpa	KIMB-16-2		MALE	G/A	C/T	C/T	G/T		G/A	T/C	G/A	C/G		G/A	G/A	G/A	C/T	C/T		T/C	T/C	T/C	T/C	C/T	T/G	C/G	A/G	A/C	G/A	G/A	G/A	G/A	T/C	T/C	C/A	A/C	T/C	A/T	C/G	G/A	G/C	G/T	T/A		A/G	G/A	G/A	G/A
UBC	P. trichocarpa	KIMB-16-3	MALE	MALE	G/A	C/T	C/T	G/G		G/A	T/C	G/A	C/G		G/A	G/A	G/A	C/T	C/T		T/C	T/C	T/C	T/C	C/T	T/G	C/G	A/G	A/C	G/A	G/A	G/A	G/A	T/C	T/C	C/A	A/C	T/C	A/T	C/G	G/G	G/C	G/T	T/A		A/G	G/A	G/A	G/A
UBC	P. trichocarpa	KIMB-16-5		MALE	G/A	C/T	C/T	G/T		G/A	T/C	G/A	C/G		./.	G/A	G/A	C/T	C/T		T/C	T/C	T/C	T/C	C/T	T/G	C/G	A/G	A/C	G/A	G/A	G/A	G/A	T/C	T/C	C/A	A/C	T/C	A/T	C/G	G/A	G/C	G/T	T/A		A/G	G/A	G/A	G/A
UBC	P. trichocarpa	KLNA-20-5	MALE*	MALE	G/A	C/T	./.	G/G		G/A	T/C	G/A	C/C		G/A	G/A	./.	C/T	C/T		T/C	T/C	T/C	./.	C/T	T/G	C/G	A/G	A/C	./.	./.	G/A	G/G	T/C	T/C	C/A	A/C	T/C	A/T	C/G	G/A	G/C	G/T	T/T		A/G	G/A	G/A	G/A
UBC	P. trichocarpa	KLND-20-3		MALE	G/G	./.	./.	G/G		G/A	T/C	G/A	C/C		G/A	G/A	G/A	C/T	C/T		T/C	./.	T/C	T/C	C/T	T/G	C/G	A/G	A/C	G/A	./.	G/A	G/G	T/C	T/C	C/A	A/C	T/C	A/T	C/G	G/A	G/C	G/T	T/T		A/G	G/A	G/A	G/A
UBC	P. trichocarpa	KLNE-20-1		MALE	G/G	C/C	C/T	G/T		G/A	T/C	G/A	C/G		G/A	G/A	G/A	C/T	C/T		T/C	T/C	T/C	T/C	C/T	T/G	C/G	A/G	A/C	G/A	G/A	G/A	G/A	T/C	T/C	C/A	A/C	T/C	A/T	C/G	G/A	G/C	G/T	T/A		A/G	G/A	G/A	G/A
UBC	P. trichocarpa	KLNE-20-2		MALE	G/G	C/C	C/T	G/G		G/A	T/C	G/A	C/G		G/A	G/A	G/A	C/T	C/T		T/C	T/C	T/C	T/C	C/T	T/G	C/G	A/G	A/C	G/A	G/A	G/A	G/A	T/C	T/C	C/A	A/C	T/C	A/T	C/G	G/A	G/C	G/T	T/A		A/G	G/A	G/A	G/A
UBC	P. trichocarpa	KLNE-20-3	MALE*	MALE	./.	./.	C/T	./.		./.	./.	G/A	C/G		G/A	G/A	./.	./.	./.		./.	./.	./.	./.	C/T	./.	C/G	./.	./.	./.	./.	./.	G/A	T/C	T/C	./.	./.	./.	A/T	C/G	./.	./.	./.	./.		./.	./.	G/A	./.
UBC	P. trichocarpa	KLNE-20-4	MALE	MALE	G/A	C/T	./.	G/T		G/A	T/C	G/A	C/G		G/A	G/A	G/A	C/T	C/T		./.	./.	T/C	T/C	C/T	T/G	C/G	A/G	A/C	./.	G/A	G/A	G/A	T/C	T/C	C/A	A/C	T/C	A/T	C/G	G/A	G/C	G/T	T/A		A/G	G/A	./.	./.
UBC	P. trichocarpa	KSPA-9-3		MALE	G/A	C/T	./.	G/G		G/A	T/C	G/A	C/C		G/A	G/A	G/A	C/T	C/T		T/C	./.	T/C	./.	C/T	T/G	C/G	A/G	A/C	G/G	./.	./.	G/G	T/C	T/C	C/A	A/C	T/C	A/T	C/G	G/A	G/C	G/T	T/T		A/G	G/A	G/A	G/A
UBC	P. trichocarpa	KTMA-12-1	MALE*	MALE	G/A	C/T	C/T	./.		G/A	T/C	G/A	C/G		G/A	G/A	G/A	C/T	C/T		./.	T/C	T/C	T/C	C/T	T/G	C/G	A/G	A/C	G/A	G/A	G/A	G/A	T/C	T/C	C/A	A/C	T/C	A/T	C/G	G/A	G/C	G/T	T/A		A/G	G/A	G/A	G/A
UBC	P. trichocarpa	KTMA-12-3		MALE	G/A	./.	./.	G/G		G/A	T/C	G/A	C/G		G/A	G/A	G/A	C/T	C/T		T/C	T/C	T/C	T/C	C/T	T/G	C/G	A/G	A/C	G/A	G/A	G/A	G/A	T/C	T/C	C/A	./.	T/C	A/T	C/G	G/A	G/C	G/T	T/A		A/G	G/A	G/A	G/A
UBC	P. trichocarpa	KTMA-12-4	MALE	MALE	./.	C/T	C/T	G/T		G/A	T/C	G/A	C/G		./.	G/A	G/A	C/T	./.		T/C	T/C	./.	T/C	C/T	./.	C/G	./.	A/C	G/A	G/A	G/G	G/G	T/C	./.	C/A	A/C	T/C	A/T	C/G	G/A	G/C	G/T	./.		./.	G/A	G/A	G/A
UBC	P. trichocarpa	KTMA-12-5		MALE	G/A	C/T	C/T	G/T		G/A	T/C	G/A	C/G		G/A	G/A	G/A	C/T	C/T		T/C	T/C	./.	T/C	C/T	T/G	C/G	A/G	A/C	G/A	G/A	G/A	G/A	T/C	./.	C/A	A/C	T/C	A/T	C/G	G/A	G/C	G/T	T/A		A/G	G/A	G/A	G/A
UBC	P. trichocarpa	KTMB-12-5		MALE	G/A	C/T	C/T	G/T		G/A	T/C	G/A	C/G		G/A	G/A	G/A	C/T	C/T		T/C	T/C	T/C	T/C	C/T	T/G	C/G	A/G	A/C	G/A	G/A	G/A	G/A	T/C	T/C	C/A	A/C	T/C	A/T	C/G	G/A	G/C	G/T	T/A		A/G	G/A	G/A	G/A
UBC	P. trichocarpa	KTMC-12-1	MALE*	MALE	G/A	C/T	C/T	./.		G/A	T/C	G/A	C/G		G/A	G/A	G/A	C/T	C/T		T/C	T/C	./.	T/C	C/T	T/G	C/G	A/G	A/C	G/A	G/A	./.	./.	T/C	T/C	C/A	A/C	T/C	./.	C/G	G/A	G/C	G/T	T/A		A/G	./.	G/A	./.
UBC	P. trichocarpa	KTWF-10-3		MALE	G/G	C/C	C/T	G/G		G/A	T/C	G/A	C/G		G/A	G/A	G/A	C/T	C/T		T/C	T/C	T/C	T/C	C/T	T/G	C/G	A/G	A/C	G/A	G/A	G/A	G/A	T/C	T/C	C/A	A/C	T/C	A/T	C/G	G/A	G/C	G/T	T/A		A/G	G/A	G/A	G/A
UBC	P. trichocarpa	LAFY-30-2		MALE	G/A	C/T	C/T	G/T		G/A	T/C	G/A	C/G		G/A	G/A	G/A	C/T	C/T		T/C	T/C	T/C	T/C	C/T	T/G	C/G	A/G	A/C	G/A	G/A	G/A	G/A	T/C	T/C	C/A	A/C	T/C	A/T	C/G	G/A	G/C	G/T	T/A		A/G	G/A	G/A	G/A
UBC	P. trichocarpa	LAFY-30-3	MALE*	MALE	G/A	C/T	./.	G/T		G/A	T/C	G/A	C/G		G/A	G/A	G/A	C/T	C/T		T/C	T/C	T/C	T/C	C/T	T/G	C/G	./.	./.	G/A	G/A	G/A	G/A	T/C	T/C	C/A	A/C	T/C	A/T	C/G	G/A	G/C	G/T	T/A		A/G	G/A	G/A	G/A
UBC	P. trichocarpa	LILA-26-4		MALE	G/A	C/T	C/T	G/G		G/A	T/C	G/A	C/G		G/A	G/A	./.	C/T	C/T		./.	T/C	T/C	T/C	C/T	T/G	C/G	A/G	A/C	G/A	G/A	G/A	G/A	T/C	T/C	C/A	A/C	./.	A/T	C/G	G/A	G/C	G/T	./.		A/G	G/A	G/A	G/A
UBC	P. trichocarpa	LILB-26-2		MALE	G/A	C/T	C/T	G/G		G/A	T/C	G/A	C/G		G/A	G/A	G/A	C/T	C/T		T/C	T/C	T/C	T/C	C/T	T/G	C/G	A/G	A/C	G/A	G/A	G/A	G/A	T/C	T/C	C/A	A/C	T/C	A/T	C/G	G/A	G/C	G/T	T/A		A/G	G/A	G/A	G/A
UBC	P. trichocarpa	LILB-26-3		MALE	./.	./.	C/T	G/G		G/A	T/C	./.	C/G		G/A	G/A	G/A	C/T	./.		T/C	T/C	./.	T/C	C/T	T/G	C/G	./.	./.	G/A	G/A	./.	./.	T/C	T/C	C/A	A/C	T/C	A/T	C/G	G/A	G/C	G/T	T/A		A/G	G/A	G/A	G/A
UBC	P. trichocarpa	LILC-26-1	MALE	MALE	G/G	C/C	C/T	G/G		./.	T/C	G/A	C/G		G/A	G/A	G/A	C/T	C/T		T/C	T/C	T/C	T/C	C/T	T/G	C/G	A/G	A/C	G/A	G/A	G/A	G/A	T/C	T/C	C/A	A/C	T/C	./.	C/G	G/A	G/C	./.	T/A		A/G	G/A	G/A	G/A
UBC	P. trichocarpa	LILC-26-2	MALE	MALE	G/A	C/T	C/T	G/T		G/A	T/C	G/A	C/G		G/A	G/A	G/A	C/T	C/T		C/C	T/C	T/C	T/C	C/T	T/G	C/G	A/G	A/C	G/G	G/A	G/A	G/A	T/C	C/C	C/A	C/C	T/C	A/T	C/G	G/A	G/C	G/T	T/A		A/G	G/A	G/A	G/A
UBC	P. trichocarpa	LILC-26-3		MALE	G/A	C/T	C/T	G/T		G/A	T/C	G/A	C/G		G/A	G/A	G/A	C/T	C/T		T/C	T/C	./.	T/C	C/T	T/G	C/G	A/G	A/C	G/A	G/A	./.	G/A	T/C	./.	C/A	A/C	./.	A/T	C/G	./.	G/C	G/T	T/A		A/G	G/A	G/A	G/A
UBC	P. trichocarpa	LILC-26-5	MALE	MALE	G/A	C/T	C/T	G/T		G/A	T/C	G/A	C/G		G/A	G/A	G/A	C/T	C/T		T/C	T/C	T/C	T/C	C/T	T/G	C/G	A/G	A/C	G/A	G/A	G/G	G/G	T/C	T/C	C/A	A/C	T/C	./.	C/G	./.	G/C	G/T	T/A		A/G	G/A	G/A	G/A
UBC	P. trichocarpa	LILD-26-4		MALE	G/A	C/T	C/C	G/T		G/A	T/C	G/A	C/G		G/A	G/A	G/A	C/T	C/T		T/C	T/C	T/C	./.	C/T	T/G	C/G	A/G	A/C	G/A	G/A	./.	./.	T/C	T/C	C/A	A/C	T/C	A/T	C/G	G/A	G/C	G/T	T/A		./.	G/A	G/A	./.
UBC	P. trichocarpa	LNZK-28-2		MALE	G/A	C/T	C/T	G/T		G/A	T/C	G/A	C/G		G/A	G/A	G/A	C/T	C/T		T/C	T/C	T/C	T/C	C/T	T/G	C/G	A/G	A/C	G/A	G/A	G/A	G/A	T/C	T/C	C/A	A/C	T/C	A/T	C/G	G/A	G/C	G/T	T/A		A/G	G/A	G/A	G/A
UBC	P. trichocarpa	LNZK-28-3		MALE	G/A	C/T	C/T	G/G		G/A	T/C	G/A	C/G		G/A	G/A	G/A	C/T	C/T		T/C	T/C	T/C	T/C	C/T	T/G	C/G	A/G	A/C	G/A	G/A	G/A	G/A	T/C	T/C	C/A	A/C	T/C	A/T	C/G	G/A	G/C	G/T	T/A		A/G	G/A	G/A	G/A
UBC	P. trichocarpa	LONG-29-1	MALE	MALE	G/A	C/T	C/T	G/T		G/A	T/C	G/A	C/G		G/A	G/A	G/A	C/T	C/T		T/C	T/C	T/C	T/C	C/T	T/G	C/G	A/G	A/C	G/A	G/A	G/A	G/A	T/C	./.	C/A	A/C	T/C	A/T	C/G	G/A	G/C	G/T	T/A		A/G	G/A	G/A	G/A
UBC	P. trichocarpa	LONG-29-2	MALE	MALE	G/A	C/C	C/T	G/G		G/A	T/C	G/A	C/G		G/A	G/A	G/A	C/T	C/T		T/C	T/C	T/C	T/C	C/T	T/G	C/G	A/G	A/C	G/A	G/A	G/A	G/A	T/C	T/C	C/A	A/C	T/C	A/T	C/G	G/A	G/C	G/T	T/A		A/G	G/A	G/A	G/A
UBC	P. trichocarpa	MCFA-20-6		MALE	G/A	C/T	C/T	G/T		G/A	T/C	G/A	C/G		G/A	G/A	G/A	C/T	C/T		T/C	T/C	T/C	T/C	C/T	T/G	C/G	./.	A/C	G/A	G/A	G/A	G/A	T/C	T/C	C/A	A/C	T/C	A/T	C/G	G/A	G/C	G/T	T/A		A/G	G/A	G/A	G/A
UBC	P. trichocarpa	MCGR-15-4		MALE	G/A	C/T	C/T	G/T		G/A	T/C	G/A	C/G		G/A	G/A	G/A	C/T	C/T		T/C	T/C	T/C	T/C	C/T	T/G	C/G	A/G	A/C	G/A	G/A	G/A	G/A	T/C	T/C	C/A	A/C	T/C	A/T	C/G	G/A	G/C	G/T	T/A		A/G	G/A	G/A	G/A
UBC	P. trichocarpa	MCGR-15-6		MALE	G/A	C/T	C/T	G/T		G/A	T/C	G/A	C/G		G/A	G/A	G/A	C/T	C/T		T/C	T/C	T/C	./.	C/T	T/G	C/G	./.	./.	G/A	G/A	G/A	G/A	T/C	T/C	C/A	A/C	./.	A/T	C/G	G/A	G/C	G/T	T/A		G/G	G/A	G/A	G/A
UBC	P. trichocarpa	MCGR-15-7		MALE	./.	./.	C/T	G/T		G/A	T/C	G/A	C/G		G/A	G/A	G/A	C/T	C/T		T/C	T/C	T/C	T/C	C/T	T/G	C/G	A/G	A/C	G/A	G/A	./.	./.	T/C	T/C	C/A	A/C	T/C	A/T	C/G	G/A	G/C	G/T	T/A		A/G	G/A	G/A	G/A
UBC	P. trichocarpa	MCHA-19-2	MALE*	MALE	G/A	C/T	C/T	G/T		G/A	T/C	G/A	C/G		G/A	G/A	G/A	C/T	C/T		T/C	T/C	T/C	./.	C/T	T/G	C/G	A/G	A/C	G/A	G/A	G/A	G/A	T/C	T/C	C/A	A/C	T/C	A/T	C/G	G/A	G/C	G/T	T/A		A/G	G/A	G/A	G/A
UBC	P. trichocarpa	MCHB-19-2	MALE	MALE	G/A	C/T	C/T	G/T		G/A	T/C	G/A	C/G		G/A	G/A	G/A	C/T	C/T		T/C	T/C	T/C	T/C	C/T	T/G	C/G	A/G	A/C	G/A	G/A	G/A	G/A	T/C	T/C	C/C	A/A	T/C	A/T	C/G	G/G	G/C	G/T	T/A		A/G	G/A	G/A	G/A
UBC	P. trichocarpa	MCHB-19-3	MALE	MALE	./.	C/C	C/T	G/G		G/A	T/C	G/A	C/G		G/A	G/A	G/A	C/T	C/T		./.	T/C	./.	./.	C/T	T/G	C/G	A/G	A/C	G/A	G/A	G/A	G/A	T/C	T/C	C/A	A/C	T/C	A/T	C/G	G/A	G/C	G/T	T/A		A/G	G/A	G/A	G/A
UBC	P. trichocarpa	MCMN-27-3	MALE	MALE	./.	C/C	C/T	./.		G/A	T/C	G/A	C/G		G/A	G/A	G/A	C/T	C/T		./.	T/C	T/C	./.	C/T	T/G	C/G	A/G	A/C	G/G	./.	G/A	G/A	T/C	./.	C/A	A/C	T/C	A/T	C/G	G/A	G/C	G/T	T/A		A/G	G/A	G/A	G/A
UBC	P. trichocarpa	MTSM-27-1	MALE	MALE	G/A	C/T	C/T	G/T		G/A	T/C	G/A	C/G		G/A	G/A	G/A	C/T	C/T		T/C	T/C	T/C	T/C	C/T	T/G	C/G	A/G	A/C	G/A	G/A	G/A	G/A	T/C	T/C	C/A	A/C	T/C	A/T	C/G	G/A	G/C	G/T	T/A		A/G	G/A	G/A	G/A
UBC	P. trichocarpa	MTSM-27-3	MALE	MALE	G/A	C/T	C/T	./.		G/A	T/C	G/A	C/G		G/A	G/A	G/A	C/T	C/T		T/C	T/C	T/C	T/C	C/T	T/G	C/G	A/G	A/C	G/A	G/A	./.	./.	T/C	T/C	C/A	A/C	T/C	A/T	C/G	G/A	G/C	G/T	T/A		A/G	G/A	G/A	G/A
UBC	P. trichocarpa	MTSM-27-5		MALE	G/A	C/T	C/T	G/T		G/A	T/C	G/A	C/G		G/A	G/A	G/A	C/T	C/T		T/C	T/C	T/C	T/C	C/T	T/G	C/G	A/G	A/C	G/A	G/A	G/A	G/A	T/C	T/C	C/A	A/C	T/C	A/T	C/G	G/A	G/C	G/T	T/A		A/G	G/A	G/A	G/A
UBC	P. trichocarpa	NASC-8-2		MALE	G/A	C/T	C/T	G/T		G/A	T/C	G/A	C/G		G/A	G/A	G/A	C/T	C/T		T/C	T/C	T/C	T/C	C/T	T/G	C/G	A/G	A/C	G/A	G/A	G/A	G/A	T/C	T/C	C/A	A/C	T/C	./.	C/G	G/A	G/C	G/T	T/A		A/G	G/A	G/A	G/A
UBC	P. trichocarpa	NASC-8-5		MALE	G/A	C/T	C/T	G/G		G/A	T/C	G/A	C/G		G/A	G/A	G/A	C/T	C/T		T/C	T/C	T/C	T/C	C/T	T/G	C/G	A/G	A/C	G/A	G/A	G/A	G/A	T/C	T/C	C/A	./.	T/C	A/T	C/G	G/A	G/C	G/T	T/A		A/G	G/A	G/A	G/A
UBC	P. trichocarpa	NASD-8-2		MALE	G/A	C/T	C/T	G/G		G/A	T/C	G/A	C/G		G/A	G/A	G/A	C/T	C/T		T/C	T/C	T/C	T/C	C/T	T/G	C/G	A/G	A/C	G/A	G/A	G/A	G/A	T/C	T/C	C/A	A/C	T/C	./.	C/G	G/A	G/C	G/T	T/A		A/G	G/A	G/A	G/A
UBC	P. trichocarpa	NASD-8-4		MALE	G/A	./.	C/T	G/T		G/A	T/C	G/A	C/G		G/A	G/A	G/A	C/T	C/T		T/C	T/C	./.	T/C	C/T	T/G	C/G	A/G	A/C	./.	G/A	G/A	G/A	T/C	T/C	C/A	A/C	T/T	A/T	C/G	G/A	G/C	G/T	./.		G/G	G/A	G/A	G/A
UBC	P. trichocarpa	NASD-8-5		MALE	G/A	C/T	C/T	G/G		G/A	T/C	G/A	C/G		G/A	G/A	G/A	C/T	C/T		T/C	T/C	T/C	T/C	C/T	T/G	C/G	A/G	A/C	G/A	G/A	G/A	G/A	T/C	T/C	C/A	A/C	T/C	A/T	C/G	G/A	G/C	G/T	T/A		A/G	G/A	G/A	G/A
UBC	P. trichocarpa	NASF-8-2		MALE	G/A	C/T	./.	G/T		G/A	T/C	G/A	C/G		G/A	G/A	G/A	C/T	C/T		T/C	T/C	T/C	T/C	C/T	T/G	C/G	A/G	A/C	G/A	G/A	G/G	./.	T/C	T/C	C/A	A/C	T/C	A/T	C/G	G/A	G/C	G/T	T/A		A/G	G/A	G/A	G/A
UBC	P. trichocarpa	NASH-8-1		MALE	G/A	C/T	C/T	G/G		G/A	T/C	G/A	C/C		G/A	G/A	G/A	C/T	C/T		T/C	T/C	T/C	T/C	C/T	T/G	C/G	A/G	A/C	G/A	G/G	G/A	G/G	T/C	T/C	C/A	A/C	T/C	A/T	C/G	G/A	G/C	G/T	T/T		A/G	G/A	G/A	G/A
UBC	P. trichocarpa	NASH-8-4		MALE	./.	./.	C/T	G/T		G/A	T/C	G/A	C/G		G/A	G/A	G/A	C/T	C/T		T/C	T/C	T/C	T/C	C/T	T/G	C/G	A/G	A/C	G/A	G/A	G/A	G/A	T/C	T/C	C/A	./.	T/C	A/T	C/G	G/A	G/C	G/T	T/A		A/G	G/A	G/A	G/A
UBC	P. trichocarpa	NASH-8-5		MALE	G/A	C/T	C/T	G/T		G/A	T/C	G/A	C/G		G/A	G/A	G/A	C/T	C/T		T/C	T/C	T/C	T/C	C/T	T/G	C/G	A/G	A/C	G/A	G/A	G/A	G/A	T/C	T/C	C/A	A/C	T/C	A/T	C/G	G/A	G/C	G/T	T/A		A/G	G/A	G/A	G/A
UBC	P. trichocarpa	NBON-29-1	MALE	MALE	G/A	C/T	C/T	G/T		G/A	T/C	G/A	C/G		G/A	G/A	G/A	C/T	C/T		T/C	T/C	T/C	T/C	C/T	T/G	C/G	A/G	A/C	G/A	G/A	G/A	G/A	T/C	T/C	C/A	A/C	T/C	A/T	C/G	G/A	G/C	G/T	T/A		A/G	G/A	G/A	G/A
UBC	P. trichocarpa	NHTB-27-1	MALE*	MALE	G/A	C/T	C/T	./.		G/A	T/C	G/A	C/G		G/A	G/A	G/A	C/T	C/T		T/C	T/C	T/C	T/C	C/T	T/G	C/G	./.	./.	G/A	G/A	G/G	G/G	T/C	T/C	C/A	A/C	T/C	A/T	C/G	G/G	G/C	./.	./.		A/G	G/A	G/A	G/A
UBC	P. trichocarpa	NHTB-27-2		MALE	G/A	C/T	C/T	G/T		G/A	T/C	G/A	C/G		G/A	G/A	G/A	C/T	C/T		T/C	T/C	T/C	T/C	C/T	T/G	C/G	A/G	A/C	G/A	G/A	G/A	G/A	T/C	T/C	C/A	./.	T/C	A/T	C/G	G/A	G/C	G/T	T/A		A/G	G/A	G/A	G/A
UBC	P. trichocarpa	NHTB-27-4		MALE	G/A	./.	C/C	G/G		G/A	T/C	G/A	C/G		G/A	G/A	G/A	C/T	C/T		T/C	T/C	T/C	T/C	C/T	T/G	C/G	A/A	A/A	G/A	G/A	G/G	./.	T/C	T/C	C/A	A/C	T/C	A/T	C/G	G/A	G/C	./.	T/A		A/G	G/A	./.	./.
UBC	P. trichocarpa	NPLN-30-3		MALE	G/A	C/C	C/T	G/G		G/A	T/C	G/A	C/G		G/A	G/A	G/A	C/T	C/T		T/C	T/C	T/C	T/C	C/T	T/G	C/G	A/G	A/C	G/A	G/A	G/A	G/A	T/C	T/C	C/A	A/C	T/C	A/T	C/G	G/A	G/C	G/T	T/A		A/G	G/A	G/A	G/A
UBC	P. trichocarpa	NPLN-30-4	MALE	MALE	G/A	C/T	C/T	./.		G/A	T/C	G/A	C/G		G/A	G/A	G/A	C/T	C/T		T/C	T/C	T/C	T/C	C/T	T/G	C/G	A/G	A/C	G/A	G/A	G/A	G/A	T/C	T/C	C/A	A/C	T/C	A/T	C/G	G/A	G/C	G/T	T/A		A/G	G/A	G/A	G/A
UBC	P. trichocarpa	PHLA-22-2	MALE	MALE	G/A	C/T	C/T	G/T		G/A	T/C	G/A	C/G		G/A	G/A	G/A	C/T	C/T		T/C	T/C	T/C	T/C	C/T	T/G	C/G	A/A	A/C	G/A	G/A	./.	G/A	T/C	T/C	C/A	A/C	T/C	A/T	C/G	G/A	G/C	G/T	T/A		A/G	G/A	G/A	G/A
UBC	P. trichocarpa	PHLC-22-3	MALE*	MALE	G/A	C/T	C/T	G/T		G/A	T/C	G/A	C/G		G/A	G/A	G/A	C/T	C/T		T/C	T/C	T/C	T/C	C/T	T/G	C/G	A/G	A/C	G/G	G/A	G/A	G/A	T/C	T/C	C/A	A/C	T/C	A/T	C/G	G/A	G/C	G/T	T/A		A/G	G/A	G/A	G/A
UBC	P. trichocarpa	PHLC-22-4		MALE	G/A	C/T	C/T	G/T		G/A	T/C	G/A	C/G		G/A	G/A	G/A	C/T	C/T		T/C	T/C	T/C	T/C	C/T	T/G	C/G	A/G	A/C	G/A	G/A	G/A	G/A	T/C	T/C	C/A	A/C	T/C	A/T	C/G	G/A	G/C	G/T	T/A		A/G	G/A	G/A	G/A
UBC	P. trichocarpa	QAUS-16-7	MALE	MALE	./.	./.	./.	G/G		G/A	T/C	./.	C/C		G/A	./.	./.	./.	./.		./.	./.	./.	./.	C/T	T/G	C/G	A/G	A/C	G/A	./.	./.	G/G	T/C	T/C	C/A	A/C	T/C	A/T	C/G	G/A	G/C	G/T	T/T		A/G	G/A	G/A	G/A
UBC	P. trichocarpa	QBKR-16-3		MALE	G/A	C/T	C/T	G/T		G/A	T/C	G/A	C/G		G/A	G/A	G/A	C/T	C/T		T/C	T/C	T/C	T/C	C/T	T/G	C/G	A/G	A/C	G/A	G/A	G/A	G/A	T/C	T/C	C/A	A/C	T/C	A/T	C/G	G/A	G/C	G/T	T/A		A/G	G/A	G/A	G/A
UBC	P. trichocarpa	QCTN-16-1		MALE	G/G	C/C	C/T	G/G		G/A	T/C	G/A	C/G		G/A	G/A	G/A	C/C	./.		T/C	T/C	T/C	T/C	C/T	T/G	C/G	./.	./.	./.	G/A	G/A	G/A	T/C	T/C	./.	A/C	./.	./.	C/G	G/A	G/C	G/T	T/A		A/G	G/A	G/A	G/A
UBC	P. trichocarpa	QCTN-16-3	MALE	MALE	G/A	C/T	C/T	G/G		G/A	T/C	G/A	C/G		G/A	G/A	G/A	C/T	C/T		T/C	T/C	T/C	T/C	C/T	T/G	C/G	A/G	A/C	G/A	G/A	G/A	G/A	T/C	T/C	C/A	A/C	T/C	A/T	C/G	G/A	G/C	G/T	T/A		A/G	G/A	G/A	G/A
UBC	P. trichocarpa	QFRS-16-1	MALE	MALE	G/A	C/T	C/T	G/T		G/A	T/C	G/A	C/G		G/A	./.	./.	./.	./.		T/C	T/C	T/C	T/C	C/T	T/G	C/G	A/G	A/C	./.	G/A	./.	./.	T/C	./.	C/A	./.	T/C	./.	./.	./.	G/C	./.	./.		A/G	G/A	./.	./.
UBC	P. trichocarpa	QFRS-16-3		MALE	G/A	C/T	C/T	G/T		G/A	T/C	G/A	C/G		G/A	G/A	G/A	C/T	C/T		T/C	T/C	T/C	T/C	C/T	T/G	C/G	A/G	A/C	G/A	G/A	./.	./.	T/C	T/C	C/A	A/C	T/C	A/T	C/G	G/A	G/C	G/T	T/A		A/G	G/A	G/A	G/A
UBC	P. trichocarpa	QFRS-16-5		MALE	G/A	C/T	C/T	G/T		G/A	T/C	G/A	C/G		G/A	G/A	G/A	C/T	C/T		T/C	T/C	T/C	T/C	C/T	T/G	C/G	A/G	A/C	./.	G/A	G/A	G/A	T/C	T/C	C/A	A/C	T/C	A/T	C/G	G/A	G/C	G/T	T/A		A/G	G/A	G/A	G/A
UBC	P. trichocarpa	QLKE-16-2		MALE	G/A	C/T	C/T	G/G		G/A	T/C	G/A	C/C		G/A	G/A	G/A	C/T	C/T		C/C	T/C	T/C	T/C	C/T	T/G	C/G	A/G	A/C	G/A	./.	G/A	G/G	T/C	C/C	C/A	C/C	T/C	A/T	C/G	G/A	G/C	G/T	T/T		A/G	G/A	G/A	G/A
UBC	P. trichocarpa	SHEL-15-2		MALE	G/A	C/T	C/T	G/T		G/A	T/C	G/A	C/G		G/A	G/A	G/A	C/T	C/T		T/C	T/C	T/C	T/C	C/T	T/G	C/G	A/G	A/C	G/A	G/A	G/A	G/A	T/C	./.	C/A	A/C	T/C	A/T	C/G	G/A	G/C	G/T	T/A		G/G	G/A	G/A	G/A
UBC	P. trichocarpa	SHEL-15-4	MALE	MALE	G/A	C/T	C/C	G/G		G/A	T/C	G/A	C/G		G/A	G/A	G/A	C/T	C/T		T/C	T/C	T/C	T/C	C/T	T/G	C/G	A/G	A/C	./.	G/A	./.	G/A	T/C	T/C	C/A	A/C	T/C	A/T	C/G	G/A	G/C	G/T	T/A		A/G	G/A	G/A	G/A
UBC	P. trichocarpa	SKNB-10-1		MALE	G/A	C/T	C/T	./.		G/A	T/C	G/A	C/G		G/A	G/A	G/A	C/T	C/T		T/C	T/C	T/C	T/C	C/T	T/G	C/G	A/G	A/C	G/A	G/A	G/A	G/A	T/C	./.	C/A	A/C	T/C	A/T	C/G	G/A	G/C	G/T	./.		A/G	G/A	G/A	G/A
UBC	P. trichocarpa	SKND-10-2	MALE*	MALE	G/A	C/T	C/T	G/T		G/A	T/C	G/A	C/G		G/A	G/A	G/A	C/T	C/T		T/C	T/C	./.	T/C	C/T	T/G	C/G	A/G	A/C	G/A	G/A	G/A	G/A	T/C	./.	C/A	A/C	T/C	A/T	C/G	G/A	G/C	G/T	T/A		A/G	G/A	G/A	G/A
UBC	P. trichocarpa	SKNL-10-1		MALE	G/A	./.	C/T	G/T		G/A	T/C	G/A	C/G		G/A	G/A	G/A	C/T	C/T		T/C	T/C	T/C	T/C	C/T	T/G	C/G	A/G	A/C	G/A	G/A	G/A	G/A	T/C	T/C	C/A	A/C	T/C	A/T	C/G	G/A	G/C	G/T	T/A		A/G	G/A	G/A	G/A
UBC	P. trichocarpa	SKNL-10-4		MALE	G/A	C/T	C/T	G/T		G/A	T/C	G/A	C/G		G/G	G/A	G/A	C/T	C/T		T/C	T/C	T/C	T/C	C/T	T/G	C/G	A/G	A/C	G/A	G/A	G/A	G/A	T/C	./.	C/A	A/C	T/C	A/T	C/G	G/A	G/C	./.	./.		A/G	G/A	G/A	G/A
UBC	P. trichocarpa	SKNM-10-3		MALE	G/A	C/T	C/T	G/T		G/A	T/C	G/A	C/G		G/A	G/A	G/A	C/T	C/T		T/C	T/C	T/C	T/C	C/T	T/G	C/G	A/G	A/C	G/A	G/A	G/A	G/A	T/C	T/C	C/A	A/C	./.	./.	C/G	./.	G/C	G/T	T/A		A/G	G/A	G/A	G/A
UBC	P. trichocarpa	SKNN-10-4		MALE	G/A	C/T	C/T	./.		G/A	T/C	G/A	C/G		G/A	G/A	G/A	C/T	C/T		T/C	T/C	T/C	T/C	C/T	T/G	C/G	A/G	A/C	G/A	G/A	G/A	G/A	T/C	./.	C/A	./.	T/C	A/T	C/G	G/A	G/C	G/T	T/A		A/G	G/A	G/A	G/A
UBC	P. trichocarpa	SKNO-10-2		MALE	G/A	C/T	C/T	G/T		G/A	T/C	G/A	C/G		G/A	G/A	G/A	C/T	C/T		T/C	T/C	T/C	T/C	C/T	T/G	C/G	A/G	A/C	G/A	G/A	G/A	G/A	T/C	T/C	C/A	A/C	T/C	A/T	C/G	G/A	G/C	./.	T/A		G/G	G/A	G/A	G/A
UBC	P. trichocarpa	SKNP-10-3		MALE	G/A	C/T	C/T	G/T		G/A	T/C	G/A	C/G		G/A	G/A	G/A	C/T	C/T		T/C	T/C	./.	T/C	C/T	T/G	C/G	A/G	A/C	./.	./.	G/A	G/A	T/C	./.	C/A	A/C	T/C	A/T	C/G	G/A	G/C	G/T	T/A		A/G	G/A	G/A	G/A
UBC	P. trichocarpa	SKNP-10-4		MALE	G/A	C/T	C/T	G/G		G/A	T/C	G/A	C/G		G/A	G/A	G/A	C/T	C/T		T/C	T/C	T/C	T/C	C/T	T/G	C/G	A/G	A/C	G/A	G/A	G/A	G/A	T/C	T/C	C/A	A/C	T/C	A/T	C/G	G/A	G/C	G/T	T/A		A/G	G/A	G/A	G/A
UBC	P. trichocarpa	SKNR-10-1		MALE	G/A	C/T	C/T	G/G		G/A	T/C	G/A	C/G		G/A	G/A	G/A	C/T	C/T		T/C	T/C	T/C	./.	C/T	T/G	C/G	A/G	A/C	G/A	G/A	G/A	G/A	T/C	T/C	C/A	A/C	T/C	A/T	C/G	G/A	G/C	G/T	T/A		A/G	G/A	G/A	G/A
UBC	P. trichocarpa	SKWA-24-2	MALE	MALE	G/A	C/T	C/T	G/T		G/A	T/C	G/A	C/G		G/A	G/A	G/A	C/T	./.		T/C	T/C	T/C	T/C	C/T	T/G	C/G	A/G	A/C	G/A	G/A	G/A	G/A	T/C	./.	C/A	A/C	T/C	A/T	C/G	G/A	G/C	G/T	T/A		A/G	G/A	G/A	G/A
UBC	P. trichocarpa	SKWA-24-3	MALE	MALE	G/A	C/T	C/T	G/G		G/A	T/C	G/A	C/G		./.	G/A	G/A	C/T	C/T		T/C	T/C	T/C	T/C	C/T	T/G	C/G	A/G	A/C	./.	G/A	G/A	G/A	T/C	T/C	C/A	A/C	T/C	A/T	C/G	G/A	G/C	G/T	T/A		A/G	G/A	G/A	G/A
UBC	P. trichocarpa	SKWB-24-2	MALE	MALE	G/A	C/T	./.	G/T		G/A	T/C	G/A	C/G		G/A	G/A	G/A	C/T	C/T		T/C	T/C	T/C	T/C	C/T	T/G	C/G	A/G	A/C	G/A	G/A	./.	G/A	T/C	T/C	C/A	A/C	T/C	A/T	./.	G/A	G/C	G/T	T/A		A/G	G/A	G/A	G/A
UBC	P. trichocarpa	SKWC-24-1		MALE	./.	./.	C/T	./.		./.	./.	./.	./.		G/A	G/A	./.	C/T	C/T		./.	./.	./.	./.	C/T	T/G	./.	./.	./.	G/A	G/A	./.	./.	T/C	./.	C/A	A/C	./.	A/T	C/G	./.	./.	./.	./.		A/G	./.	./.	./.
UBC	P. trichocarpa	SKWC-24-4	MALE*	MALE	G/A	C/T	C/T	G/T		G/A	T/C	G/A	C/G		G/A	G/A	G/A	C/T	C/T		T/C	T/C	T/C	T/C	C/T	T/G	C/G	A/G	A/C	G/A	G/A	G/A	G/A	T/C	T/C	C/A	A/C	T/C	A/T	C/G	G/A	G/C	G/T	T/A		A/G	G/A	G/A	G/A
UBC	P. trichocarpa	SKWD-24-3	MALE*	MALE	./.	./.	C/T	./.		./.	./.	G/A	C/G		G/A	G/A	./.	C/T	C/T		T/C	T/C	T/C	T/C	C/C	T/G	C/G	A/G	A/C	G/A	G/A	G/G	G/G	T/C	T/C	C/A	./.	T/C	A/T	C/G	G/A	G/C	G/T	T/A		./.	G/A	G/A	G/A
UBC	P. trichocarpa	SKWF-24-3	MALE*	MALE	G/G	C/C	C/T	G/G		G/A	T/C	G/A	C/G		G/A	G/A	G/A	C/T	C/T		T/C	T/C	T/C	./.	C/T	T/G	C/G	A/G	A/C	./.	G/A	./.	./.	T/C	T/C	C/A	./.	T/C	A/A	./.	./.	G/C	G/T	T/A		A/G	./.	G/A	G/A
UBC	P. trichocarpa	SLMB-28-1	MALE*	MALE	G/G	C/C	C/T	./.		G/A	T/C	G/A	C/G		./.	G/A	G/A	C/T	./.		T/C	T/C	T/C	T/C	C/T	T/G	C/G	A/G	A/C	G/A	G/A	G/A	G/A	T/C	T/C	C/A	A/C	T/C	A/T	C/G	G/A	G/C	G/T	T/A		A/G	G/A	G/A	G/A
UBC	P. trichocarpa	SLMC-28-1		MALE	G/A	C/T	C/T	./.		G/A	T/C	./.	C/G		G/A	G/A	G/A	./.	C/T		T/C	T/C	T/C	T/C	C/T	T/G	C/G	A/G	A/C	G/A	G/A	G/A	G/A	T/C	T/C	C/A	A/C	T/C	A/T	C/G	G/A	G/C	G/T	T/A		A/G	G/A	G/A	G/A
UBC	P. trichocarpa	SLMC-28-3		MALE	G/A	C/T	C/T	G/T		G/A	T/C	G/A	C/G		G/G	G/A	G/A	C/T	C/T		T/C	T/C	./.	T/C	C/T	T/G	C/G	A/G	A/C	G/A	G/A	G/A	G/A	T/C	T/T	C/A	A/C	T/C	A/T	C/G	G/A	G/C	./.	T/A		A/G	G/A	G/A	./.
UBC	P. trichocarpa	SLMD-28-5		MALE	G/A	C/T	C/T	G/T		G/A	T/C	G/A	C/G		G/A	G/A	G/A	C/T	C/T		T/C	T/C	T/C	T/C	C/T	T/G	C/G	A/G	A/C	G/A	G/A	G/A	G/A	T/C	T/C	C/A	A/C	T/C	A/T	C/G	G/A	G/C	G/T	T/A		A/G	G/A	G/A	G/A
UBC	P. trichocarpa	SQMA-25-1	MALE	MALE	G/A	C/T	C/T	G/G		G/A	T/C	G/A	C/G		G/A	G/A	G/A	C/T	C/T		T/C	T/C	T/C	T/C	C/T	T/G	C/G	./.	./.	G/A	G/A	G/A	G/A	T/C	T/C	C/A	A/C	T/C	A/T	C/G	G/A	G/C	G/T	./.		A/G	G/A	G/A	G/A
UBC	P. trichocarpa	SQMA-25-3	MALE	MALE	./.	./.	C/T	G/G		G/A	T/C	G/A	C/G		G/A	G/A	G/A	./.	./.		T/C	T/C	T/C	T/C	C/T	T/G	C/G	./.	./.	./.	G/A	G/A	G/A	T/C	T/C	C/A	./.	./.	./.	C/G	G/A	G/C	G/T	T/A		A/G	G/A	G/A	G/A
UBC	P. trichocarpa	SQMA-25-5	MALE	MALE	G/A	C/T	C/T	G/T		G/A	T/C	G/A	C/G		G/A	G/A	G/A	C/T	C/T		T/C	T/C	T/C	T/C	C/T	T/G	C/G	A/G	A/C	G/A	G/A	G/A	G/A	T/C	T/C	C/A	A/C	T/C	A/T	C/G	G/A	G/C	G/T	T/A		A/G	G/A	G/A	G/A
UBC	P. trichocarpa	SQMB-25-4		MALE	G/A	C/T	C/T	./.		G/A	T/C	G/A	C/G		G/A	G/A	G/A	C/T	C/T		T/C	T/C	T/C	T/C	C/T	T/G	C/G	A/G	A/C	G/A	G/A	G/G	G/G	T/C	T/C	C/A	A/C	T/C	A/T	C/G	G/A	G/C	G/T	T/A		A/G	G/A	G/A	G/A
UBC	P. trichocarpa	SQMC-25-1	MALE	MALE	./.	C/C	C/T	G/T		./.	./.	G/A	C/G		G/A	G/A	G/A	C/T	C/T		T/C	T/C	T/C	T/C	C/T	T/G	C/G	A/G	A/C	G/A	G/A	G/A	G/A	T/C	T/C	C/A	A/C	T/C	A/T	C/G	G/A	G/C	G/T	T/A		A/G	G/A	G/A	./.
UBC	P. trichocarpa	SQMC-25-4		MALE	G/A	C/T	C/T	./.		G/A	T/C	G/A	C/G		G/A	G/A	G/A	C/T	C/T		T/C	T/C	T/C	T/C	C/T	T/G	C/G	A/G	A/C	G/A	G/A	G/A	G/A	T/C	T/C	C/A	A/C	T/C	A/T	C/G	G/A	G/C	G/T	T/A		A/G	G/A	G/A	G/A
UBC	P. trichocarpa	STEL-14-1		MALE	G/A	C/T	C/T	G/T		G/A	T/C	G/A	C/G		G/A	G/A	G/A	C/T	C/T		T/C	T/C	T/C	T/C	C/T	T/G	C/G	A/G	A/C	G/A	G/A	G/A	G/A	T/C	T/C	C/A	A/C	T/C	A/T	C/G	G/A	G/C	G/T	T/A		./.	G/A	G/A	G/A
UBC	P. trichocarpa	STHA-21-2	MALE	MALE	G/G	C/C	C/T	G/G		G/A	T/C	G/A	C/G		G/A	G/A	G/A	C/T	C/T		T/C	T/C	T/C	T/C	C/T	T/G	C/G	A/G	A/C	G/A	G/A	./.	./.	T/C	T/C	C/A	A/C	T/C	A/T	C/G	G/A	G/C	G/T	T/A		G/G	G/A	G/A	G/A
UBC	P. trichocarpa	STHA-21-5	MALE	MALE	G/A	C/T	C/T	G/T		G/A	T/C	G/A	C/G		G/A	G/A	G/A	C/T	C/T		T/C	T/C	T/C	T/C	C/T	T/G	C/G	A/G	A/C	G/A	G/A	G/A	G/A	T/C	T/C	C/A	A/C	T/C	A/T	C/G	G/A	G/C	G/T	T/A		A/G	G/A	G/A	G/A
UBC	P. trichocarpa	STHB-21-2	MALE	MALE	G/G	C/C	C/T	G/G		G/A	T/C	G/A	C/G		G/A	G/A	G/A	C/T	C/T		T/C	T/C	T/C	T/C	C/T	T/G	C/G	A/G	A/C	G/A	G/A	G/A	G/A	T/C	T/C	C/A	A/C	T/C	A/T	C/G	G/A	G/C	G/T	T/A		A/G	G/A	G/A	G/A
UBC	P. trichocarpa	STHB-21-3	MALE	MALE	G/A	C/T	C/T	G/T		G/A	T/C	G/A	C/G		G/A	G/A	G/A	C/T	C/T		T/C	T/C	T/C	T/C	C/T	T/G	C/G	A/G	A/C	G/A	G/A	G/A	G/A	T/C	T/C	C/A	A/C	T/C	A/T	C/G	G/A	G/C	G/T	T/A		A/G	G/A	G/A	G/A
UBC	P. trichocarpa	STHB-21-5		MALE	G/A	C/T	C/T	G/T		G/A	T/C	G/A	C/G		G/A	G/A	G/A	C/T	C/T		T/C	T/C	T/C	T/C	C/T	T/G	C/G	A/G	A/C	G/A	G/A	G/A	G/A	T/C	T/C	C/A	A/C	T/C	A/T	C/G	G/A	G/C	G/T	T/A		A/G	G/A	G/A	G/A
UBC	P. trichocarpa	STKB-5-3		MALE	./.	./.	C/T	G/G		G/A	T/C	G/A	C/C		G/A	G/A	G/A	C/T	C/T		T/C	T/C	T/C	./.	C/T	T/G	C/G	A/G	A/C	G/A	G/A	G/A	G/G	T/C	T/C	C/A	A/C	T/C	A/T	C/G	G/A	G/C	G/T	T/T		G/G	G/A	G/A	G/A
UBC	P. trichocarpa	STKD-5-1		MALE	./.	./.	C/T	G/T		./.	./.	G/A	C/G		G/A	G/A	G/A	C/T	./.		T/C	T/C	T/C	T/C	C/T	T/G	C/G	A/G	A/C	./.	./.	G/A	G/A	T/C	T/C	C/A	A/C	T/C	A/T	C/G	G/A	G/C	G/T	T/A		A/G	G/A	G/A	G/A
UBC	P. trichocarpa	STKD-5-3		MALE	G/A	C/T	C/T	G/T		G/A	T/C	G/A	C/G		G/A	G/A	G/A	C/T	C/T		T/C	T/C	T/C	T/C	C/T	T/G	C/G	A/G	A/C	G/A	G/A	./.	./.	T/C	T/C	C/A	A/C	./.	A/T	C/G	G/A	G/C	G/T	T/A		A/G	G/A	G/A	G/A
UBC	P. trichocarpa	STKE-5-3		MALE	G/A	C/T	./.	G/G		G/A	T/C	G/A	C/C		G/A	G/A	G/A	C/T	C/T		./.	T/C	T/C	T/C	C/T	T/G	C/G	A/G	A/C	./.	G/G	G/G	G/G	T/C	T/C	C/A	A/C	T/C	A/T	C/G	G/A	G/C	G/T	T/T		A/G	G/A	G/A	G/A
UBC	P. trichocarpa	STKF-5-1		MALE	G/A	C/T	C/T	G/T		G/A	T/C	G/A	C/G		G/A	G/A	G/A	C/T	C/T		T/C	T/C	T/C	T/C	C/T	T/G	C/G	A/G	A/C	G/A	G/A	G/A	G/A	T/C	T/C	C/A	A/C	T/C	A/T	C/G	G/A	G/C	G/T	T/A		A/G	G/A	G/A	G/A
UBC	P. trichocarpa	STKG-4-4		MALE	G/A	C/T	C/T	G/G		G/A	T/C	G/A	C/C		G/A	G/A	G/A	C/T	C/T		T/C	./.	T/C	T/C	C/T	T/G	C/G	A/G	A/C	G/A	./.	G/A	G/G	T/C	T/C	C/A	A/C	T/C	A/T	C/G	G/A	G/C	G/T	T/T		A/G	G/A	G/A	G/A
UBC	P. trichocarpa	TAKA-3-3	MALE	MALE	G/A	C/T	C/T	G/T		G/A	T/C	G/A	C/G		G/A	G/A	G/A	C/T	C/T		T/C	T/C	T/C	./.	C/T	T/G	C/G	A/G	A/C	G/A	G/A	G/A	G/A	T/C	T/C	C/A	A/C	T/C	A/T	C/G	G/A	G/C	G/T	T/A		G/G	./.	./.	./.
UBC	P. trichocarpa	TATB-1-7		MALE	G/A	C/T	C/T	G/T		G/A	T/C	G/A	C/G		G/A	G/A	G/A	C/T	C/T		T/C	T/C	T/C	T/C	C/T	T/G	C/G	./.	A/C	G/A	G/A	G/A	G/A	T/C	./.	C/A	A/C	./.	A/T	C/G	G/A	G/C	G/T	T/A		A/G	G/A	G/A	G/A
UBC	P. trichocarpa	TLKH-11-1		MALE	./.	./.	C/T	G/G		G/A	T/C	G/A	C/C		G/A	G/A	G/A	C/T	C/T		T/C	T/C	T/C	T/C	C/T	T/G	C/G	./.	./.	G/A	G/G	G/A	G/G	T/C	T/C	C/A	A/C	T/C	A/T	C/G	G/A	G/C	G/T	T/T		A/G	G/A	G/A	G/A
UBC	P. trichocarpa	TNZA-4-1	MALE	MALE	G/A	./.	C/T	G/G		G/A	T/C	G/A	C/G		G/A	G/A	G/A	C/T	C/T		T/C	T/C	T/C	T/C	C/T	T/G	C/G	A/G	A/C	G/A	G/A	G/A	G/A	T/C	T/C	C/A	A/C	T/C	A/T	C/G	G/A	G/C	G/T	T/A		A/G	G/A	G/A	G/A
UBC	P. trichocarpa	TOBA-23-2	MALE	MALE	G/A	C/T	C/T	G/T		G/A	T/C	G/A	C/G		G/A	G/A	G/A	C/T	C/T		T/C	T/C	T/C	T/C	C/T	T/G	C/G	A/G	A/C	G/A	G/A	G/A	G/A	T/C	T/C	C/A	A/C	T/C	A/T	C/G	G/A	G/C	G/T	T/A		A/G	G/A	G/A	G/A
UBC	P. trichocarpa	TOBA-23-3		MALE	G/A	C/T	./.	G/G		G/A	T/C	G/A	C/G		G/A	G/A	G/A	C/T	C/T		T/C	T/C	T/C	T/C	C/T	T/G	C/G	A/G	A/C	G/A	G/A	G/A	G/A	T/C	T/C	C/A	A/C	T/C	A/T	C/G	G/A	G/C	G/T	T/A		A/G	G/A	G/A	G/A
UBC	P. trichocarpa	TOBA-23-5	MALE	MALE	G/G	C/C	C/T	G/G		G/A	T/C	G/A	C/G		G/A	G/A	G/A	C/T	C/T		T/C	T/C	T/C	T/C	C/T	T/G	C/G	A/G	A/C	./.	G/A	G/A	G/A	T/C	T/C	C/A	A/C	T/C	A/T	C/G	G/A	G/C	G/T	T/A		A/G	G/A	G/A	G/A
UBC	P. trichocarpa	TOBB-23-3		MALE	G/A	C/T	C/T	G/T		G/A	T/C	G/A	C/G		G/A	G/A	G/A	C/T	C/T		T/C	T/C	T/C	T/C	C/T	T/G	C/G	A/G	A/C	G/A	G/A	G/A	G/A	T/C	T/C	C/A	A/C	T/C	A/T	C/G	G/A	G/C	G/T	T/A		A/G	G/A	G/A	G/A
UBC	P. trichocarpa	TOBB-23-4		MALE	G/A	C/T	C/T	G/T		G/A	T/C	G/A	C/G		G/A	G/A	G/A	C/T	C/T		T/C	T/C	T/C	T/C	C/T	T/G	C/G	A/G	A/C	G/A	G/A	./.	G/G	T/C	T/C	C/A	A/C	T/C	A/T	C/G	G/A	G/C	G/T	T/A		A/G	G/A	G/A	G/A
UBC	P. trichocarpa	TRTB-7-7		MALE	G/A	C/T	C/T	G/T		G/A	T/C	G/A	C/G		G/A	G/A	G/A	C/T	C/T		T/C	T/C	T/C	T/C	C/T	T/G	C/G	A/G	A/C	G/A	G/A	G/G	G/G	T/C	T/C	./.	./.	T/C	A/T	C/G	G/A	G/C	./.	T/A		A/G	G/A	G/A	G/A
UBC	P. trichocarpa	WELC-27-2		MALE	G/A	C/T	C/T	G/T		G/A	T/C	G/A	C/G		G/A	G/A	G/A	C/T	C/T		T/C	T/C	T/C	T/C	C/T	T/G	C/G	A/G	A/C	G/A	G/A	G/A	G/A	T/C	T/C	C/A	A/C	T/C	A/T	C/G	G/A	G/C	G/T	T/A		A/G	G/A	G/A	G/A
UBC	P. trichocarpa	WELC-27-3		MALE	G/A	C/T	C/T	./.		./.	./.	G/A	C/G		G/A	G/A	G/A	C/T	C/T		T/C	T/C	T/C	T/C	C/T	T/G	C/G	A/G	A/C	G/A	G/A	./.	./.	T/C	T/C	C/A	A/C	T/C	A/T	C/G	G/A	G/C	G/T	T/A		./.	G/A	G/A	G/A
UBC	P. trichocarpa	WELC-27-5	MALE	MALE	G/A	C/T	C/T	G/T		G/A	T/C	G/A	C/G		G/A	G/A	./.	C/T	C/T		T/C	T/C	./.	T/C	C/T	T/G	C/G	A/G	A/C	./.	G/A	./.	./.	T/C	T/C	C/A	A/C	./.	A/T	C/G	G/A	G/C	G/T	T/A		A/G	G/A	G/A	G/A
UBC	P. trichocarpa	WHTE-28-1	MALE*	MALE	G/A	C/T	C/T	./.		G/A	T/C	G/A	C/G		G/A	G/A	G/A	C/T	C/T		T/C	T/C	T/C	T/C	C/T	T/G	C/G	./.	A/C	G/A	G/A	G/A	G/A	T/C	T/C	C/A	A/C	T/C	A/T	C/G	G/G	G/C	G/T	T/A		A/G	./.	G/A	G/A
UBC	P. trichocarpa	WHTE-28-2	MALE	MALE	G/A	C/T	C/C	G/G		G/A	T/C	G/A	C/G		G/A	G/A	G/A	./.	C/C		T/C	T/C	T/C	./.	C/T	T/G	C/G	A/G	A/C	G/A	G/A	G/A	G/A	T/C	T/C	C/A	A/C	./.	A/T	C/G	G/A	G/C	G/T	./.		A/G	G/A	./.	./.
UBC	P. trichocarpa	WLOW-15-3		MALE	G/A	C/T	C/T	G/T		G/A	T/C	G/A	C/G		G/A	G/A	G/A	C/T	C/T		T/C	T/C	T/C	T/C	C/T	T/G	C/G	A/G	A/C	G/A	G/A	G/A	G/A	T/C	T/C	C/A	A/C	T/C	A/T	C/G	G/A	G/C	G/T	T/A		A/G	G/A	G/A	G/A
UBC	P. trichocarpa	WLOW-15-4		MALE	G/A	./.	C/T	G/T		G/A	T/C	G/A	C/G		G/A	G/A	G/A	C/T	C/T		T/C	T/C	T/C	T/C	C/T	T/G	C/G	A/G	A/C	./.	G/A	G/A	G/A	T/C	T/C	C/A	A/C	T/C	A/T	C/G	G/A	G/C	./.	T/A		G/G	G/A	G/A	G/A
UBC	P. trichocarpa	YALE-27-1		MALE	G/A	C/T	C/T	G/T		G/A	T/C	G/A	C/G		G/A	G/A	G/A	C/T	C/T		T/C	T/C	T/C	T/C	C/T	T/G	C/G	A/G	A/C	./.	G/A	G/A	G/A	T/C	T/C	C/A	A/C	T/C	A/T	C/G	G/A	G/C	G/T	T/A		A/G	G/A	G/A	G/A
UBC	P. trichocarpa	ZYMJ-10-5		MALE	G/A	C/T	C/T	G/G		G/A	T/C	G/A	C/C		G/A	G/A	G/A	C/T	C/T		T/C	T/C	T/T	T/C	C/T	T/G	C/G	A/G	A/C	G/A	./.	./.	G/G	T/C	T/C	C/A	A/C	T/C	A/T	C/G	G/A	G/C	G/T	T/T		A/G	G/A	G/A	G/A
BESC	P. trichocarpa	BESC-1		MALE	G/A	C/T	C/C	G/T		G/A	T/C	G/A	C/G		G/G	G/A	G/G	C/C	C/C		T/T	T/T	T/T	T/C	C/C	T/G	C/G	A/A	A/A	G/G	G/G	G/G	G/G	T/C	T/T	C/A	A/A	T/T	A/A	C/G	G/G	G/G	G/G	T/A		A/G	G/A	G/G	G/G
BESC	P. trichocarpa	BESC-117		MALE	G/A	C/T	C/T	G/G		G/G	T/C	G/A	C/G		G/G	G/A	G/G	C/C	C/C		T/T	T/T	T/T	T/T	C/T	T/T	C/C	A/A	A/A	G/G	G/A	G/G	G/G	T/C	T/T	C/C	A/A	T/C	A/T	C/G	G/G	G/C	G/T	T/A		A/G	G/A	G/A	G/A
BESC	P. trichocarpa	BESC-12		MALE	G/G	C/C	C/C	G/G		G/A	T/C	G/A	C/G		G/G	G/A	G/G	C/T	C/T		T/T	T/T	T/T	T/T	C/T	T/G	C/C	A/A	A/A	G/G	G/A	G/G	G/G	T/C	T/T	C/A	A/A	T/C	A/T	C/G	G/G	G/G	G/G	T/A		A/G	G/A	G/G	G/A
BESC	P. trichocarpa	BESC-127		MALE	G/G	C/T	C/C	G/G		G/A	T/C	G/A	C/G		G/G	G/A	G/G	C/T	C/T		T/T	T/C	T/T	T/T	C/C	T/G	C/C	A/A	A/A	G/A	G/A	G/G	G/G	T/T	T/T	C/A	A/A	T/C	A/A	C/G	G/G	G/G	G/T	T/A		G/G	A/A	./.	./.
BESC	P. trichocarpa	BESC-128		MALE	G/G	C/C	C/C	G/G		G/A	T/T	G/A	C/G		G/G	G/A	G/G	C/C	C/T		T/T	T/T	T/T	T/T	C/C	T/G	C/C	A/A	A/A	G/G	G/G	G/G	G/G	T/C	T/T	C/A	A/A	T/T	A/T	C/G	G/G	G/G	G/T	T/A		A/G	G/A	G/A	G/G
BESC	P. trichocarpa	BESC-13		MALE	G/A	C/T	C/C	G/G		G/A	T/C	G/A	C/G		G/G	G/A	G/G	C/C	C/C		T/T	T/T	T/C	T/T	C/C	T/G	C/C	A/A	A/A	G/G	G/A	G/G	G/G	T/C	T/T	C/A	A/A	T/C	A/A	C/G	G/G	G/C	G/T	T/A		A/G	G/A	G/A	G/A
BESC	P. trichocarpa	BESC-133		MALE	G/G	C/C	C/C	G/T		G/A	T/T	G/A	C/G		G/A	G/A	G/G	C/C	C/T		T/T	T/C	T/C	T/C	C/T	T/T	C/G	A/A	A/A	G/G	G/A	G/G	G/G	T/C	T/T	C/A	A/A	T/C	A/T	C/G	G/G	G/C	G/G	T/A		A/G	G/A	G/A	G/A
BESC	P. trichocarpa	BESC-134		MALE	G/A	C/C	C/C	G/G		G/A	T/C	G/A	C/G		G/A	G/A	G/A	C/T	C/T		T/T	T/C	T/C	T/T	C/T	T/T	C/G	A/A	A/A	G/A	G/A	G/G	G/G	T/C	T/T	C/A	A/A	T/T	A/T	C/G	G/G	G/G	G/T	T/A		A/G	G/A	G/A	G/A
BESC	P. trichocarpa	BESC-138		MALE	G/A	C/T	C/C	G/G		G/A	T/C	G/A	C/G		G/G	G/A	G/G	C/C	C/C		T/T	T/T	T/C	T/T	C/C	T/T	C/C	A/A	A/C	G/G	G/A	G/G	G/G	T/T	T/T	C/C	A/A	T/C	A/A	C/G	G/G	G/C	G/T	T/A		A/G	G/A	G/A	G/A
BESC	P. trichocarpa	BESC-139		MALE	G/G	C/C	C/C	G/G		G/A	T/C	G/A	C/G		G/A	G/A	G/A	C/C	C/C		T/T	T/T	T/T	T/T	C/T	T/G	C/C	A/A	A/C	G/G	G/G	G/G	G/G	T/C	T/T	C/A	A/A	T/C	A/T	C/C	G/G	G/C	G/T	T/A		G/G	G/A	G/A	G/A
BESC	P. trichocarpa	BESC-140		MALE	G/G	C/C	C/T	G/G		G/A	T/C	G/A	C/G		G/A	G/A	G/A	C/C	C/C		T/T	T/T	T/T	T/T	C/C	T/T	C/C	A/A	A/A	G/G	G/A	G/G	G/G	T/C	T/T	C/A	A/A	T/T	A/T	C/C	G/G	G/C	G/G	T/A		A/G	G/A	G/A	G/G
BESC	P. trichocarpa	BESC-144		MALE	G/A	C/T	C/C	G/G		G/G	T/T	G/G	C/G		G/A	G/A	G/G	C/C	C/C		T/T	T/T	T/T	T/T	C/C	T/G	C/C	A/A	A/A	G/G	G/G	G/G	G/A	T/C	T/T	C/C	A/A	T/T	A/T	C/G	G/G	G/C	G/T	T/A		A/G	G/A	G/A	G/A
BESC	P. trichocarpa	BESC-145		MALE	G/G	C/C	C/C	G/G		G/G	T/C	G/A	C/G		G/G	G/A	./.	C/T	C/T		T/T	T/T	T/T	T/T	C/T	T/T	C/C	A/A	A/A	G/G	G/G	G/G	G/G	T/C	T/T	C/C	A/A	T/C	A/T	C/G	G/G	G/G	G/T	T/A		A/G	G/A	G/A	G/A
BESC	P. trichocarpa	BESC-147		MALE	G/G	C/C	C/C	G/G		G/A	T/C	G/A	C/G		G/G	G/A	G/G	C/T	C/T		T/T	T/T	T/T	T/T	C/T	T/G	C/C	A/A	A/A	G/G	G/G	G/G	G/G	T/C	T/T	C/A	A/A	T/C	A/T	C/G	G/G	G/G	G/T	T/A		A/G	G/A	G/A	G/G
BESC	P. trichocarpa	BESC-148		MALE	G/G	C/C	C/C	G/G		G/A	T/C	G/A	C/G		G/G	G/A	G/G	C/C	C/C		T/T	T/T	T/T	T/T	C/T	T/G	C/C	A/A	A/A	G/G	G/A	G/G	G/G	T/C	T/T	C/A	A/A	T/C	A/A	C/C	G/G	G/G	G/T	T/A		A/G	G/A	G/A	G/A
BESC	P. trichocarpa	BESC-152		MALE	G/G	C/C	C/C	G/G		G/A	T/C	G/A	C/G		G/G	G/A	G/G	C/C	C/C		T/T	T/T	T/C	T/T	C/C	T/G	C/C	A/A	A/A	G/G	G/G	G/G	G/G	T/C	T/T	C/C	A/A	T/T	A/T	C/G	G/G	G/G	G/G	T/A		A/G	G/A	G/A	G/A
BESC	P. trichocarpa	BESC-153		MALE	G/A	C/C	C/C	G/G		G/A	T/C	G/A	C/G		G/G	G/A	G/G	C/T	C/C		T/T	T/T	T/T	T/T	C/C	T/G	C/C	A/A	A/A	G/G	G/G	G/G	G/G	T/C	T/T	C/A	A/A	T/C	A/A	C/G	G/G	G/C	G/T	T/A		A/G	G/A	G/G	G/G
BESC	P. trichocarpa	BESC-157		MALE	G/G	C/C	C/T	G/T		G/A	T/C	G/A	C/G		G/G	G/G	G/G	C/C	C/C		T/C	T/T	T/T	T/T	C/T	T/G	C/C	A/A	A/A	G/G	G/G	G/G	G/G	T/C	T/C	C/A	A/C	T/T	A/T	C/G	G/G	G/C	G/T	T/A		A/G	G/A	G/A	G/A
BESC	P. trichocarpa	BESC-167		MALE	G/A	C/T	C/T	G/T		G/G	T/C	G/A	C/G		G/G	G/A	G/G	C/C	C/C		T/C	T/T	T/T	T/T	C/T	T/G	C/C	A/A	A/A	G/G	G/A	G/A	G/A	T/C	T/C	C/C	A/C	T/C	A/A	C/G	G/G	G/C	G/T	T/A		A/G	G/A	G/A	G/G
BESC	P. trichocarpa	BESC-169		MALE	G/A	C/T	C/C	G/G		G/A	T/T	G/A	C/G		G/A	G/A	G/G	C/C	C/C		T/T	T/T	T/T	T/T	C/T	T/G	C/C	A/A	A/A	G/G	G/A	G/G	G/G	T/C	T/C	C/A	A/A	T/T	A/A	C/G	G/G	G/G	G/T	T/T		A/G	G/A	G/A	G/A
BESC	P. trichocarpa	BESC-17		MALE	./.	C/C	C/C	G/G		G/G	T/T	G/A	C/G		G/A	G/A	G/G	C/C	C/C		T/T	T/T	T/T	T/T	C/C	T/G	C/C	A/A	A/A	G/G	G/A	G/A	G/A	T/C	T/C	C/A	A/A	T/C	A/T	C/G	G/A	G/C	G/T	T/A		A/G	G/A	G/A	G/G
BESC	P. trichocarpa	BESC-173		MALE	G/G	C/C	C/C	G/G		G/G	T/T	G/A	C/G		./.	G/A	G/G	C/C	C/C		T/T	T/T	T/C	T/T	C/T	T/G	C/G	A/A	A/A	G/G	G/G	G/G	G/G	T/C	T/T	C/A	A/A	T/C	A/T	C/C	G/G	G/C	G/T	T/A		A/G	G/A	G/A	G/A
BESC	P. trichocarpa	BESC-175		MALE	G/A	C/T	C/C	G/T		G/G	T/C	G/G	C/C		G/G	G/A	G/G	C/C	C/C		T/C	T/T	T/T	T/T	C/T	T/T	C/C	A/A	A/A	G/G	G/A	G/A	G/A	T/C	T/C	C/C	A/C	T/T	A/T	C/G	G/G	G/C	G/T	T/A		A/G	G/A	G/A	G/A
BESC	P. trichocarpa	BESC-176		MALE	G/A	C/C	C/C	G/G		G/A	T/C	G/A	C/G		G/A	G/A	G/A	C/T	T/T		T/T	T/C	T/C	T/T	C/T	T/T	C/C	A/A	A/A	G/G	G/G	G/G	G/G	T/C	T/T	C/C	A/A	T/C	A/T	C/G	G/G	G/C	G/G	T/T		A/G	G/A	G/A	G/A
BESC	P. trichocarpa	BESC-178		MALE	G/G	C/C	C/T	G/G		G/A	T/C	G/A	C/G		G/A	G/A	G/G	C/C	C/C		T/C	T/T	T/T	T/C	C/T	T/T	C/C	A/A	A/A	G/G	G/A	G/A	G/A	T/C	T/C	C/A	A/C	T/C	A/T	C/G	G/G	G/C	G/T	T/A		G/G	A/A	A/A	A/A
BESC	P. trichocarpa	BESC-179		MALE	G/G	C/C	C/C	G/G		G/G	T/C	G/A	C/G		G/G	G/A	G/A	C/C	C/C		T/T	T/T	T/T	T/T	C/C	T/G	C/C	A/A	A/A	G/A	G/A	G/G	G/G	T/C	T/T	C/A	A/A	T/C	A/T	C/G	G/G	G/C	G/T	T/A		A/G	G/A	G/A	G/A
BESC	P. trichocarpa	BESC-183		MALE	G/G	C/C	C/T	G/T		G/G	T/T	G/A	C/G		G/G	G/G	G/G	C/C	C/C		T/T	T/T	T/T	T/T	C/T	T/G	C/G	A/A	A/A	G/G	G/G	G/G	G/G	T/C	T/C	C/A	A/A	T/T	A/A	C/C	G/G	G/C	G/T	T/A		A/G	G/A	G/A	G/A
BESC	P. trichocarpa	BESC-188		MALE	G/G	C/C	C/C	G/T		G/G	T/C	G/A	C/G		G/A	G/A	G/G	C/T	C/T		T/C	T/C	T/T	T/C	C/T	T/T	C/G	A/A	A/A	G/G	G/A	G/G	G/A	T/C	T/C	C/C	A/C	T/T	A/T	C/G	G/G	G/C	G/T	T/A		A/G	G/A	G/A	G/G
BESC	P. trichocarpa	BESC-189		MALE	G/A	C/T	./.	G/G		G/A	T/C	G/A	C/G		G/A	G/A	./.	C/C	C/C		T/C	T/T	T/T	T/T	C/T	T/T	C/C	A/A	A/A	G/G	G/G	G/G	G/G	T/C	T/C	C/A	A/A	T/T	A/A	C/G	G/G	G/G	G/T	T/A		G/G	G/A	./.	G/A
BESC	P. trichocarpa	BESC-19		MALE	G/G	C/C	C/C	G/G		G/A	T/C	G/A	C/G		G/A	G/A	G/A	C/T	C/T		T/T	T/T	T/T	T/T	C/C	T/T	C/C	A/A	A/A	G/A	G/A	G/G	G/G	T/C	T/T	C/A	A/A	T/T	A/A	C/G	G/G	G/C	G/T	T/A		A/G	G/A	G/A	G/A
BESC	P. trichocarpa	BESC-192		MALE	G/A	C/T	C/C	G/T		G/G	T/C	G/A	C/G		G/G	G/A	G/G	C/C	C/T		T/T	T/C	T/T	T/T	C/C	T/G	C/C	A/A	A/A	G/G	G/G	G/G	G/G	T/C	T/T	C/A	A/C	T/C	A/A	C/G	G/G	G/C	G/T	T/A		A/G	G/A	G/A	G/G
BESC	P. trichocarpa	BESC-195		MALE	G/G	C/C	C/C	G/G		G/G	T/T	G/A	C/G		G/G	G/A	G/A	C/T	C/C		T/T	T/T	T/T	T/C	C/T	T/T	C/C	A/A	A/A	G/G	G/G	G/A	G/A	T/C	T/T	C/A	A/A	T/T	A/T	C/G	G/G	G/C	G/T	T/A		A/G	G/A	G/A	G/A
BESC	P. trichocarpa	BESC-196		MALE	G/A	C/T	C/C	G/G		G/A	T/C	G/A	C/G		G/A	G/A	G/G	C/C	C/C		T/C	T/T	T/T	T/T	C/T	T/G	C/C	A/A	A/A	G/G	G/A	G/G	G/G	T/C	T/C	C/A	A/C	T/C	A/T	C/G	G/G	G/G	G/T	T/A		G/G	A/A	./.	./.
BESC	P. trichocarpa	BESC-197		MALE	G/G	C/C	C/C	G/T		G/A	T/C	G/A	C/G		G/G	G/A	G/G	C/C	C/C		T/T	T/T	T/T	T/T	C/T	T/G	C/C	A/A	A/A	G/G	G/G	G/G	G/G	T/C	T/C	C/A	A/C	T/C	A/A	C/C	G/G	G/G	G/G	T/A		A/G	G/G	G/A	G/G
BESC	P. trichocarpa	BESC-20		MALE	G/A	C/C	C/C	G/G		G/G	T/T	G/A	C/G		G/G	G/A	G/G	C/C	C/C		T/T	T/T	T/T	T/C	C/T	T/T	C/C	A/A	A/A	G/G	G/A	G/A	G/A	T/C	T/T	C/A	A/A	T/T	A/T	C/G	G/A	G/C	G/T	T/A		A/G	G/A	G/G	G/A
BESC	P. trichocarpa	BESC-208		MALE	G/A	C/T	C/C	G/G		G/A	T/C	G/A	C/G		G/G	G/A	G/G	C/T	C/T		T/C	T/T	T/T	T/T	C/T	T/G	C/C	A/A	A/A	G/G	G/G	G/G	G/G	T/C	T/C	C/A	A/C	T/C	A/A	C/C	G/G	G/C	G/T	T/A		A/G	G/A	G/A	G/A
BESC	P. trichocarpa	BESC-21		MALE	G/G	C/C	C/C	G/T		G/A	T/C	G/A	C/G		G/G	G/A	G/G	C/C	C/T		T/T	T/T	T/T	T/T	C/T	T/G	C/C	A/A	A/A	G/G	G/G	G/G	G/G	T/C	T/T	C/C	A/A	T/C	A/T	C/G	G/G	G/C	G/G	T/A		A/G	G/A	G/A	G/G
BESC	P. trichocarpa	BESC-217		MALE	G/A	C/T	C/T	G/T		G/G	T/C	G/A	C/G		G/G	G/A	G/G	C/C	C/C		T/C	T/C	T/T	T/C	C/T	T/T	C/C	A/A	A/A	G/G	G/A	G/G	G/G	T/C	T/C	C/C	A/C	T/T	A/A	C/G	G/G	G/G	G/T	T/A		A/G	G/A	G/A	G/G
BESC	P. trichocarpa	BESC-220		MALE	G/A	C/T	C/C	G/T		G/A	T/C	G/A	C/G		G/G	G/A	G/G	C/C	C/C		T/T	T/T	T/T	T/T	C/C	T/T	C/G	A/A	A/A	G/A	G/A	G/G	G/G	T/C	T/C	C/C	A/A	T/T	A/T	C/G	G/G	G/C	G/G	T/A		A/G	G/A	G/A	G/G
BESC	P. trichocarpa	BESC-226		MALE	G/G	C/T	C/C	G/G		G/A	T/C	G/A	C/G		G/G	G/A	G/G	C/C	C/C		T/C	T/T	T/T	T/C	C/T	T/G	C/C	A/A	A/A	G/G	G/A	G/G	G/G	T/C	T/C	C/A	A/C	T/C	A/A	C/G	G/G	G/C	G/T	T/A		G/G	G/A	G/A	G/A
BESC	P. trichocarpa	BESC-229		MALE	G/G	C/C	C/C	G/G		G/A	T/C	G/A	C/G		G/G	G/A	G/G	C/C	C/T		T/T	T/T	T/C	T/T	C/C	T/G	C/G	A/A	A/A	G/G	G/G	G/G	G/G	T/C	T/T	C/A	A/A	T/T	A/T	C/G	G/G	G/C	G/G	T/A		A/G	G/A	G/A	G/A
BESC	P. trichocarpa	BESC-231		MALE	G/G	C/T	C/C	G/T		G/A	T/T	G/A	C/G		G/G	G/A	G/G	C/C	C/T		T/T	T/T	T/C	T/T	C/C	T/T	C/C	A/A	A/A	G/G	G/G	G/G	G/G	T/C	T/T	C/C	A/A	T/C	A/T	C/G	G/A	G/C	G/T	T/A		G/G	A/A	./.	./.
BESC	P. trichocarpa	BESC-242		MALE	G/G	C/C	C/C	G/T		G/A	T/T	G/A	C/G		G/G	G/A	G/G	C/T	C/T		T/T	T/T	T/T	T/C	C/T	T/T	C/C	A/A	A/A	G/G	G/G	G/G	G/G	T/C	T/T	C/C	A/A	T/T	A/T	C/G	G/G	G/C	G/T	T/A		A/G	G/A	G/A	G/G
BESC	P. trichocarpa	BESC-245		MALE	G/G	C/C	C/C	G/T		G/A	T/C	G/A	C/G		G/A	G/A	G/G	C/C	C/C		T/T	T/T	T/T	T/T	C/T	T/G	C/C	A/A	A/A	G/G	G/A	G/G	G/G	T/C	T/T	C/A	A/A	T/C	A/A	C/G	G/G	G/C	G/T	T/A		A/G	G/A	G/A	G/A
BESC	P. trichocarpa	BESC-247		MALE	G/A	C/T	C/T	G/T		G/A	T/C	G/A	C/G		G/G	G/A	G/A	C/C	C/T		T/C	T/T	T/T	T/T	C/T	T/G	C/C	A/A	A/A	G/G	G/G	G/G	G/G	T/C	T/C	C/C	A/C	T/T	A/A	C/G	G/G	G/C	G/T	T/A		A/G	G/A	G/A	G/A
BESC	P. trichocarpa	BESC-249		MALE	G/A	C/T	C/C	G/G		G/A	T/C	G/A	C/G		G/G	G/A	G/G	C/C	C/C		T/T	T/T	T/C	T/T	C/C	T/T	C/C	A/A	A/A	G/G	G/A	G/G	G/G	T/C	T/T	C/A	A/A	T/T	A/A	C/G	G/G	G/C	G/G	T/A		A/G	G/A	G/A	G/A
BESC	P. trichocarpa	BESC-253		MALE	A/A	T/T	./.	G/G		G/A	T/T	G/A	C/G		G/G	G/A	G/G	C/T	C/T		T/T	T/C	T/T	T/C	C/C	T/G	C/C	A/A	A/A	G/G	G/G	G/G	G/G	T/C	T/T	C/A	A/A	T/C	A/T	C/G	G/G	G/C	G/T	T/A		A/G	G/A	G/G	./.
BESC	P. trichocarpa	BESC-254		MALE	G/A	C/T	./.	G/T		G/A	T/C	G/A	C/G		G/A	G/A	G/G	C/T	C/T		T/T	T/T	T/C	T/C	C/T	T/T	C/C	A/A	A/A	G/G	G/A	G/A	G/A	T/C	T/T	C/A	A/A	T/C	A/A	C/G	G/G	G/C	G/G	T/A		A/G	G/A	G/A	G/A
BESC	P. trichocarpa	BESC-255		MALE	G/A	C/T	C/T	G/T		G/G	T/T	G/A	C/G		G/G	G/A	G/G	C/C	C/C		T/T	T/C	T/T	T/C	C/T	T/T	C/C	A/A	A/A	G/G	G/A	G/G	G/G	T/C	T/C	C/A	A/A	T/C	A/A	C/C	G/G	G/G	G/T	T/A		G/G	A/A	A/A	./.
BESC	P. trichocarpa	BESC-257		MALE	G/A	C/T	C/T	G/G		G/A	T/C	G/A	C/G		G/G	G/A	G/G	C/T	C/T		T/T	T/T	T/T	T/C	C/T	T/T	C/C	A/A	A/A	G/G	G/A	G/A	G/A	T/C	T/T	C/A	A/A	T/C	A/T	C/G	G/G	G/C	G/T	T/A		G/G	A/A	G/A	./.
BESC	P. trichocarpa	BESC-259		MALE	G/A	C/T	C/T	G/T		G/A	T/C	G/A	C/G		G/A	G/A	G/A	C/C	C/T		T/T	T/T	T/T	T/T	C/C	T/G	C/C	A/A	A/A	G/G	G/G	G/A	G/A	T/C	T/T	C/A	A/C	T/T	A/A	C/C	G/G	G/C	G/T	T/A		A/G	G/A	G/A	G/A
BESC	P. trichocarpa	BESC-262		MALE	G/A	C/T	C/C	G/T		G/A	T/C	G/G	C/G		G/G	G/A	G/A	C/C	C/C		T/T	T/T	T/T	T/T	C/C	T/G	C/C	A/A	A/A	G/G	G/G	G/G	G/G	T/C	T/T	C/A	A/C	T/T	A/A	C/G	G/G	G/G	G/T	T/A		A/G	G/A	./.	G/A
BESC	P. trichocarpa	BESC-267		MALE	G/G	C/C	C/C	G/T		G/G	T/T	G/A	C/G		G/G	G/A	G/A	C/C	C/T		T/T	T/T	T/T	T/T	C/T	T/G	C/C	A/A	A/A	G/G	G/A	G/G	G/G	T/C	T/T	C/A	A/A	T/T	A/A	C/G	G/G	G/C	G/T	T/A		A/G	G/A	G/A	G/A
BESC	P. trichocarpa	BESC-269		MALE	G/G	C/C	C/C	G/T		G/A	T/C	G/A	C/G		G/A	G/A	G/G	C/C	C/C		T/T	T/T	T/C	T/T	C/C	T/T	C/C	A/A	A/A	G/G	G/G	G/G	G/G	T/C	T/T	C/C	A/A	T/T	A/T	C/G	G/G	G/C	G/T	T/A		A/G	G/A	G/A	G/G
BESC	P. trichocarpa	BESC-27		MALE	G/G	C/C	C/C	G/T		G/G	T/T	G/A	C/G		G/G	G/A	G/G	C/C	C/T		T/T	T/T	T/T	T/T	C/C	T/T	C/C	A/A	A/A	G/G	G/G	G/G	G/G	T/C	T/T	C/A	A/A	T/T	A/A	C/G	G/G	G/C	G/G	T/A		A/G	G/A	G/A	G/A
BESC	P. trichocarpa	BESC-270		MALE	G/G	C/C	C/C	G/T		G/G	T/T	G/A	C/G		G/G	G/A	G/G	C/C	C/T		T/T	T/T	T/T	T/T	C/C	T/T	C/C	A/A	A/A	G/A	G/A	G/G	G/G	T/C	T/T	C/C	A/A	T/C	A/A	C/C	G/G	G/C	G/T	T/A		A/G	G/A	G/A	G/A
BESC	P. trichocarpa	BESC-271		MALE	G/G	C/C	C/C	G/T		G/A	T/C	G/A	C/G		G/A	G/A	G/G	C/C	C/T		T/T	T/T	T/T	T/T	C/T	T/T	C/G	A/A	A/A	G/A	G/G	G/G	G/G	T/C	T/T	C/C	A/A	T/C	A/A	C/G	G/G	G/C	G/T	T/A		A/G	G/A	G/A	G/G
BESC	P. trichocarpa	BESC-277		MALE	G/G	C/C	C/C	G/G		G/A	T/C	G/A	C/G		G/G	G/A	G/A	C/C	C/C		T/T	T/C	T/T	T/C	C/T	T/G	C/C	A/A	A/A	G/G	G/G	G/G	G/G	T/C	T/T	C/A	A/C	T/T	A/T	C/G	G/G	G/C	G/T	T/A		A/G	G/A	G/G	G/G
BESC	P. trichocarpa	BESC-281		MALE	G/G	C/C	C/T	G/G		G/A	T/C	G/A	C/G		G/G	G/A	G/G	C/T	C/T		T/T	T/T	T/T	T/T	C/C	T/G	C/C	A/A	A/A	G/G	G/G	G/G	G/A	T/C	T/T	C/A	A/C	T/C	A/T	C/G	G/G	G/C	G/G	T/T		A/G	G/A	G/A	G/G
BESC	P. trichocarpa	BESC-284		MALE	G/A	C/T	C/C	G/T		G/G	T/T	G/A	C/G		G/G	G/A	G/G	C/C	C/C		T/T	T/T	T/T	T/C	C/T	T/G	C/C	A/A	A/A	G/G	G/A	G/G	G/G	T/C	T/T	C/A	A/C	T/C	A/T	C/G	G/G	G/C	G/G	T/T		A/G	G/A	G/A	G/G
BESC	P. trichocarpa	BESC-286		MALE	G/A	C/T	C/C	G/T		G/G	T/C	G/A	C/G		G/G	G/A	G/G	C/C	C/C		T/T	T/T	T/T	T/C	C/T	T/G	C/C	A/A	A/A	G/G	G/G	G/G	G/G	T/C	T/T	C/A	A/A	T/T	A/T	C/G	G/G	G/C	G/T	T/A		A/G	G/A	G/A	G/A
BESC	P. trichocarpa	BESC-303		MALE	G/G	C/C	C/C	G/G		G/A	T/C	G/A	C/G		G/G	G/A	G/G	C/C	C/C		T/T	T/C	T/T	T/T	C/C	T/T	C/C	A/A	A/A	G/G	G/A	G/G	G/G	T/C	T/T	C/C	A/A	T/T	A/A	C/G	G/A	G/C	G/T	T/A		A/G	G/A	G/A	G/A
BESC	P. trichocarpa	BESC-304		MALE	G/G	C/C	C/T	G/G		G/A	T/C	G/A	C/G		G/A	G/A	G/G	C/C	C/C		T/T	T/C	T/C	T/C	C/T	T/G	C/C	A/A	A/A	G/A	G/A	G/A	G/A	T/C	T/T	C/A	A/C	T/C	A/T	C/G	G/G	G/C	G/T	T/A		A/G	G/A	G/A	G/G
BESC	P. trichocarpa	BESC-306		MALE	G/G	C/C	C/T	G/G		G/G	T/T	G/A	C/G		G/A	G/A	G/G	C/T	C/T		T/T	T/T	T/T	T/T	C/C	T/G	C/C	A/A	A/A	G/G	G/A	G/G	G/G	T/C	T/C	C/A	A/A	T/T	A/T	C/G	G/G	G/C	G/G	T/A		A/G	G/A	G/A	G/G
BESC	P. trichocarpa	BESC-312		MALE	G/A	C/T	C/C	G/G		G/A	T/C	G/A	C/G		G/A	G/A	G/G	C/T	C/T		T/T	T/T	T/T	T/C	C/T	T/T	C/C	A/A	A/A	G/G	G/A	G/G	G/G	T/C	T/C	C/C	A/A	T/C	A/A	C/G	G/G	G/C	G/T	T/A		A/G	G/A	G/A	G/G
BESC	P. trichocarpa	BESC-319		MALE	G/A	C/C	C/T	G/G		G/A	T/C	G/A	C/G		G/G	G/A	G/A	C/C	C/C		T/C	T/T	T/T	T/T	C/T	T/G	C/G	A/A	A/A	G/G	G/G	G/G	G/G	T/C	T/C	C/C	A/C	T/C	A/A	C/G	G/G	G/C	G/T	T/A		A/G	G/A	G/G	G/G
BESC	P. trichocarpa	BESC-322		MALE	G/G	C/C	C/C	G/G		G/A	T/C	G/A	C/G		G/A	G/A	G/G	C/C	C/C		T/T	T/T	T/T	T/T	C/C	T/G	C/G	A/A	A/A	G/G	G/A	G/A	G/A	T/C	T/T	C/A	A/A	T/T	A/T	C/G	G/A	G/C	G/T	T/A		A/G	G/A	G/A	G/A
BESC	P. trichocarpa	BESC-323		MALE	G/G	C/C	C/C	G/G		G/A	T/C	G/A	C/G		G/G	G/A	G/G	C/C	C/C		T/C	T/T	T/T	T/T	C/T	T/T	C/C	A/A	A/A	G/G	G/A	G/G	G/G	T/C	T/C	C/C	A/C	T/T	A/A	C/G	G/G	G/G	G/T	T/A		A/G	G/A	G/A	G/G
BESC	P. trichocarpa	BESC-324		MALE	G/G	C/C	C/C	G/G		G/A	T/C	G/A	C/G		G/G	G/A	G/G	C/C	C/T		T/T	T/T	T/T	T/T	C/T	T/G	C/C	A/A	A/C	G/G	G/G	G/A	G/A	T/C	T/T	C/A	A/C	T/T	A/T	C/G	G/A	G/C	G/T	T/A		A/G	G/A	G/G	G/G
BESC	P. trichocarpa	BESC-325		MALE	G/G	C/C	C/T	G/G		G/G	T/T	G/A	C/G		G/G	G/A	G/G	C/C	C/C		T/T	T/T	T/T	T/T	C/T	T/G	C/C	A/A	A/A	G/G	G/G	G/G	G/G	T/C	T/T	C/A	A/A	T/T	A/A	C/G	G/A	G/C	G/T	T/A		G/G	G/A	G/A	G/G
BESC	P. trichocarpa	BESC-330		MALE	./.	./.	./.	./.		G/G	T/C	G/A	C/G		./.	G/A	G/A	C/C	C/C		T/T	T/C	T/T	T/T	C/T	T/G	C/C	A/A	A/A	G/G	G/A	G/G	G/G	T/C	T/T	C/A	A/A	T/C	A/A	C/G	G/G	G/C	G/T	T/A		A/G	G/A	G/G	G/G
BESC	P. trichocarpa	BESC-332		MALE	G/G	C/C	C/C	G/G		G/A	T/T	G/A	C/G		G/G	G/A	G/G	C/T	C/T		T/C	T/C	T/T	T/C	C/T	T/G	C/G	A/A	A/A	G/A	G/A	G/G	G/G	T/C	T/C	C/A	A/A	T/C	A/A	C/C	G/A	G/C	G/G	T/A		A/G	G/A	G/A	G/G
BESC	P. trichocarpa	BESC-335		MALE	G/G	C/T	C/C	G/G		G/A	T/C	G/A	C/G		G/G	G/A	G/G	C/T	C/T		T/T	T/C	T/T	T/T	C/T	T/G	C/G	A/G	A/C	G/A	G/A	G/G	G/G	T/C	T/T	C/A	A/A	T/T	A/A	C/G	G/G	G/G	G/T	T/A		G/G	A/A	./.	A/A
BESC	P. trichocarpa	BESC-336		MALE	G/G	C/C	C/C	G/G		G/A	T/T	G/A	C/G		G/G	G/A	G/G	C/C	C/C		T/T	T/T	T/T	T/T	C/C	T/T	C/C	A/A	A/A	G/G	G/G	G/A	G/A	T/C	T/T	C/A	A/A	T/C	A/T	C/G	G/G	G/C	G/T	T/A		A/G	G/A	G/A	G/G
BESC	P. trichocarpa	BESC-34		MALE	G/A	C/T	./.	G/T		G/A	T/T	G/G	C/C		G/G	G/A	G/A	C/C	C/T		T/T	T/T	T/C	T/T	C/T	T/G	C/C	A/A	A/A	G/A	G/A	G/G	G/G	T/C	T/T	C/A	A/A	T/T	A/A	C/G	G/A	G/C	G/T	T/A		A/G	G/A	G/A	G/G
BESC	P. trichocarpa	BESC-342		MALE	G/G	C/C	C/C	G/G		G/A	T/C	G/A	C/G		G/G	G/A	G/G	C/T	C/T		T/T	T/T	T/T	T/T	C/T	T/G	C/C	A/A	A/A	G/G	G/G	G/G	G/A	T/C	T/T	C/C	A/A	T/C	A/T	C/G	G/G	G/C	G/T	T/A		A/G	G/A	G/A	G/G
BESC	P. trichocarpa	BESC-344		MALE	G/G	C/C	C/C	G/G		G/G	T/T	G/A	C/G		G/G	G/A	G/G	C/C	C/C		T/C	T/C	T/T	T/C	C/T	T/G	C/C	A/A	A/A	G/G	G/G	G/G	G/G	T/C	T/C	C/A	A/C	T/T	A/A	C/G	G/G	G/G	G/T	T/A		A/G	G/A	G/A	G/A
BESC	P. trichocarpa	BESC-345		MALE	G/A	C/C	C/C	G/G		G/A	T/C	G/A	C/G		G/A	G/A	G/A	C/C	C/T		T/T	T/T	T/T	T/T	C/T	T/G	C/C	A/A	A/A	G/G	G/A	G/G	G/A	T/C	T/T	C/A	A/A	T/C	A/T	C/G	G/G	G/G	G/T	T/A		A/G	G/A	G/A	G/A
BESC	P. trichocarpa	BESC-347		MALE	G/G	C/C	C/C	G/G		G/A	T/C	G/A	C/G		G/A	G/A	G/G	C/C	C/C		T/T	T/T	T/T	T/T	C/T	T/T	C/G	A/A	A/A	G/G	G/G	G/G	G/G	T/C	T/T	C/C	A/A	T/C	A/A	C/G	G/G	G/C	G/T	T/A		A/G	G/A	G/G	G/G
BESC	P. trichocarpa	BESC-349		MALE	G/G	C/C	C/C	G/G		G/A	T/C	G/A	C/G		G/G	G/A	G/G	C/C	C/T		T/T	T/C	T/C	T/T	C/T	T/G	C/C	A/A	A/A	G/G	G/G	G/G	G/G	T/C	T/C	C/A	A/A	T/C	A/T	C/G	G/G	G/G	G/T	T/A		A/G	G/A	G/G	G/A
BESC	P. trichocarpa	BESC-352		MALE	G/G	C/C	C/C	G/T		G/A	T/C	G/A	C/G		G/G	G/A	G/G	C/C	C/C		T/T	T/T	T/T	T/T	C/C	T/T	C/G	A/A	A/A	G/G	G/G	G/G	G/G	T/C	T/T	C/A	A/A	T/T	A/T	C/G	G/G	G/C	G/T	T/A		A/G	G/A	G/A	G/A
BESC	P. trichocarpa	BESC-359		MALE	G/A	C/T	C/C	G/G		G/G	T/T	G/A	C/G		G/A	G/A	G/A	C/C	C/C		T/T	T/T	T/T	T/T	C/C	T/T	C/C	A/A	A/A	G/G	G/A	G/G	G/A	T/C	T/T	C/A	A/A	T/T	A/T	C/G	G/G	G/C	G/T	T/A		A/G	G/A	G/A	G/G
BESC	P. trichocarpa	BESC-36		MALE	G/G	C/C	C/C	G/T		G/A	T/C	G/A	C/G		G/A	G/A	G/G	C/T	C/C		T/T	T/C	T/T	T/C	C/C	T/G	C/C	A/A	A/A	G/G	G/G	G/G	G/G	T/C	T/T	C/A	A/A	T/C	A/A	C/G	G/G	G/C	G/T	T/A		G/G	G/A	G/A	G/A
BESC	P. trichocarpa	BESC-360		MALE	G/G	C/C	C/C	G/T		G/A	T/C	G/A	C/G		G/A	G/A	G/G	C/C	C/C		T/T	T/T	T/T	T/T	C/C	T/G	C/G	A/A	A/A	G/G	G/A	G/G	G/G	T/C	T/T	C/A	A/A	T/C	A/A	C/G	G/G	G/C	G/T	T/A		A/G	G/A	G/A	G/A
BESC	P. trichocarpa	BESC-363		MALE	G/G	C/C	C/C	G/G		G/A	T/C	G/A	C/G		G/A	G/A	G/G	C/C	C/C		T/T	T/T	T/C	T/T	C/T	T/T	C/C	A/A	A/A	G/G	G/G	G/A	G/A	T/C	T/T	C/A	A/C	T/T	A/A	C/G	G/G	G/G	G/T	T/A		A/G	G/A	G/A	G/G
BESC	P. trichocarpa	BESC-366		MALE	G/G	C/C	C/T	G/G		G/A	T/C	G/A	C/G		G/A	G/A	G/G	C/C	C/C		T/T	T/C	T/C	T/T	C/C	T/G	C/G	A/A	A/A	G/A	G/A	G/A	G/A	T/C	T/C	C/C	A/A	T/C	A/T	C/G	G/G	G/C	G/T	T/A		A/G	G/A	G/G	G/G
BESC	P. trichocarpa	BESC-368		MALE	G/A	C/T	C/T	G/G		G/A	T/C	G/A	C/G		G/G	G/A	G/A	C/T	C/T		T/T	T/T	T/T	T/T	C/C	T/G	C/C	A/A	A/A	G/G	G/A	G/G	G/G	T/C	T/T	C/A	A/A	T/C	A/A	C/G	G/G	G/G	G/T	T/A		A/G	G/A	G/A	G/A
BESC	P. trichocarpa	BESC-37		MALE	G/A	C/C	C/C	G/G		G/A	T/T	G/A	C/G		G/G	G/A	G/A	C/C	C/C		T/C	T/T	T/T	T/C	C/T	T/T	C/G	A/A	A/A	G/G	G/A	G/A	G/A	T/C	T/C	C/A	A/C	T/C	A/A	C/G	G/G	G/C	G/T	T/A		G/G	A/A	./.	./.
BESC	P. trichocarpa	BESC-371		MALE	G/G	C/C	C/C	G/G		G/A	T/C	G/A	C/G		G/A	G/A	G/G	C/T	C/T		T/T	T/C	T/T	T/C	C/T	T/T	C/C	A/A	A/A	G/G	G/G	G/G	G/G	T/C	T/T	C/A	A/A	T/T	A/T	C/G	G/G	G/C	G/T	T/A		A/G	G/A	G/A	G/G
BESC	P. trichocarpa	BESC-375		MALE	G/G	C/C	C/C	G/G		G/A	T/C	G/A	C/G		G/G	G/G	G/G	C/C	C/T		T/T	T/T	T/T	T/T	C/T	T/G	C/C	A/A	A/A	G/G	G/A	G/G	G/G	T/C	T/T	C/C	A/A	T/C	A/A	C/G	G/G	G/C	G/G	T/A		A/G	G/A	G/G	G/G
BESC	P. trichocarpa	BESC-376		MALE	G/G	C/C	C/C	G/G		G/A	T/C	G/A	C/G		G/A	G/A	G/A	C/C	C/C		T/T	T/T	T/T	T/T	C/T	T/G	C/C	A/A	A/A	G/G	G/G	G/G	G/G	T/C	T/T	C/A	A/A	T/C	A/A	C/G	G/G	G/G	G/T	T/A		G/G	G/A	G/A	./.
BESC	P. trichocarpa	BESC-377		MALE	G/G	C/C	C/C	G/G		G/A	T/C	G/A	C/G		G/G	G/A	G/G	C/T	C/T		T/C	T/T	T/T	T/T	C/T	T/G	C/G	A/A	A/A	G/G	G/G	G/G	G/G	T/C	T/C	C/C	A/C	T/C	A/A	C/G	G/A	G/C	G/G	T/T		A/G	G/A	G/A	G/G
BESC	P. trichocarpa	BESC-380		MALE	G/G	C/C	C/T	G/G		G/A	T/C	G/A	C/G		G/G	G/A	G/G	C/C	C/C		T/T	T/C	T/T	T/C	C/C	T/G	C/G	A/A	A/C	G/A	G/A	G/A	G/A	T/C	T/C	C/A	A/A	T/C	A/T	C/G	G/G	G/C	G/T	T/A		A/G	G/A	G/A	G/A
BESC	P. trichocarpa	BESC-383		MALE	G/G	C/C	C/C	G/G		G/A	T/C	G/G	C/G		G/A	G/A	G/G	C/C	C/C		T/T	T/T	T/T	T/C	C/T	T/G	C/G	A/A	A/A	G/G	G/G	G/G	G/G	T/C	T/T	C/C	A/A	T/C	A/T	C/G	G/G	G/G	G/T	T/A		A/G	G/A	G/A	G/A
BESC	P. trichocarpa	BESC-384		MALE	G/A	C/C	C/T	G/G		G/G	T/C	G/A	C/G		G/A	G/A	G/G	C/C	C/C		T/T	T/T	T/T	T/T	C/C	T/T	C/G	A/A	A/A	G/G	G/G	G/G	G/G	T/C	T/T	C/A	A/A	T/T	A/T	C/G	G/G	G/C	G/T	T/A		A/G	G/A	G/A	G/A
BESC	P. trichocarpa	BESC-385		MALE	G/G	C/T	C/T	G/G		G/A	T/C	G/A	C/G		G/A	G/A	G/G	C/C	C/C		T/T	T/T	T/C	T/T	C/T	T/T	C/G	A/A	A/A	G/G	G/A	G/G	G/G	T/C	T/T	C/A	A/A	T/C	A/T	C/C	G/G	G/C	G/T	T/A		A/G	G/A	G/A	G/A
BESC	P. trichocarpa	BESC-387		MALE	G/G	C/C	C/C	G/G		G/A	T/C	G/A	C/G		G/A	G/A	G/G	C/C	C/C		T/C	T/T	T/T	T/T	C/T	T/G	C/C	A/A	A/A	G/G	G/G	G/G	G/G	T/C	T/C	C/A	A/C	T/C	A/A	C/G	G/G	G/C	G/T	T/A		A/G	G/A	G/A	G/A
BESC	P. trichocarpa	BESC-389		MALE	G/G	C/C	C/C	G/T		G/A	T/C	G/A	C/G		G/G	G/A	G/G	C/C	C/C		T/T	T/C	T/C	T/T	C/T	T/T	C/C	A/A	A/A	G/G	G/G	G/G	G/G	T/C	T/T	C/A	A/A	T/T	A/T	C/G	G/G	G/C	G/T	T/A		A/G	G/A	G/A	G/G
BESC	P. trichocarpa	BESC-390		MALE	G/G	C/C	C/C	G/T		G/A	T/C	G/A	C/G		G/G	G/A	G/G	C/T	C/T		T/T	T/T	T/T	T/C	C/T	T/T	C/C	A/A	A/A	G/G	G/G	G/G	G/G	T/C	T/T	C/A	A/A	T/C	A/A	C/G	G/A	G/C	G/T	T/A		A/G	G/A	G/G	G/A
BESC	P. trichocarpa	BESC-395		MALE	G/G	C/C	C/C	G/G		G/A	T/C	G/A	C/C		G/A	G/A	G/A	C/C	C/C		T/T	T/T	T/T	T/T	C/T	T/T	C/C	A/A	A/A	G/G	G/G	G/G	G/G	T/C	T/T	C/C	A/A	T/T	A/A	C/G	G/G	G/C	G/T	T/A		A/G	G/A	G/A	G/A
BESC	P. trichocarpa	BESC-397		MALE	G/G	C/C	C/C	G/G		G/A	T/C	G/A	C/G		G/A	G/A	G/A	C/C	C/C		T/T	T/T	T/T	T/T	C/T	T/T	C/C	A/A	A/A	G/G	G/G	G/A	G/A	T/C	T/T	C/A	A/A	T/T	A/A	C/G	G/G	G/C	G/T	T/A		A/G	G/A	G/A	G/G
BESC	P. trichocarpa	BESC-398		MALE	G/G	C/C	C/C	G/T		G/G	T/T	G/A	C/G		G/A	G/A	G/G	C/T	C/T		T/T	T/T	T/T	T/T	C/C	T/T	C/C	A/A	A/A	G/G	G/A	G/G	G/G	T/C	T/T	C/C	A/A	T/C	A/A	C/G	G/G	G/C	G/T	T/A		A/G	G/A	G/A	G/G
BESC	P. trichocarpa	BESC-406		MALE	G/G	C/C	C/C	G/T		G/A	T/C	G/A	C/G		G/G	G/A	G/A	C/T	C/C		T/T	T/T	T/T	T/T	C/C	T/T	C/C	A/A	A/A	G/G	G/G	G/G	G/G	T/C	T/T	C/A	A/A	T/T	A/T	C/C	G/G	G/C	G/T	T/A		A/G	G/A	G/A	G/G
BESC	P. trichocarpa	BESC-409		MALE	G/G	C/C	C/C	G/G		G/G	T/C	G/A	C/G		G/G	G/A	G/G	C/T	C/T		T/T	T/C	T/T	T/T	C/C	T/G	C/C	A/A	A/A	G/G	G/G	G/G	G/G	T/C	T/T	C/C	A/A	T/T	A/A	C/G	G/G	G/G	G/T	T/A		A/G	G/A	G/A	G/A
BESC	P. trichocarpa	BESC-415		MALE	A/A	T/T	C/T	G/G		G/A	T/C	G/A	C/G		G/A	G/A	G/G	C/C	C/C		T/T	T/T	T/T	T/C	C/T	T/G	C/G	A/A	A/A	G/G	G/G	G/A	G/A	T/C	T/T	C/A	A/A	T/C	A/T	C/G	G/G	G/G	G/T	T/A		A/G	G/A	G/A	G/G
BESC	P. trichocarpa	BESC-419		MALE	G/G	C/C	C/C	G/G		G/A	T/C	G/A	C/G		G/A	G/A	G/G	C/C	C/C		T/T	T/T	T/T	T/C	C/C	T/G	C/C	A/A	A/A	G/G	G/G	G/G	G/G	T/C	T/T	C/C	A/A	T/C	A/A	C/G	G/G	G/C	G/T	T/A		A/G	G/A	G/A	G/A
BESC	P. trichocarpa	BESC-421		MALE	G/G	C/C	C/C	G/T		G/A	T/C	G/A	C/G		G/A	G/A	G/G	C/T	C/T		T/T	T/C	T/T	T/C	C/C	T/T	C/G	A/A	A/A	G/G	G/A	G/G	G/G	T/C	T/T	C/C	A/A	T/C	A/T	C/G	G/G	G/C	G/T	T/A		A/G	G/A	G/A	G/A
BESC	P. trichocarpa	BESC-422		MALE	G/A	C/T	C/C	G/G		G/G	T/C	G/A	C/G		G/A	G/A	G/A	C/C	C/T		T/C	T/C	T/T	T/C	C/T	T/G	C/C	A/A	A/A	G/G	G/A	G/G	G/G	T/C	T/C	C/A	A/C	T/C	A/T	C/G	G/G	G/G	G/T	T/A		A/G	G/A	G/A	G/A
BESC	P. trichocarpa	BESC-43		MALE	G/G	C/C	C/C	G/G		G/A	T/C	G/A	C/G		G/G	G/A	G/G	C/C	C/C		T/T	T/T	T/T	T/T	C/C	T/G	C/G	A/A	A/A	G/G	G/A	G/G	G/G	T/C	T/T	C/A	A/A	T/C	A/T	C/G	G/G	G/C	G/T	T/A		A/G	G/A	G/A	G/A
BESC	P. trichocarpa	BESC-432		MALE	G/A	C/T	C/C	G/G		G/A	T/C	G/A	C/G		G/G	G/A	G/G	C/C	C/T		T/C	T/T	T/T	T/T	C/T	T/G	C/C	A/A	A/A	G/G	G/A	G/G	G/G	T/C	T/C	C/A	A/C	T/T	A/T	C/G	G/G	G/G	G/T	T/A		A/G	G/A	G/G	G/A
BESC	P. trichocarpa	BESC-439		MALE	G/G	C/C	C/C	G/G		G/A	T/C	G/A	C/G		G/G	G/A	G/A	C/T	C/T		T/T	T/T	T/T	T/T	C/T	T/G	C/C	A/A	A/A	G/G	G/A	G/G	G/G	T/C	T/T	C/A	A/A	T/T	A/T	C/G	G/G	G/G	G/T	T/A		A/G	G/A	G/A	G/G
BESC	P. trichocarpa	BESC-448		MALE	G/G	C/C	C/T	G/G		G/A	T/C	G/A	C/G		G/A	G/A	G/A	C/T	C/T		T/T	T/T	T/T	T/T	C/C	T/G	C/C	A/A	A/A	G/G	G/G	G/A	G/A	T/C	T/T	C/A	A/A	T/C	A/A	C/C	G/G	G/G	G/T	T/A		A/G	G/A	G/A	G/A
BESC	P. trichocarpa	BESC-450		MALE	G/G	C/C	C/C	G/G		G/G	T/T	G/G	C/G		G/G	G/A	G/G	C/T	C/T		T/T	T/C	T/C	T/C	C/C	T/G	C/C	A/A	A/A	G/G	G/G	G/G	G/G	T/C	T/T	C/A	A/A	T/T	A/T	C/G	G/G	G/G	G/T	T/A		A/G	G/A	G/A	G/A
BESC	P. trichocarpa	BESC-453		MALE	G/A	C/C	C/C	G/G		G/G	T/T	G/A	C/G		G/A	G/A	G/G	C/C	C/T		T/T	T/C	T/C	T/T	C/C	T/G	C/C	A/A	A/A	G/A	G/A	G/G	G/G	T/C	T/T	C/C	A/A	T/T	A/A	C/C	G/G	G/C	G/T	T/A		G/G	A/A	./.	./.
BESC	P. trichocarpa	BESC-454		MALE	./.	./.	./.	./.		G/A	T/C	G/A	C/G		G/G	G/A	G/G	C/T	C/T		T/T	T/T	T/T	T/T	C/C	T/G	C/C	A/A	A/A	G/G	G/A	G/G	G/G	T/C	T/T	C/A	A/A	T/T	A/T	C/G	G/G	G/C	G/T	T/A		A/G	G/A	G/A	G/A
BESC	P. trichocarpa	BESC-457		MALE	G/G	C/C	C/T	G/G		G/A	T/C	G/A	C/G		G/G	G/A	G/A	C/C	C/C		T/T	T/T	T/T	T/T	C/T	T/G	C/G	A/A	A/A	G/A	G/G	G/G	G/G	T/C	T/T	C/A	A/A	T/T	A/A	C/G	G/G	G/C	G/T	T/A		A/G	G/A	G/A	G/A
BESC	P. trichocarpa	BESC-467		MALE	G/A	C/C	C/C	G/G		G/A	T/C	G/A	C/G		G/G	G/A	G/G	C/C	C/C		T/T	T/T	T/T	T/T	C/T	T/G	C/C	A/A	A/A	G/G	G/G	G/A	G/A	T/C	T/T	C/A	A/C	T/C	A/A	C/C	G/G	G/C	G/T	T/A		A/G	G/A	G/G	G/A
BESC	P. trichocarpa	BESC-48		MALE	G/G	C/C	C/C	G/G		G/A	T/C	G/A	C/G		./.	G/A	./.	C/T	C/T		T/T	T/C	T/T	T/T	C/C	T/G	C/G	A/A	A/A	G/A	G/A	G/G	G/G	T/C	T/T	C/A	A/A	T/C	A/T	C/G	G/A	G/C	G/T	T/A		A/G	G/A	G/A	G/A
BESC	P. trichocarpa	BESC-5		MALE	G/G	C/C	C/C	G/G		G/A	T/C	G/A	C/G		G/G	G/G	G/G	C/C	C/C		T/T	T/T	T/T	T/C	C/C	T/T	C/C	A/A	A/A	G/G	G/A	G/G	G/G	T/C	T/C	C/A	A/A	T/C	A/A	C/G	G/G	G/G	G/G	T/A		A/G	G/A	G/A	G/A
BESC	P. trichocarpa	BESC-55		MALE	G/A	C/C	C/T	G/G		G/G	T/T	G/A	C/G		G/A	G/A	G/G	C/T	C/T		T/T	T/T	T/T	T/T	C/C	T/G	C/C	A/A	A/A	G/A	G/A	G/G	G/G	T/C	T/T	C/A	A/A	T/C	A/T	C/G	G/G	G/C	G/G	T/A		A/G	G/A	G/A	G/A
BESC	P. trichocarpa	BESC-6		MALE	G/G	C/C	C/C	G/G		G/G	T/T	G/A	C/G		G/G	G/A	G/G	C/C	C/C		T/T	T/T	T/C	T/T	C/C	T/T	C/C	A/A	A/A	G/G	G/A	G/G	G/G	T/C	T/C	C/A	A/A	T/C	A/A	C/G	G/G	G/C	G/G	T/A		A/G	G/A	G/G	G/G
BESC	P. trichocarpa	BESC-60		MALE	G/A	C/T	C/C	G/T		G/A	T/C	G/A	C/G		G/G	G/A	G/A	C/T	C/T		T/T	T/T	T/T	T/C	C/C	T/G	C/C	A/A	A/A	G/G	G/G	G/G	G/G	T/C	T/T	C/A	A/C	T/T	A/A	C/C	G/G	G/C	G/T	T/A		A/G	G/A	G/G	G/A
BESC	P. trichocarpa	BESC-68		MALE	G/A	C/T	C/C	G/G		G/A	T/C	G/A	C/G		G/G	G/A	G/A	C/C	C/T		T/T	T/T	T/C	T/T	C/T	T/T	C/C	A/A	A/A	G/G	G/G	G/G	G/G	T/C	T/T	C/A	A/A	T/T	A/A	C/G	G/G	G/C	G/T	T/A		A/G	G/A	G/A	G/G
BESC	P. trichocarpa	BESC-69		MALE	G/G	C/C	C/C	G/G		G/G	T/T	G/A	C/G		G/A	G/A	G/A	C/C	C/T		T/T	T/T	T/T	T/T	C/C	T/T	C/C	A/A	A/A	G/A	G/G	G/G	G/G	T/C	T/T	C/C	A/A	T/C	A/T	C/G	G/G	G/C	G/T	T/A		A/G	G/A	G/A	G/G
BESC	P. trichocarpa	BESC-73		MALE	G/G	C/C	C/C	G/G		G/A	T/C	G/A	C/G		G/A	G/A	G/G	C/C	C/C		T/T	T/T	T/T	T/T	C/T	T/G	C/C	A/A	A/A	G/G	G/A	G/G	G/G	T/C	T/T	C/C	A/A	T/C	A/A	C/G	G/G	G/C	G/T	T/A		A/G	G/A	G/G	G/A
BESC	P. trichocarpa	BESC-74		MALE	G/A	C/T	C/C	G/G		G/A	T/C	G/A	C/G		G/G	G/A	G/G	C/T	C/T		T/T	T/T	T/T	T/T	C/T	T/T	C/C	A/A	A/A	G/G	G/G	G/G	G/G	T/C	T/C	C/A	A/A	T/C	A/A	C/G	G/A	G/C	G/T	T/A		G/G	A/A	A/A	./.
BESC	P. trichocarpa	BESC-75		MALE	G/G	C/C	C/C	G/G		G/A	T/C	G/A	C/G		G/A	G/A	G/G	C/C	C/C		T/T	T/T	T/T	T/T	C/T	T/G	C/C	A/A	A/A	G/G	G/A	G/A	G/A	T/C	T/T	C/A	A/A	T/C	A/A	C/G	G/G	G/C	G/T	T/A		A/G	G/A	G/A	G/A
BESC	P. trichocarpa	BESC-76		MALE	G/A	C/T	C/T	G/T		G/A	T/T	G/A	C/G		G/A	G/A	G/A	C/C	C/C		T/T	T/T	T/T	T/T	C/C	T/T	C/G	A/A	A/A	G/G	G/A	G/G	G/G	T/C	T/T	C/A	A/A	T/T	A/A	C/G	G/G	G/G	G/T	T/A		A/G	G/A	G/A	G/A
BESC	P. trichocarpa	BESC-78		MALE	G/G	C/C	C/C	G/G		G/A	T/C	G/A	C/G		G/A	G/A	G/A	C/T	C/T		T/T	T/T	T/T	T/C	C/T	T/G	C/C	A/A	A/A	G/A	G/A	G/G	G/G	T/C	T/C	C/A	A/A	T/C	A/T	C/G	G/G	G/C	G/T	T/A		A/G	G/A	G/A	G/G
BESC	P. trichocarpa	BESC-79		MALE	G/G	C/C	C/T	G/G		G/A	T/C	G/A	C/G		G/G	G/A	G/G	C/C	C/T		T/C	T/C	T/C	T/C	C/T	T/G	C/G	A/A	A/C	G/G	G/A	G/G	G/A	T/C	T/C	C/A	A/C	T/C	A/A	C/G	G/A	G/C	G/T	T/A		A/G	G/A	G/G	G/A
BESC	P. trichocarpa	BESC-806		MALE	G/G	C/C	C/C	G/T		G/A	T/C	G/A	C/G		G/A	G/A	G/G	C/C	C/C		T/T	T/T	T/T	T/T	C/T	T/G	C/C	A/A	A/A	G/A	G/A	G/G	G/G	T/C	T/T	C/A	A/A	T/C	A/A	C/C	G/G	G/C	G/G	T/A		A/G	G/A	G/G	G/A
BESC	P. trichocarpa	BESC-807		MALE	G/G	C/C	C/C	G/T		G/A	T/C	G/A	C/G		G/G	G/A	G/G	C/C	C/C		T/T	T/C	T/T	T/T	C/C	T/G	C/G	A/A	A/A	G/G	G/A	G/A	G/A	T/C	T/T	C/A	A/A	T/T	A/A	C/G	G/G	G/G	G/G	T/A		A/G	G/A	G/A	G/A
BESC	P. trichocarpa	BESC-810		MALE	G/G	C/C	C/C	G/G		G/A	T/C	G/A	C/G		G/A	G/A	G/G	C/C	C/T		T/T	T/T	T/T	T/C	C/C	T/G	C/G	A/A	A/A	G/G	G/A	G/A	G/A	T/C	T/T	C/A	A/C	T/T	A/T	C/G	G/G	G/C	G/T	T/A		A/G	G/A	G/G	G/A
BESC	P. trichocarpa	BESC-811		MALE	G/G	C/C	C/C	G/G		G/A	T/C	G/A	C/G		G/G	G/A	G/G	C/T	C/T		T/T	T/T	T/T	T/T	C/C	T/T	C/C	A/A	A/A	G/G	G/A	G/G	G/G	T/C	T/T	C/C	A/A	T/C	A/T	C/G	G/G	G/G	G/T	T/A		A/G	G/A	G/G	G/G
BESC	P. trichocarpa	BESC-812		MALE	G/G	C/C	C/T	G/G		G/A	T/C	G/A	C/G		G/A	G/A	G/G	C/C	C/C		C/C	T/T	T/T	T/T	C/T	T/T	C/C	A/A	A/A	G/G	G/G	G/G	G/G	T/C	C/C	C/A	C/C	T/C	A/T	C/G	G/G	G/C	G/T	T/A		A/G	G/A	G/A	G/A
BESC	P. trichocarpa	BESC-818		MALE	G/G	C/C	C/C	G/G		G/A	T/C	G/A	C/G		G/G	G/A	G/G	C/C	C/C		T/C	T/T	T/T	T/T	C/T	T/G	C/C	A/A	A/A	G/A	G/G	G/G	G/G	T/C	T/C	C/C	A/C	T/T	A/A	C/G	G/G	G/C	G/T	T/A		A/G	G/A	G/A	G/A
BESC	P. trichocarpa	BESC-819		MALE	G/A	C/T	C/C	G/T		G/G	T/T	G/A	C/G		G/A	G/A	G/G	C/T	C/T		T/C	T/T	T/T	T/T	C/T	T/G	C/C	A/A	A/A	G/G	G/G	G/A	G/A	T/C	T/C	C/A	A/C	T/T	A/T	C/G	G/G	G/G	G/T	T/A		A/G	G/A	G/A	G/G
BESC	P. trichocarpa	BESC-822		MALE	G/G	C/C	C/C	G/G		G/A	T/C	G/A	C/G		G/G	G/A	G/A	C/C	C/C		T/T	T/T	T/T	T/C	C/T	T/G	C/C	A/A	A/A	G/G	G/A	G/G	G/G	T/C	T/T	C/A	A/A	T/C	A/T	C/G	G/A	G/C	G/T	T/A		A/G	G/A	G/A	G/G
BESC	P. trichocarpa	BESC-825		MALE	G/G	C/C	C/C	G/T		G/A	T/C	G/A	C/G		G/G	G/A	G/G	C/C	C/T		T/T	T/T	T/T	T/T	C/C	T/G	C/C	A/A	A/A	G/G	G/G	G/G	G/G	T/C	T/C	C/A	A/A	T/C	A/T	C/G	G/G	G/G	G/T	T/A		A/G	G/A	G/A	G/G
BESC	P. trichocarpa	BESC-827		MALE	G/G	C/C	C/C	G/G		G/G	T/T	G/A	C/G		G/A	G/A	G/G	C/C	C/C		T/T	T/T	T/T	T/T	C/T	T/G	C/C	A/A	A/A	G/G	G/A	G/G	G/G	T/C	T/T	C/A	A/C	T/C	A/T	C/G	G/G	G/G	G/G	T/A		G/G	G/A	G/A	G/A
BESC	P. trichocarpa	BESC-829		MALE	G/A	C/C	C/C	G/G		G/A	T/C	G/A	C/G		G/G	G/A	G/G	C/C	C/C		T/T	T/T	T/C	T/T	C/T	T/G	C/C	A/A	A/A	G/G	G/A	G/G	G/G	T/C	T/T	C/C	A/A	T/T	A/A	C/C	G/G	G/C	G/T	T/A		A/G	G/A	G/A	G/G
BESC	P. trichocarpa	BESC-832		MALE	G/G	C/C	C/C	G/G		G/G	T/T	G/A	C/G		G/G	G/A	G/A	C/C	C/C		T/T	T/C	T/T	T/T	C/T	T/G	C/C	A/A	A/A	G/G	G/A	G/G	G/G	T/C	T/T	C/C	A/A	T/C	A/T	C/G	G/G	G/C	G/T	T/A		A/G	G/A	G/A	G/G
BESC	P. trichocarpa	BESC-833		MALE	G/G	C/C	C/C	G/G		G/A	T/C	G/A	C/G		G/A	G/A	G/A	C/C	C/C		T/C	T/C	T/C	T/T	C/T	T/G	C/C	A/A	A/A	G/G	G/A	G/A	G/A	T/C	T/C	C/A	A/A	T/C	A/A	C/G	G/G	G/C	G/T	T/A		A/G	G/A	G/A	G/A
BESC	P. trichocarpa	BESC-840		MALE	G/G	C/C	C/C	G/T		G/A	T/C	G/G	C/G		G/A	G/A	G/G	C/C	C/T		T/T	T/C	T/T	T/C	C/C	T/T	C/G	A/A	A/A	G/A	G/A	G/G	G/G	T/C	T/T	C/C	A/A	T/C	A/A	C/G	G/G	G/C	G/T	T/A		A/G	G/A	G/G	G/G
BESC	P. trichocarpa	BESC-846		MALE	G/A	C/T	C/T	G/T		G/G	T/C	G/A	C/G		G/G	G/A	G/A	C/C	C/C		T/T	T/T	T/T	T/C	C/C	T/G	C/C	A/A	A/A	G/A	G/A	G/G	G/G	T/C	T/T	C/A	A/A	T/C	A/A	C/G	G/G	G/C	G/G	T/A		A/G	G/A	G/A	G/A
BESC	P. trichocarpa	BESC-847		MALE	G/G	C/C	C/C	G/G		G/G	T/T	G/A	C/G		./.	G/A	G/G	C/C	C/C		T/T	T/T	T/T	T/T	C/C	T/G	C/C	A/A	A/A	G/G	G/G	G/G	G/G	T/C	T/T	C/C	A/A	T/T	A/T	C/G	G/G	G/C	G/T	T/A		A/G	G/A	G/A	G/A
BESC	P. trichocarpa	BESC-85		MALE	G/A	C/T	C/C	G/G		G/G	T/C	G/A	C/G		G/G	G/A	G/G	C/C	C/T		T/T	T/T	T/C	T/T	C/C	T/G	C/C	A/A	A/A	G/G	G/A	G/A	G/A	T/C	T/T	C/A	A/A	T/C	A/T	C/G	G/G	G/C	G/T	T/T		A/G	G/A	G/A	G/A
BESC	P. trichocarpa	BESC-850		MALE	G/G	C/C	C/C	G/T		G/A	T/C	G/A	C/C		G/A	G/A	G/A	C/C	C/C		T/T	T/T	T/T	T/T	C/T	T/G	C/C	A/A	A/A	G/G	G/G	G/G	G/G	T/C	T/C	C/A	A/A	T/C	A/A	C/G	G/G	G/C	G/T	T/A		A/G	G/A	G/A	G/G
BESC	P. trichocarpa	BESC-851		MALE	G/G	C/C	C/C	G/G		G/A	T/T	G/A	C/G		G/A	G/A	G/G	C/C	C/C		T/T	T/T	T/T	T/C	C/T	T/G	C/C	A/A	A/A	G/G	G/A	G/A	G/A	T/C	T/T	C/A	A/A	T/C	A/A	C/G	G/G	G/C	G/T	T/A		G/G	G/A	G/A	G/A
BESC	P. trichocarpa	BESC-853		MALE	G/G	C/C	C/C	G/T		G/A	T/C	G/A	C/G		G/A	G/A	G/G	C/T	C/T		T/T	T/T	T/T	T/T	C/C	T/T	C/C	A/A	A/A	G/G	G/A	G/G	G/G	T/C	T/T	C/A	A/A	T/C	A/A	C/G	G/G	G/G	G/T	T/A		A/G	G/A	G/A	G/G
BESC	P. trichocarpa	BESC-856		MALE	G/G	C/C	C/C	G/G		G/A	T/C	G/A	C/G		G/A	G/A	G/G	C/C	C/C		T/T	T/C	T/T	T/T	C/C	T/T	C/G	A/A	A/A	G/G	G/G	G/G	G/G	T/C	T/T	C/C	A/A	T/C	A/A	C/G	G/G	G/C	G/T	T/A		A/G	G/A	G/G	G/G
BESC	P. trichocarpa	BESC-859		MALE	G/A	C/T	C/T	G/T		G/A	T/C	G/A	C/G		G/A	G/A	G/G	C/T	C/C		T/T	T/T	T/T	T/C	C/T	T/G	C/C	A/A	A/A	G/G	G/G	G/G	G/A	T/C	T/T	C/A	A/A	T/C	A/T	C/G	G/G	G/C	G/T	T/A		A/G	G/A	G/A	G/G
BESC	P. trichocarpa	BESC-861		MALE	G/A	C/T	C/T	G/T		G/A	T/C	G/A	C/G		G/A	G/A	G/G	C/C	C/C		T/T	T/T	T/T	T/T	C/T	T/G	C/C	A/A	A/A	G/G	G/G	G/G	G/G	T/C	T/T	C/A	A/A	T/T	A/T	C/G	G/G	G/C	G/T	T/A		A/G	G/A	G/G	G/G
BESC	P. trichocarpa	BESC-862		MALE	G/G	C/C	C/C	G/T		G/A	T/T	G/A	C/G		G/G	G/A	G/A	C/C	C/C		T/T	T/T	T/C	T/T	C/C	T/T	C/G	A/A	A/A	G/G	G/G	G/G	G/G	T/C	T/T	C/A	A/A	T/C	A/A	C/G	G/G	G/C	G/G	T/A		A/G	G/A	G/G	G/G
BESC	P. trichocarpa	BESC-869		MALE	G/G	C/C	C/C	G/G		G/A	T/C	G/A	C/G		G/A	G/A	G/G	C/C	C/C		T/T	T/T	T/T	T/C	C/T	T/T	C/C	A/A	A/A	G/G	G/A	G/G	G/G	T/C	T/T	C/A	A/A	T/C	A/T	C/G	G/G	G/C	G/G	T/T		G/G	A/A	A/A	./.
BESC	P. trichocarpa	BESC-874		MALE	G/G	C/C	C/C	G/T		G/A	T/C	G/A	C/G		G/G	G/A	G/G	C/T	C/T		T/T	T/T	T/T	T/T	C/C	T/G	C/C	A/A	A/A	G/A	G/A	G/G	G/G	T/C	T/T	C/C	A/A	T/C	A/A	C/C	G/G	G/G	G/T	T/A		A/G	G/A	G/A	G/G
BESC	P. trichocarpa	BESC-876		MALE	G/G	C/C	C/T	G/G		G/A	T/C	G/A	C/G		G/G	G/A	G/G	C/C	C/C		T/C	T/C	T/C	T/C	C/T	T/T	C/C	A/A	A/A	G/G	G/A	G/G	G/G	T/C	T/C	C/C	A/C	T/T	A/A	C/G	G/G	G/C	G/T	T/A		A/G	G/A	G/A	G/A
BESC	P. trichocarpa	BESC-878		MALE	G/A	C/T	C/T	G/T		G/A	T/T	G/A	C/G		G/G	G/A	G/G	C/C	C/C		T/T	T/T	T/T	T/T	C/T	T/G	C/C	A/A	A/A	G/G	G/A	G/G	G/G	T/C	T/T	C/C	A/A	T/C	A/T	C/G	G/G	G/C	G/T	T/A		A/G	G/A	G/A	G/A
BESC	P. trichocarpa	BESC-879		MALE	./.	./.	C/C	G/G		G/G	T/T	G/G	C/C		G/G	G/A	G/A	C/C	C/C		T/T	T/T	T/T	T/T	C/C	T/G	C/G	A/A	A/A	G/G	G/G	G/G	G/G	T/C	T/T	C/C	A/A	T/C	A/A	C/G	G/G	G/G	G/T	T/A		A/G	G/A	G/A	G/A
BESC	P. trichocarpa	BESC-880		MALE	G/A	C/T	./.	G/T		G/G	T/T	G/G	C/C		G/A	G/A	./.	./.	./.		T/T	T/C	T/T	T/T	C/C	T/T	C/C	A/A	A/A	G/A	G/A	G/G	G/G	T/C	T/T	C/C	A/A	T/C	A/A	C/C	G/G	G/G	G/T	T/A		A/G	G/A	G/A	G/G
BESC	P. trichocarpa	BESC-884		MALE	G/G	C/C	C/T	G/G		G/A	T/C	G/A	C/G		G/G	G/A	G/G	C/C	C/T		T/T	T/T	T/T	T/T	C/T	T/T	C/C	A/A	A/A	G/G	G/G	G/A	G/A	T/C	T/T	C/C	A/A	T/T	A/A	C/G	G/G	G/C	G/T	T/A		A/G	G/A	G/A	G/G
BESC	P. trichocarpa	BESC-891		MALE	G/G	C/C	C/C	G/T		G/A	T/C	G/A	C/G		G/G	G/A	G/G	C/C	C/C		T/T	T/T	T/T	T/T	C/C	T/G	C/C	A/A	A/A	G/G	G/A	G/G	G/G	T/C	T/T	C/A	A/A	T/T	A/T	C/G	G/G	G/C	G/T	T/A		A/G	G/A	G/A	G/A
BESC	P. trichocarpa	BESC-90		MALE	G/G	C/C	C/C	G/T		G/G	T/T	G/A	C/G		G/G	G/A	G/A	C/C	C/C		T/T	T/T	T/T	T/T	C/C	T/T	C/C	A/A	A/A	G/G	G/A	G/G	G/G	T/C	T/T	C/C	A/A	T/C	A/A	C/C	G/G	G/C	G/T	T/A		A/G	G/A	G/A	G/A
BESC	P. trichocarpa	BESC-901		MALE	G/G	C/C	C/C	G/G		G/G	T/T	G/A	C/G		G/A	G/A	G/G	C/C	C/C		T/T	T/T	T/T	T/T	C/T	T/G	C/C	A/A	A/A	G/G	G/G	G/G	G/G	T/C	T/T	C/C	A/A	T/C	A/A	C/G	G/G	G/C	G/T	T/A		A/G	G/A	G/A	G/A
BESC	P. trichocarpa	BESC-902		MALE	G/A	C/T	C/C	G/G		G/A	T/C	G/A	C/G		G/G	G/A	G/G	C/C	C/C		T/C	T/T	T/C	T/T	C/T	T/G	C/C	A/A	A/A	G/G	G/G	G/G	G/A	T/C	T/C	C/C	A/C	T/T	A/T	C/G	G/G	G/C	G/T	T/T		A/G	G/A	G/A	G/G
BESC	P. trichocarpa	BESC-905		MALE	G/G	C/C	C/C	G/T		G/A	T/C	G/A	C/G		G/G	G/A	G/G	C/C	C/C		T/T	T/T	T/T	T/T	C/C	T/G	C/G	A/A	A/A	G/G	G/A	G/G	G/G	T/C	T/T	C/A	A/A	T/T	A/A	C/G	G/A	G/C	G/T	T/A		A/G	G/A	G/A	G/A
BESC	P. trichocarpa	BESC-908		MALE	G/G	C/C	C/C	G/T		G/A	T/C	G/A	C/G		G/A	G/A	G/A	C/C	C/C		T/T	T/T	T/C	T/T	C/C	T/T	C/C	A/A	A/A	G/G	G/A	G/G	G/G	T/C	T/T	C/A	A/A	T/C	A/T	C/G	G/G	G/C	G/T	T/A		A/G	G/A	G/A	G/A
BESC	P. trichocarpa	BESC-909		MALE	G/G	C/C	C/C	G/T		G/G	T/T	G/A	C/G		G/G	A/A	A/A	./.	./.		T/C	T/T	T/T	T/C	C/T	T/T	C/C	A/A	A/A	G/G	G/G	G/G	G/G	T/C	T/C	C/A	A/C	T/C	A/A	C/G	G/G	G/G	G/T	T/A		A/G	G/A	G/A	G/G
BESC	P. trichocarpa	BESC-91		MALE	G/G	C/C	C/C	G/G		G/G	T/C	G/A	C/G		G/G	G/A	G/G	C/T	C/T		T/T	T/T	T/T	T/T	C/T	T/G	C/C	A/A	A/A	G/G	G/A	G/G	G/G	T/C	T/T	C/A	A/A	T/C	A/T	C/G	G/G	G/G	G/T	T/A		A/G	G/A	G/A	G/G
BESC	P. trichocarpa	BESC-94		MALE	G/A	C/T	C/C	G/G		G/A	T/T	G/A	C/G		G/G	G/A	G/A	C/T	C/T		T/T	T/C	T/T	T/T	C/T	T/G	C/C	A/A	A/A	G/G	G/A	G/G	G/G	T/C	T/T	C/A	A/A	T/T	A/A	C/G	G/A	G/C	G/T	T/A		A/G	G/A	G/A	G/G
BESC	P. trichocarpa	BLCG-28-3	MALE*	MALE	G/A	C/T	C/C	G/G		G/A	T/C	G/A	C/G		G/G	G/A	G/G	C/C	C/C		C/C	T/T	T/T	T/T	T/T	T/T	C/C	A/A	A/A	G/G	G/G	G/G	G/G	T/C	C/C	C/A	C/C	T/C	A/A	C/G	G/G	G/C	G/T	T/A		A/G	G/A	G/G	G/G
BESC	P. trichocarpa	CA-02-03		MALE	G/A	C/T	C/T	G/T		G/A	T/C	G/A	C/G		./.	G/A	G/A	T/T	T/T		T/T	T/T	T/T	T/T	C/C	T/T	C/C	A/A	A/A	G/A	G/A	G/G	G/G	T/C	T/T	C/A	A/A	T/C	A/A	C/G	G/G	G/C	G/T	T/A		A/A	G/A	G/A	G/A
BESC	P. trichocarpa	CA-04-03		MALE	G/G	C/C	C/C	G/T		G/G	T/T	G/A	C/G		G/G	G/A	G/A	C/C	C/C		T/T	T/C	T/T	T/T	C/T	T/G	C/C	A/A	A/A	G/G	G/G	G/A	G/A	T/C	T/T	C/C	A/A	T/T	A/T	C/C	G/G	G/C	G/T	T/A		A/G	G/A	G/A	G/G
BESC	P. trichocarpa	CA-05-03		MALE	G/G	C/C	C/C	G/T		G/A	T/C	G/A	C/G		G/A	A/A	./.	./.	C/T		T/C	T/T	T/T	T/T	C/T	T/G	C/C	A/A	A/A	G/G	G/G	G/G	G/G	T/C	T/C	C/C	A/C	T/C	A/A	C/G	G/G	G/C	G/T	T/T		A/G	G/A	G/A	./.
BESC	P. trichocarpa	CNYH-28-5		MALE	G/G	C/C	C/C	G/G		G/G	T/T	G/A	C/G		G/G	G/A	G/A	C/C	C/C		T/T	T/T	T/T	T/C	C/T	T/G	C/C	A/A	A/A	G/A	G/A	G/G	G/G	T/C	T/T	C/A	A/A	T/C	A/A	C/G	G/G	G/G	G/G	T/A		A/G	G/A	G/A	G/G
BESC	P. trichocarpa	DENB-17-4		MALE	G/A	C/T	C/C	G/T		G/A	T/T	G/A	C/G		G/G	G/A	G/A	C/C	C/T		T/T	T/T	T/T	T/T	C/T	T/T	C/C	A/A	A/A	G/G	G/G	G/G	G/G	T/C	T/T	C/C	A/A	T/C	A/A	C/G	G/G	G/C	G/T	T/T		A/G	G/A	G/A	G/G
BESC	P. trichocarpa	DENC-17-3		MALE	G/A	C/T	C/C	G/T		G/A	T/C	G/A	C/G		G/G	G/A	G/G	C/C	C/C		T/T	T/T	T/T	T/T	C/C	T/T	C/C	A/A	A/A	G/A	G/A	G/G	G/G	T/C	T/T	C/A	A/A	T/C	A/A	C/G	G/G	G/C	G/T	T/A		A/G	G/A	G/A	G/G
BESC	P. trichocarpa	FNYI-28-2		MALE	G/G	C/C	C/T	G/T		G/A	T/T	G/A	C/G		G/G	G/A	G/A	C/T	C/T		T/T	T/T	T/T	T/T	C/C	T/G	C/C	A/A	A/A	G/A	G/A	G/G	G/G	T/C	T/C	C/A	A/A	T/C	A/A	C/G	G/G	G/C	G/T	T/A		A/G	G/A	G/A	G/A
BESC	P. trichocarpa	FNYI-28-3		MALE	G/G	C/C	C/C	G/G		G/A	T/C	G/A	C/G		G/G	G/A	G/G	C/C	C/C		T/T	T/T	T/T	T/T	C/T	T/G	C/C	A/A	A/A	G/G	G/G	G/A	G/A	T/C	T/T	C/A	A/A	T/C	A/A	C/G	G/G	G/C	G/T	T/A		A/G	G/A	G/A	G/A
BESC	P. trichocarpa	FNYI-28-4	MALE*	MALE	G/G	C/C	C/C	G/G		G/A	T/T	G/A	C/G		G/G	G/A	G/G	C/C	C/C		T/T	T/T	T/C	T/C	C/C	T/G	C/C	A/A	A/A	G/G	G/A	G/G	G/G	T/C	T/T	C/A	A/A	T/C	A/A	C/G	G/G	G/C	G/T	T/A		A/G	G/A	G/A	G/A
BESC	P. trichocarpa	GLCB-26-2		MALE	G/G	C/C	C/C	G/G		G/A	T/C	G/A	C/G		G/G	G/A	G/A	C/C	C/C		T/C	T/T	T/T	T/T	C/T	T/G	C/G	A/A	A/A	G/A	G/A	G/A	G/A	T/C	T/C	C/A	A/C	T/C	A/A	C/G	G/G	G/G	G/G	T/A		A/G	G/A	G/A	G/A
BESC	P. trichocarpa	GLCB-26-3		MALE	G/G	C/C	C/C	G/G		G/G	T/T	G/A	C/G		G/A	G/A	G/G	C/C	C/C		T/T	T/T	T/T	T/T	C/T	T/G	C/G	A/A	A/A	G/G	G/G	G/G	G/G	T/C	T/T	C/C	A/A	T/C	A/A	C/G	G/A	G/C	G/G	T/A		A/G	G/A	G/A	G/G
BESC	P. trichocarpa	GLCB-26-4	MALE	MALE	G/G	C/C	C/C	G/G		G/G	T/T	G/G	C/C		G/A	G/A	G/A	C/C	C/C		T/T	T/T	T/T	T/T	C/T	T/T	C/C	A/A	A/A	G/A	G/G	G/G	G/G	T/C	T/C	C/A	A/C	T/C	A/A	C/G	G/A	G/C	G/T	T/T		A/G	G/A	G/A	G/A
BESC	P. trichocarpa	GW-10072		MALE	G/G	C/C	C/C	G/G		G/A	T/T	G/A	C/G		G/G	G/A	G/A	C/C	C/T		T/C	T/T	T/T	T/C	C/T	T/G	C/C	A/A	A/A	G/G	G/A	G/A	G/A	T/C	T/C	C/A	A/C	T/T	A/A	C/G	G/G	G/G	G/T	T/A		A/G	G/A	G/A	G/G
BESC	P. trichocarpa	GW-10955		MALE	G/G	C/C	C/T	G/G		G/G	T/C	G/A	C/G		G/G	G/A	G/A	C/C	C/C		T/T	T/T	T/C	T/T	C/T	T/G	C/C	A/A	A/A	G/G	G/G	G/G	G/G	T/C	T/T	C/A	A/A	T/T	A/T	C/G	G/G	G/G	G/T	T/A		A/G	G/A	G/G	G/G
BESC	P. trichocarpa	GW-10982		MALE	G/G	C/C	C/C	G/T		G/A	T/T	G/A	C/G		G/G	G/A	G/A	C/T	C/T		T/T	T/T	T/T	T/T	C/T	T/G	C/C	A/A	A/A	G/G	G/A	G/G	G/G	T/C	T/T	C/C	A/A	T/C	A/A	C/G	G/A	G/C	G/T	T/A		A/G	A/A	G/A	G/A
BESC	P. trichocarpa	GW-10983		MALE	G/A	C/C	C/C	G/T		G/G	T/C	G/A	C/G		G/G	G/A	G/A	C/C	C/T		T/T	T/T	T/T	T/T	C/C	T/G	C/C	A/A	A/A	G/G	G/G	G/G	G/G	T/C	T/C	C/A	A/A	T/C	A/T	C/G	G/G	G/C	G/G	T/A		A/G	G/A	G/A	G/G
BESC	P. trichocarpa	GW-10984		MALE	G/A	C/T	C/C	G/G		G/A	T/C	G/A	C/G		G/G	G/A	G/G	C/C	C/C		T/T	T/T	T/T	T/T	C/T	T/T	C/C	A/A	A/A	G/G	G/A	G/G	G/G	T/C	T/T	C/A	A/C	T/T	A/A	C/C	G/G	G/C	G/G	T/A		A/G	G/A	G/G	G/G
BESC	P. trichocarpa	GW-10985		MALE	G/A	C/T	C/T	G/G		G/A	T/C	G/A	C/G		G/G	G/A	G/G	C/C	C/C		T/T	T/T	T/C	T/T	C/C	T/T	C/C	A/A	A/A	G/G	G/A	G/G	G/G	T/C	T/T	C/A	A/A	T/C	A/T	C/G	G/G	G/C	G/T	T/A		A/G	G/A	G/G	G/A
BESC	P. trichocarpa	GW-10986		MALE	G/A	C/C	C/C	G/G		G/A	T/C	G/A	C/G		G/A	G/A	G/A	C/T	C/C		T/T	T/T	T/C	T/T	C/T	T/G	C/C	A/A	A/A	G/G	G/G	G/A	G/A	T/C	T/T	C/C	A/A	T/C	A/A	C/G	G/G	G/C	G/T	T/A		A/G	G/A	G/A	G/A
BESC	P. trichocarpa	GW-10987		MALE	G/G	C/C	C/C	G/G		G/A	T/C	G/A	C/G		G/G	G/A	G/G	C/C	C/C		T/T	T/C	T/T	T/C	C/C	T/T	C/G	A/A	A/A	G/G	G/A	G/G	G/G	T/C	T/T	C/A	A/A	T/T	A/T	C/G	G/G	G/G	G/T	T/A		A/G	G/A	G/A	G/A
BESC	P. trichocarpa	GW-10993		MALE	G/G	C/T	C/C	G/G		G/A	T/C	G/A	C/G		G/G	G/A	G/G	C/C	C/C		T/T	T/C	T/T	T/T	C/T	T/T	C/C	A/A	A/A	G/G	G/G	G/G	G/A	T/C	T/T	C/A	A/C	T/C	A/T	C/G	G/G	G/C	G/G	T/A		A/G	G/A	G/A	G/G
BESC	P. trichocarpa	GW-10998		MALE	G/A	C/T	C/C	G/G		G/G	T/T	G/A	C/G		G/G	G/A	G/G	C/C	C/C		T/T	T/C	T/C	T/C	C/C	T/G	C/C	A/A	A/A	G/G	G/A	G/A	G/A	T/C	T/T	C/A	A/A	T/C	A/T	C/G	G/G	G/C	G/T	T/A		G/G	A/A	A/A	A/A
BESC	P. trichocarpa	GW-11019		MALE	G/A	C/T	C/C	G/G		G/A	T/C	G/A	C/G		G/A	G/A	G/A	./.	C/C		T/T	T/T	T/T	T/T	C/T	T/G	C/C	A/A	A/A	G/G	G/G	G/G	G/G	T/C	T/T	C/A	A/A	T/T	A/A	C/G	G/G	G/C	G/T	T/A		A/G	G/A	G/A	G/G
BESC	P. trichocarpa	GW-11025		MALE	G/A	C/T	C/C	G/G		G/A	T/C	G/A	C/G		G/G	G/A	G/G	C/C	C/T		T/T	T/T	T/T	T/T	C/T	T/T	C/C	A/G	A/A	G/G	G/A	G/A	G/A	T/C	T/T	C/C	A/A	T/T	A/T	C/G	G/G	G/C	G/T	T/A		A/G	G/A	G/A	G/A
BESC	P. trichocarpa	GW-11031		MALE	G/A	C/T	C/C	G/G		G/A	T/C	G/A	C/G		G/A	G/A	G/G	C/C	C/C		T/T	T/C	T/T	T/T	C/T	T/G	C/C	A/A	A/A	G/G	G/A	G/G	G/G	T/C	T/C	C/A	A/A	T/C	A/T	C/G	G/A	G/C	G/T	T/A		A/G	G/A	G/G	G/G
BESC	P. trichocarpa	GW-11036		MALE	G/G	C/C	C/C	G/G		G/A	T/C	G/A	C/G		G/A	G/A	G/G	C/T	C/T		T/T	T/T	T/T	T/T	C/C	T/G	C/G	A/A	A/A	G/G	G/G	G/G	G/G	T/C	T/T	C/C	A/A	T/T	A/A	C/G	G/A	G/C	G/T	T/A		A/G	G/A	G/A	G/A
BESC	P. trichocarpa	GW-7973		MALE	G/G	C/C	C/C	G/T		G/A	T/C	G/A	C/G		G/G	G/A	G/A	C/C	C/T		T/T	T/T	T/T	T/C	C/C	T/T	C/C	A/A	A/A	G/A	G/G	G/G	G/G	T/C	T/T	C/A	A/C	T/T	A/T	C/G	G/G	G/G	G/T	T/A		A/G	G/A	G/A	G/A
BESC	P. trichocarpa	GW-7980		MALE	G/G	C/C	C/C	G/G		G/A	T/C	G/A	C/G		G/A	G/A	G/G	C/C	C/C		T/T	T/T	T/T	T/T	C/T	T/T	C/C	A/A	A/A	G/G	G/A	G/G	G/G	T/C	T/T	C/C	A/A	T/T	A/T	C/G	G/A	G/C	G/T	T/A		A/G	G/A	G/G	G/G
BESC	P. trichocarpa	GW-7990		MALE	G/G	C/C	C/C	G/G		G/A	T/C	G/A	C/G		G/A	G/A	G/G	C/T	C/T		T/T	T/T	T/T	T/T	C/T	T/G	C/G	A/A	A/A	G/G	G/G	G/G	G/G	T/C	T/T	C/C	A/A	T/C	A/T	C/G	G/G	G/G	G/T	T/A		A/G	G/A	G/G	G/G
BESC	P. trichocarpa	GW-7991		MALE	G/G	C/C	C/T	G/G		G/A	T/C	G/A	C/G		G/G	G/A	G/G	C/C	C/T		T/T	T/T	T/T	T/T	C/T	T/G	C/C	A/A	A/A	G/G	G/G	G/G	G/G	T/C	T/T	C/C	A/A	T/T	A/A	C/G	G/G	G/C	G/T	T/A		A/G	G/A	G/A	G/A
BESC	P. trichocarpa	GW-7993		MALE	G/G	C/C	C/C	G/G		G/A	T/T	G/A	C/G		G/G	G/A	G/G	C/C	C/C		T/C	T/T	T/C	T/T	C/T	T/T	C/C	A/A	A/A	G/G	G/G	G/G	G/G	T/C	T/C	C/A	A/C	T/T	A/T	C/G	G/G	G/C	G/G	T/A		A/G	G/A	G/A	G/A
BESC	P. trichocarpa	GW-9577		MALE	G/G	C/C	C/T	G/G		G/A	T/C	G/A	C/G		G/A	G/A	G/A	C/C	C/C		T/T	T/T	T/T	T/T	C/C	T/G	C/C	A/A	A/A	G/G	G/G	G/G	G/G	T/C	T/T	C/C	A/A	T/T	A/A	C/G	G/G	G/C	G/T	T/A		A/G	G/A	G/A	G/A
BESC	P. trichocarpa	GW-9579		MALE	G/G	C/C	C/C	G/G		G/G	T/T	G/A	C/G		G/A	G/A	G/A	C/C	C/C		T/T	T/T	T/T	T/T	C/C	T/G	C/C	A/A	A/A	G/G	G/G	G/A	G/A	T/C	T/T	C/A	A/A	T/T	A/T	C/G	G/G	G/C	G/T	T/A		A/G	G/A	G/A	G/G
BESC	P. trichocarpa	GW-9580		MALE	G/G	C/C	C/C	G/G		G/A	T/C	G/A	C/G		G/G	G/A	G/G	C/T	C/T		T/T	T/T	T/T	T/T	C/C	T/T	C/C	A/A	A/A	G/G	G/G	G/G	G/G	T/C	T/T	C/C	A/A	T/T	A/T	C/C	G/G	G/C	G/T	T/A		A/G	G/A	G/A	G/A
BESC	P. trichocarpa	GW-9587		MALE	G/G	C/C	C/C	G/G		G/G	T/T	G/A	C/G		G/A	G/A	G/G	C/C	C/C		T/T	T/T	T/T	T/T	C/T	T/G	C/C	A/A	A/A	G/G	G/A	G/G	G/G	T/C	T/T	C/A	A/A	T/T	A/A	C/C	G/G	G/C	G/T	T/A		A/G	G/A	G/A	G/G
BESC	P. trichocarpa	GW-9589		MALE	G/G	C/C	C/C	G/G		G/A	T/C	G/A	C/G		G/G	G/A	G/G	C/T	C/C		T/T	T/T	T/T	T/C	C/T	T/G	C/G	A/A	A/A	G/G	G/A	G/G	G/G	T/C	T/T	C/A	A/A	T/C	A/A	C/G	G/G	G/C	G/G	T/A		A/G	G/A	G/A	G/G
BESC	P. trichocarpa	GW-9592		MALE	G/G	C/C	C/C	G/G		G/A	T/C	G/A	C/G		./.	G/A	G/G	C/C	C/T		T/C	T/T	T/T	T/T	C/T	T/G	C/C	A/A	A/A	G/G	G/G	G/G	G/G	T/C	T/C	C/A	A/C	T/C	A/A	C/G	G/G	G/G	G/T	T/A		A/G	G/A	G/G	G/G
BESC	P. trichocarpa	GW-9595		MALE	G/G	C/C	C/C	G/G		G/A	T/T	G/A	C/G		G/A	G/A	G/G	C/C	C/C		T/C	T/T	T/T	T/C	C/T	T/G	C/C	A/A	A/A	G/G	G/A	G/A	G/A	T/C	T/C	C/A	A/C	T/T	A/A	C/C	G/G	G/C	G/G	T/A		A/G	G/A	G/A	G/G
BESC	P. trichocarpa	GW-9597		MALE	G/G	C/C	C/C	G/G		G/G	T/C	G/A	C/G		G/G	G/A	G/G	C/C	C/C		T/T	T/T	T/T	T/C	C/T	T/G	C/C	A/A	A/A	G/A	G/G	G/G	G/G	T/C	T/T	C/A	A/A	T/T	A/T	C/G	G/A	G/C	G/T	T/A		A/G	G/A	G/A	G/G
BESC	P. trichocarpa	GW-9772		MALE	G/A	C/T	C/T	G/T		G/A	T/T	G/A	C/G		G/G	G/A	G/A	C/C	C/T		T/T	T/C	T/C	T/C	C/T	T/T	C/C	A/A	A/A	G/G	G/A	G/G	G/G	T/C	T/T	C/A	A/A	T/C	A/A	C/G	G/G	G/C	G/G	T/A		A/G	G/A	G/A	G/G
BESC	P. trichocarpa	GW-9774		MALE	G/G	C/C	C/C	G/T		G/A	T/C	G/A	C/G		G/G	G/A	G/G	C/C	C/C		T/T	T/T	T/T	T/T	C/T	T/G	C/C	A/A	A/A	G/G	G/A	G/G	G/G	T/C	T/T	C/A	A/A	T/C	A/A	C/G	G/G	G/G	G/T	T/A		A/G	G/A	G/A	G/G
BESC	P. trichocarpa	GW-9776		MALE	G/G	C/C	C/C	G/G		G/A	T/C	G/A	C/G		./.	G/A	G/A	C/T	C/T		T/T	T/T	T/C	T/T	C/C	T/G	C/C	A/A	A/A	G/G	G/A	G/A	G/A	T/C	T/T	C/A	A/A	T/C	A/A	C/C	G/G	G/C	G/T	T/A		A/G	G/A	G/A	G/A
BESC	P. trichocarpa	GW-9785		MALE	G/G	C/C	C/T	G/G		G/A	T/C	G/A	C/G		G/G	G/A	G/G	C/T	C/T		T/T	T/T	T/T	T/C	C/T	T/T	C/C	A/A	A/A	G/G	G/G	G/G	G/G	T/C	T/T	C/C	A/A	T/T	A/T	C/G	G/G	G/C	G/T	T/A		A/G	G/A	G/A	G/A
BESC	P. trichocarpa	GW-9786		MALE	G/G	C/C	C/C	G/G		G/A	T/C	G/A	C/G		G/A	G/A	G/G	C/C	C/C		T/T	T/T	T/T	T/T	C/T	T/T	C/C	A/A	A/A	G/G	G/G	G/G	G/G	T/C	T/T	C/A	A/A	T/T	A/A	C/G	G/G	G/C	G/T	T/A		A/G	G/A	G/A	G/G
BESC	P. trichocarpa	GW-9788		MALE	G/A	C/C	C/C	G/T		G/A	T/C	G/A	C/G		G/A	G/A	G/G	C/C	C/T		T/T	T/T	T/T	T/T	C/T	T/T	C/C	A/A	A/A	G/A	G/A	G/G	G/G	T/C	T/T	C/C	A/A	T/C	A/A	C/G	G/G	G/C	G/G	T/T		A/G	G/A	G/A	G/G
BESC	P. trichocarpa	GW-9797		MALE	G/A	C/C	C/C	G/G		G/A	T/C	G/A	C/G		G/A	G/A	G/G	C/C	C/C		T/T	T/T	T/T	T/T	C/C	T/G	C/C	A/A	A/A	G/G	G/A	G/G	G/G	T/C	T/T	C/A	A/A	T/T	A/A	C/G	G/G	G/C	G/T	T/A		G/G	A/A	./.	./.
BESC	P. trichocarpa	GW-9916		MALE	G/G	C/C	C/C	G/G		G/A	T/C	G/A	C/G		G/G	G/A	G/G	C/C	C/C		T/C	T/T	T/T	T/T	C/T	T/T	C/C	A/A	A/A	G/G	G/A	G/G	G/G	T/C	T/C	C/C	A/C	T/C	A/A	C/G	G/G	G/G	G/T	T/A		A/G	G/A	G/A	G/A
BESC	P. trichocarpa	GW-9947		MALE	G/G	C/C	C/C	G/G		G/A	T/C	G/A	C/G		G/A	G/A	G/A	C/C	C/C		T/T	T/T	T/T	T/T	C/C	T/T	C/C	A/A	A/A	G/G	G/G	G/G	G/G	T/C	T/T	C/C	A/A	T/C	A/T	C/G	G/G	G/C	G/T	T/A		A/G	G/A	G/A	G/G
BESC	P. trichocarpa	GW-9950		MALE	G/G	C/C	C/C	G/G		G/A	T/C	G/A	C/G		G/A	A/A	G/A	C/T	C/T		T/C	T/T	T/T	T/T	C/T	T/T	C/C	A/A	A/A	G/G	G/G	G/G	G/G	T/C	T/C	C/A	A/C	T/C	A/A	C/G	G/G	G/G	G/T	T/A		A/G	G/A	G/A	G/G
BESC	P. trichocarpa	GW-9952		MALE	G/G	C/C	C/C	G/T		G/G	T/C	G/A	C/G		G/G	G/A	G/G	C/C	C/C		C/C	T/T	T/T	T/T	C/T	T/G	C/C	A/A	A/A	G/A	G/G	G/G	G/G	T/C	C/C	C/A	C/C	T/C	A/T	C/C	G/G	G/C	G/T	T/A		G/G	A/A	A/A	./.
BESC	P. trichocarpa	GW-9953		MALE	G/G	C/C	C/C	G/G		G/A	T/T	G/A	C/G		G/A	G/A	G/A	C/T	C/T		T/T	T/T	T/T	T/T	C/C	T/G	C/C	A/A	A/A	G/A	G/A	G/G	G/G	T/C	T/T	C/A	A/A	T/T	A/A	C/G	G/G	G/C	G/G	T/A		A/G	G/A	G/G	G/G
BESC	P. trichocarpa	GW-9955		MALE	G/G	C/C	C/C	G/G		G/A	T/C	G/A	C/G		G/G	G/A	G/G	C/C	C/C		T/C	T/T	T/T	T/T	C/T	T/G	C/G	A/A	A/A	G/G	G/A	G/A	G/A	T/C	T/C	C/A	A/C	T/T	A/T	C/G	G/G	G/C	G/T	T/A		A/G	G/A	G/A	G/A
BESC	P. trichocarpa	GW-9958		MALE	G/A	C/T	C/C	G/G		G/G	T/T	G/A	C/G		./.	G/A	G/G	C/T	C/T		T/T	T/T	T/T	T/C	C/T	T/T	C/G	A/A	A/A	G/A	G/A	G/G	G/G	T/C	T/T	C/A	A/C	T/T	A/A	C/G	G/G	G/C	G/T	T/A		A/A	G/A	G/G	G/G
BESC	P. trichocarpa	GW-9960		MALE	G/A	C/T	C/C	G/G		G/A	T/C	G/A	C/G		G/G	G/A	G/G	C/C	C/C		T/T	T/T	T/C	T/T	C/T	T/G	C/G	A/A	A/A	G/G	G/A	G/G	G/G	T/C	T/C	C/C	A/A	T/T	A/A	C/G	G/G	G/G	G/G	T/A		A/G	G/A	G/A	G/A
BESC	P. trichocarpa	GW-9961		MALE	G/G	C/C	C/C	G/T		G/G	T/C	G/A	C/G		G/A	G/A	G/G	C/C	C/C		T/T	T/T	T/T	T/T	C/T	T/G	C/G	A/A	A/A	G/G	G/G	G/G	G/G	T/C	T/T	C/A	A/A	T/T	A/A	C/G	G/G	G/C	G/T	T/A		A/G	G/A	G/A	G/G
BESC	P. trichocarpa	GW-9963		MALE	G/A	C/T	C/C	G/G		G/A	T/C	G/A	C/G		G/G	G/A	G/G	C/C	C/C		T/T	T/T	T/T	T/T	C/T	T/G	C/C	A/A	A/A	G/G	G/A	G/G	G/G	T/T	T/T	C/A	A/A	T/C	A/A	C/G	G/G	G/C	G/T	T/A		G/G	A/A	./.	./.
BESC	P. trichocarpa	GW-9964		MALE	G/G	C/C	C/C	G/G		G/A	T/C	G/A	C/G		G/G	G/A	G/A	C/T	C/T		T/C	T/T	T/C	T/T	C/T	T/G	C/C	A/A	A/A	G/G	G/A	G/G	G/G	T/C	T/C	C/A	A/C	T/T	A/T	C/G	G/G	G/G	G/T	T/A		G/G	A/A	A/A	./.
BESC	P. trichocarpa	GW-9966		MALE	G/G	C/C	C/C	G/G		G/G	T/C	G/A	C/G		G/G	G/A	G/G	C/C	C/C		T/T	T/T	T/C	T/T	C/T	T/G	C/C	A/A	A/A	G/G	G/A	G/G	G/G	T/C	T/T	C/C	A/A	T/C	A/A	C/G	G/G	G/C	G/T	T/A		A/G	G/A	G/A	G/A
BESC	P. trichocarpa	GW-9970		MALE	G/G	C/C	C/C	G/T		G/G	T/T	G/A	C/G		G/A	G/A	G/A	C/C	C/C		T/T	T/T	T/T	T/T	C/T	T/G	C/C	A/A	A/A	G/G	G/G	G/G	G/G	T/C	T/T	C/A	A/A	T/T	A/A	C/G	G/G	G/C	G/T	T/A		A/G	G/A	G/G	G/A
BESC	P. trichocarpa	HARB-26-5		MALE	G/G	C/C	C/C	G/G		G/G	T/C	G/A	C/G		G/G	G/A	G/G	C/C	C/C		T/T	T/T	T/T	T/C	C/C	T/G	C/G	A/A	A/A	G/G	G/A	G/G	G/G	T/C	T/T	C/C	A/A	T/T	A/A	C/C	G/G	G/G	G/T	T/A		A/G	G/A	G/A	G/A
BESC	P. trichocarpa	HARC-26-1		MALE	G/G	C/C	C/C	G/G		G/G	T/T	G/A	C/G		G/G	G/A	G/G	C/C	C/T		T/T	T/T	T/T	T/C	C/T	T/T	C/G	A/A	A/A	G/G	G/A	G/G	G/G	T/C	T/T	C/A	A/A	T/T	A/T	C/G	G/G	G/C	G/T	T/A		A/G	G/A	./.	G/A
BESC	P. trichocarpa	HARC-26-2	MALE	MALE	G/A	C/T	C/C	G/T		G/A	T/C	G/A	C/G		G/G	G/A	G/G	C/C	C/C		T/T	T/T	T/T	T/T	C/T	T/T	C/C	A/A	A/A	G/G	G/G	G/G	G/G	T/C	T/T	C/C	A/A	T/T	A/A	C/G	G/G	G/C	G/G	T/A		A/G	G/A	G/A	G/G
BESC	P. trichocarpa	HARC-26-5	MALE	MALE	G/A	C/T	C/C	G/G		G/A	T/C	G/A	C/G		G/G	G/A	G/G	C/C	C/C		T/T	T/T	T/C	T/T	C/T	T/G	C/C	A/A	A/A	G/G	G/A	G/A	G/A	T/C	T/T	C/C	A/A	T/T	A/T	C/G	G/G	G/C	G/T	T/A		A/G	G/A	G/A	G/A
BESC	P. trichocarpa	HIRD-12-2		MALE	G/G	C/C	C/C	G/G		G/A	T/C	G/A	C/G		G/A	G/A	G/G	C/C	C/C		T/T	T/T	T/T	T/C	C/T	T/T	C/C	A/A	A/A	G/G	G/G	G/G	G/G	T/C	T/T	C/A	A/A	T/C	A/T	C/G	G/G	G/C	G/T	T/A		G/G	G/A	G/A	G/A
BESC	P. trichocarpa	HOMC-21-1		MALE	G/A	C/T	C/T	G/G		G/A	T/C	G/A	C/G		G/A	G/A	G/G	C/C	C/C		T/C	T/T	T/T	T/T	C/T	T/T	C/C	A/A	A/A	G/G	G/G	G/G	G/G	T/C	T/C	C/A	A/C	T/T	A/T	C/G	G/G	G/C	G/T	T/A		A/G	G/A	G/A	./.
BESC	P. trichocarpa	HOMC-21-2		MALE	G/A	C/T	C/C	G/G		G/A	T/C	G/A	C/G		G/A	G/G	G/G	C/C	C/C		T/T	T/C	T/T	T/C	C/T	T/G	C/C	A/A	A/A	G/G	G/A	G/G	G/G	T/C	T/T	C/A	A/A	T/T	A/T	C/G	G/G	G/C	G/T	T/A		G/G	G/A	G/A	G/A
BESC	P. trichocarpa	HOMD-21-1	MALE*	MALE	G/A	C/T	C/C	G/G		G/A	T/C	G/A	C/G		G/A	G/A	G/A	C/C	C/C		T/C	T/T	T/T	T/C	C/T	T/G	C/G	A/A	A/A	G/G	G/A	G/G	G/G	T/C	T/C	C/C	A/C	T/C	A/A	C/G	G/G	G/C	G/G	T/A		G/G	G/A	G/A	G/G
BESC	P. trichocarpa	HOPF-27-1	MALE	MALE	G/G	C/C	C/C	G/G		G/A	T/C	G/A	C/G		G/A	G/A	G/G	C/C	C/C		T/C	T/T	T/T	T/T	C/T	T/G	C/C	A/A	A/A	G/G	G/A	G/A	G/A	T/C	T/C	C/A	A/C	T/C	A/A	C/G	G/G	G/G	G/T	T/A		A/G	G/A	G/A	G/G
BESC	P. trichocarpa	HOPF-27-3	MALE	MALE	G/G	C/C	C/C	G/G		G/G	T/T	G/A	C/G		G/G	G/A	G/G	C/C	C/C		T/T	T/T	T/T	T/T	C/T	T/T	C/G	A/A	A/A	G/G	G/A	G/G	G/G	T/C	T/T	C/A	A/A	T/T	A/T	C/G	G/G	G/G	G/G	T/A		A/G	G/A	G/A	G/A
BESC	P. trichocarpa	HOPG-27-1	MALE	MALE	G/G	C/C	C/C	G/T		G/A	T/C	G/A	C/G		G/G	G/A	G/G	C/C	C/C		T/T	T/T	T/T	T/T	C/C	T/T	C/C	A/A	A/A	G/G	G/A	G/G	G/G	T/C	T/T	C/A	A/A	T/T	A/T	C/G	G/G	G/C	G/T	T/A		A/G	G/A	G/A	G/G
BESC	P. trichocarpa	HOPG-27-5		MALE	G/A	C/T	C/C	G/G		G/A	T/C	G/A	C/G		G/G	G/A	G/G	C/C	C/T		T/T	T/T	T/T	T/T	C/T	T/G	C/C	A/A	A/A	G/G	G/A	G/G	G/G	T/C	T/C	C/A	A/A	T/C	A/A	C/G	G/G	G/C	G/T	T/A		G/G	A/A	./.	./.
BESC	P. trichocarpa	HRSO-27-2	MALE	MALE	G/A	C/T	C/T	G/G		G/G	T/T	G/A	C/G		G/G	G/A	G/G	C/T	C/T		T/T	T/T	T/T	T/C	C/T	T/G	C/G	A/A	A/A	G/A	G/A	G/G	G/G	T/C	T/T	C/C	A/A	T/T	A/T	C/G	G/G	G/C	G/T	T/A		A/G	G/A	G/A	G/G
BESC	P. trichocarpa	KTMA-12-1	MALE*	MALE	G/A	C/T	C/C	G/G		G/A	T/C	G/A	C/G		G/G	G/A	G/G	C/C	C/C		T/T	T/T	T/T	T/T	C/T	T/G	C/C	A/A	A/A	G/G	G/A	G/G	G/G	T/C	T/T	C/A	A/A	T/C	A/A	C/G	G/G	G/C	G/G	T/A		A/G	G/A	G/A	G/A
BESC	P. trichocarpa	LILA-26-4		MALE	G/G	C/C	C/C	G/G		G/G	T/T	G/A	C/G		G/G	G/A	G/G	C/C	C/C		T/T	T/T	T/T	T/T	C/T	T/T	C/C	A/A	A/A	G/G	G/G	G/A	G/A	T/C	T/T	C/A	A/A	T/T	A/A	C/G	G/G	G/C	G/G	T/A		A/G	G/A	G/A	G/G
BESC	P. trichocarpa	LILB-26-3		MALE	G/G	C/C	C/C	G/G		G/G	T/T	G/G	C/G		G/G	G/A	G/A	C/C	C/C		T/T	T/T	T/T	T/T	C/T	T/T	C/C	A/A	A/A	G/G	G/G	G/G	G/G	T/C	T/T	C/C	A/A	T/C	A/A	C/G	G/G	G/C	G/T	T/A		A/G	G/A	G/A	G/G
BESC	P. trichocarpa	LILC-26-1	MALE	MALE	G/G	C/C	C/C	G/G		G/A	T/C	G/A	C/G		G/G	G/A	G/G	C/C	C/C		T/T	T/T	T/T	T/T	C/T	T/T	C/C	A/G	A/A	G/G	G/G	G/G	G/G	T/C	T/T	C/C	A/A	T/C	A/A	C/G	G/G	G/C	G/G	T/A		A/G	G/A	G/A	G/A
BESC	P. trichocarpa	LILC-26-3		MALE	G/G	C/C	C/C	G/T		G/G	T/C	G/A	C/G		G/A	G/A	G/G	C/C	C/C		T/T	T/T	T/T	T/T	C/C	T/G	C/G	A/A	A/A	G/G	G/A	G/G	G/G	T/C	T/T	C/A	A/A	T/T	A/A	C/G	G/G	G/C	G/T	T/A		A/G	G/A	G/A	G/A
BESC	P. trichocarpa	LILC-26-5	MALE	MALE	G/A	C/T	./.	G/T		G/A	T/C	G/A	C/G		G/G	G/A	G/G	C/C	C/C		T/T	T/T	T/T	T/T	C/T	T/G	C/C	A/A	A/A	G/G	G/G	G/G	G/G	T/C	T/T	C/A	A/A	T/C	A/A	C/G	G/G	G/C	G/G	T/A		A/G	G/A	G/A	G/A
BESC	P. trichocarpa	LILD-26-4		MALE	G/G	C/C	C/C	G/T		G/A	T/C	G/A	C/G		G/G	G/A	G/G	C/C	C/C		T/T	T/T	T/T	T/T	C/C	T/G	C/G	A/A	A/A	G/G	G/A	G/G	G/G	T/C	T/T	C/A	A/A	T/C	A/T	C/G	G/G	G/G	G/T	T/A		A/G	G/A	G/A	G/G
BESC	P. trichocarpa	MCMN-27-3	MALE	MALE	G/A	C/C	C/T	G/G		G/A	T/C	G/A	C/G		G/G	G/A	G/G	C/C	C/C		T/T	T/T	T/T	T/T	C/C	T/T	C/G	A/A	A/A	G/G	G/G	G/G	G/G	T/C	T/T	C/A	A/A	T/T	A/T	C/C	G/G	G/G	G/T	T/A		A/G	G/A	G/A	G/G
BESC	P. trichocarpa	MTSM-27-3	MALE	MALE	G/G	C/C	C/C	G/G		G/A	T/C	G/A	C/G		G/G	G/A	G/G	C/C	C/C		T/T	T/T	T/T	T/C	C/C	T/G	C/C	A/A	A/A	G/G	G/A	G/G	G/G	T/C	T/T	C/A	A/C	T/C	A/A	C/G	G/G	G/C	G/T	T/A		A/G	G/A	G/A	G/G
BESC	P. trichocarpa	NHTB-27-4		MALE	G/A	C/T	C/C	G/G		G/A	T/C	G/A	C/G		G/A	G/A	G/G	C/C	C/C		T/T	T/T	T/C	T/C	C/T	T/G	C/G	A/A	A/A	G/G	G/A	G/G	G/G	T/C	T/T	C/A	A/A	T/C	A/A	C/G	G/G	G/C	G/G	T/A		A/G	G/A	G/G	G/G
BESC	P. trichocarpa	SKWA-24-2	MALE	MALE	G/G	C/C	C/C	G/G		G/A	T/C	G/A	C/G		G/A	G/A	G/G	C/C	C/C		T/T	T/T	T/T	T/T	C/T	T/T	C/C	A/A	A/A	G/G	G/A	G/G	G/G	T/C	T/T	C/C	A/A	T/T	A/A	C/G	G/G	G/C	G/T	T/A		A/G	G/A	G/A	G/A
BESC	P. trichocarpa	SKWB-24-2	MALE	MALE	./.	./.	T/T	G/T		G/A	T/C	G/A	C/G		G/G	G/A	G/G	C/C	C/C		T/C	T/T	T/T	T/C	C/T	T/G	C/C	A/A	A/A	G/G	G/G	G/G	G/G	T/C	T/C	C/A	A/C	T/C	A/T	C/C	G/G	G/C	G/T	T/A		A/G	G/A	G/A	G/A
BESC	P. trichocarpa	SKWD-24-3	MALE*	MALE	G/G	C/C	C/C	G/G		G/G	T/T	G/A	C/G		G/G	G/A	G/G	C/C	C/C		T/T	T/T	T/C	T/T	C/C	T/G	C/C	A/A	A/A	G/A	G/A	G/G	G/G	T/C	T/T	C/C	A/A	T/T	A/T	C/G	G/G	G/C	G/T	T/A		G/G	G/A	G/A	G/G
BESC	P. trichocarpa	SLMB-28-1	MALE*	MALE	G/G	C/C	C/T	G/G		G/A	T/C	G/A	C/G		G/G	G/A	G/A	C/C	C/C		T/T	T/T	T/T	T/T	C/T	T/G	C/C	A/A	A/A	G/A	G/A	G/G	G/G	T/C	T/T	C/A	A/A	T/C	A/A	C/G	G/G	G/C	G/T	T/A		A/G	G/A	G/A	G/A
BESC	P. trichocarpa	SLMC-28-1		MALE	G/G	C/C	C/C	G/T		G/G	T/T	G/A	C/G		G/G	G/A	G/G	C/C	C/C		T/T	T/T	T/T	T/T	C/C	T/G	C/C	A/A	A/A	G/G	G/A	G/G	G/G	T/C	T/T	C/A	A/A	T/C	A/A	C/G	G/G	G/C	G/T	T/A		A/G	G/A	G/A	G/G
BESC	P. trichocarpa	SLMC-28-3		MALE	G/G	C/C	C/C	G/T		G/A	T/C	G/A	C/G		G/G	G/A	G/G	C/C	C/C		T/T	T/T	T/T	T/T	C/C	T/G	C/C	A/A	A/A	G/G	G/G	G/G	G/G	T/C	T/T	C/A	A/A	T/C	A/A	C/G	G/G	G/G	G/G	T/A		A/G	G/A	G/A	G/G
BESC	P. trichocarpa	SQMA-25-1	MALE	MALE	G/A	C/C	C/C	G/G		G/A	T/C	G/A	C/G		G/G	G/A	G/G	C/C	C/C		T/T	T/T	T/T	T/C	C/T	T/G	C/G	A/A	A/A	G/G	G/A	G/G	G/G	T/C	T/T	C/A	A/A	T/C	A/A	C/G	G/G	G/C	G/T	T/A		A/G	G/A	G/G	G/A
BESC	P. trichocarpa	SQMA-25-3	MALE	MALE	G/G	C/T	C/T	G/G		G/A	T/C	G/A	C/G		G/A	G/A	G/G	C/C	C/C		T/T	T/C	T/T	T/C	C/C	T/T	C/C	A/A	A/A	G/G	G/G	G/A	G/A	T/C	T/T	C/C	A/A	T/T	A/T	C/G	G/G	G/C	G/T	T/A		A/G	G/A	G/A	G/G
BESC	P. trichocarpa	SQMB-25-4		MALE	G/G	C/C	C/C	G/G		G/A	T/C	G/A	C/G		G/A	G/A	G/A	C/C	C/C		T/T	T/T	T/T	T/T	C/C	T/G	C/C	A/A	A/A	G/G	G/G	G/G	G/G	T/C	T/T	C/C	A/A	T/C	A/A	C/C	G/G	G/C	G/T	T/A		A/G	G/A	G/A	G/G
BESC	P. trichocarpa	SQMC-25-1	MALE	MALE	G/A	C/C	C/C	G/G		G/A	T/C	G/A	C/G		G/A	G/A	G/G	C/T	C/T		T/T	T/C	T/T	T/C	C/T	T/T	C/C	A/A	A/A	G/G	G/A	G/A	G/A	T/C	T/T	C/C	A/A	T/T	A/A	C/G	G/G	G/C	G/T	T/A		A/G	G/A	G/A	G/G
BESC	P. trichocarpa	SQMC-25-4		MALE	G/A	C/C	C/C	G/G		G/A	T/C	G/A	C/G		G/G	G/A	G/G	C/C	C/C		T/T	T/T	T/T	T/T	C/C	T/T	C/G	A/A	A/A	G/G	G/A	G/G	G/G	T/C	T/C	C/A	A/A	T/T	A/A	C/G	G/G	G/C	G/T	T/A		A/G	G/A	G/G	G/A
BESC	P. trichocarpa	VNDL-27-4		MALE	G/A	C/C	C/C	G/T		G/A	T/C	G/A	C/G		G/A	G/A	G/G	C/C	C/C		T/T	T/C	T/C	T/T	C/C	T/G	C/G	A/A	A/A	G/A	G/A	G/A	G/A	T/C	T/C	C/A	A/A	T/C	A/T	C/G	G/G	G/C	G/G	T/A		A/G	G/A	G/A	G/A
BESC	P. trichocarpa	WHTE-28-1	MALE*	MALE	G/A	C/T	C/C	G/G		G/A	T/C	G/A	C/G		G/A	G/A	G/G	C/C	C/C		T/T	T/T	T/T	T/C	C/T	T/T	C/G	A/A	A/A	G/G	G/G	G/A	G/A	T/C	T/T	C/A	A/A	T/C	A/A	C/G	G/G	G/C	G/G	T/A		A/G	G/A	G/A	G/G
BESC	P. trichocarpa	WHTE-28-2	MALE	MALE	G/G	C/C	C/C	G/G		G/A	T/C	G/A	C/G		G/G	G/G	G/G	C/C	C/C		T/T	T/T	T/T	T/T	C/C	T/G	C/C	A/A	A/A	G/G	G/A	G/A	G/A	T/C	T/T	C/A	A/A	T/C	A/A	C/G	G/G	G/C	G/T	T/A		A/G	G/A	G/A	G/G
BESC	P. trichocarpa	YALE-27-1		MALE	G/G	C/T	C/T	G/G		G/A	T/C	G/A	C/G		G/G	G/G	G/G	C/C	C/C		T/T	T/T	T/T	T/T	C/C	T/G	C/G	A/A	A/A	G/G	G/G	G/G	G/G	T/C	T/T	C/A	A/A	T/T	A/T	C/G	G/G	G/C	G/T	T/A		A/G	G/A	G/A	G/G
UBC	P. trichocarpa	BULC-11-4	FEMALE	FEMALE	No genomic data
UBC	P. trichocarpa	CARS-29-1	FEMALE	FEMALE	No genomic data
UBC	P. trichocarpa	CHWJ-27-1	FEMALE	FEMALE	No genomic data
UBC	P. trichocarpa	CHWK-27-4	FEMALE	FEMALE	No genomic data
UBC	P. trichocarpa	DENB-17-3	FEMALE	FEMALE	No genomic data
UBC	P. trichocarpa	DEND-17-1	FEMALE	FEMALE	No genomic data
UBC	P. trichocarpa	EXCP-10-5	FEMALE	FEMALE	No genomic data
UBC	P. trichocarpa	HARC-26-4	FEMALE	FEMALE	No genomic data
UBC	P. trichocarpa	HOMC-21-4	FEMALE	FEMALE	No genomic data
UBC	P. trichocarpa	HOPG-27-4	FEMALE	FEMALE	No genomic data
UBC	P. trichocarpa	LILB-26-4	FEMALE	FEMALE	No genomic data
UBC	P. trichocarpa	LILD-26-5	FEMALE	FEMALE	No genomic data
UBC	P. trichocarpa	MCMN-27-1	FEMALE	FEMALE	No genomic data
UBC	P. trichocarpa	NBON-29-4	FEMALE	FEMALE	No genomic data
UBC	P. trichocarpa	NHTA-27-4	FEMALE	FEMALE	No genomic data
UBC	P. trichocarpa	NHTA-27-5	FEMALE	FEMALE	No genomic data
UBC	P. trichocarpa	SKWB-24-5	FEMALE	FEMALE	No genomic data
UBC	P. trichocarpa	SQMA-25-2	FEMALE	FEMALE	No genomic data
UBC	P. trichocarpa	SQMC-25-3	FEMALE	FEMALE	No genomic data
UBC	P. trichocarpa	STKA-5-1	FEMALE	FEMALE	No genomic data
UBC	P. trichocarpa	CHWI-27-1	MALE	MALE	No genomic data
UBC	P. trichocarpa	GLCB-26-5	MALE	MALE	No genomic data
UBC	P. trichocarpa	HOMB-21-4	MALE	MALE	No genomic data
UBC	P. trichocarpa	KTWD-9-4	MALE	MALE	No genomic data
UBC	P. trichocarpa	KTWF-10-2	MALE	MALE	No genomic data
UBC	P. trichocarpa	MEMA-28-2	MALE	MALE	No genomic data
UBC	P. trichocarpa	QAUS-16-6	MALE	MALE	No genomic data
UBC	P. trichocarpa	SKWE-24-2	MALE	MALE	No genomic data
UBC	P. trichocarpa	SLMC-28-5	MALE	MALE	No genomic data
UBC	P. trichocarpa	SLMD-28-4	MALE	MALE	No genomic data
UBC	P. trichocarpa	VNDL-27-2	MALE	MALE	No genomic data
UBC	P. trichocarpa	ALSC-1-4		RECOMBINANT	G/G	C/C	./.	G/G		G/A	T/C	G/A	C/C		./.	G/G	./.	./.	./.		T/C	T/C	T/C	T/C	C/T	T/G	C/G	A/G	A/C	G/A	./.	G/A	G/A	T/C	T/C	C/A	A/C	./.	A/T	C/G	G/A	G/C	./.	T/T		A/A	G/G	G/G	G/G
UBC	P. trichocarpa	BELA-18-5	MALE	RECOMBINANT	G/G	C/C	C/C	G/G		G/A	T/C	G/A	C/C		G/G	G/G	G/G	C/C	C/C		T/C	T/C	T/C	T/C	C/T	T/G	C/G	A/G	A/C	G/A	G/A	G/A	G/A	T/C	T/C	C/A	A/C	T/C	A/T	C/G	G/A	G/C	G/T	T/T		A/A	G/G	G/G	G/G
BESC	P. trichocarpa	BESC-172		RECOMBINANT	G/A	C/T	C/T	G/T		G/A	T/T	G/G	C/C		G/G	G/G	G/A	C/C	C/T		T/T	T/T	T/T	T/C	C/C	T/G	C/C	A/A	A/A	G/G	G/A	G/G	G/G	T/C	T/T	C/A	A/A	T/T	A/A	C/G	G/G	G/G	G/T	T/A		A/G	G/A	G/G	G/G
BESC	P. trichocarpa	BESC-405		RECOMBINANT	G/G	C/C	C/C	G/T		G/G	T/T	G/G	C/C		G/G	G/A	G/A	C/T	C/T		T/T	T/T	T/T	T/T	C/C	T/T	C/C	A/A	A/A	G/G	G/G	G/G	G/G	T/T	T/T	C/C	A/A	T/T	A/A	C/C	G/G	G/G	G/G	T/T		A/G	G/A	G/A	G/G
BESC	P. trichocarpa	GW-10956		RECOMBINANT	G/G	C/C	C/C	G/G		G/G	T/C	G/A	C/C		G/G	G/G	G/G	C/T	C/C		T/T	T/T	T/T	T/T	C/T	T/G	C/C	A/G	A/C	G/G	G/G	G/A	G/G	T/C	T/C	C/A	A/C	T/C	A/T	C/G	G/G	G/G	G/T	T/T		A/G	G/G	G/G	G/G
UBC	TxB hybrid	DESD-2-2		FEMALE	G/G	C/C	C/C	G/G		G/G	T/T	G/G	C/C		G/G	./.	G/G	C/C	C/C		C/C	T/T	T/T	T/T	T/T	T/T	C/C	G/G	A/A	G/G	G/G	G/G	G/G	T/T	C/C	C/C	C/C	T/T	A/A	C/C	G/G	G/G	G/G	T/T		A/A	G/G	./.	./.
UBC	TxB hybrid	TNZA-4-3		FEMALE	G/G	C/C	C/C	G/G		G/G	T/T	G/G	C/C		G/G	G/G	G/G	C/C	C/C		C/C	T/T	T/T	T/T	T/T	T/T	C/C	G/G	A/A	G/G	G/G	G/G	G/G	T/T	C/C	C/C	C/C	T/T	A/A	C/C	G/G	G/G	G/G	T/T		./.	G/G	G/G	G/G
UBC	TxD hybrid	CMBF-28-5	MALE	MALE	G/A	./.	C/C	G/G		G/A	T/C	G/A	C/G		./.	G/G	./.	C/C	C/C		T/C	T/C	T/C	T/C	C/T	T/G	C/G	A/G	A/C	G/A	G/G	./.	./.	T/C	T/C	C/A	A/C	T/C	A/T	C/G	G/A	G/C	G/T	T/A		A/A	G/G	G/G	G/G
BESC	TxD hybrid	CMBF-28-5	MALE	MALE	G/A	C/C	C/C	G/G		G/A	T/T	G/A	C/G		G/G	G/G	G/G	C/C	C/C		T/T	T/T	T/T	T/T	C/T	T/G	C/C	A/G	A/A	G/A	G/G	G/G	G/G	T/C	T/C	C/C	A/C	T/C	A/A	C/G	G/G	G/C	G/T	T/A		A/A	G/G	G/G	G/G
UBC	P. balsamifera	AP1004	FEMALE	FEMALE	G/G	C/C	C/C	G/G		G/G	T/T	G/G	C/C		G/G	G/G	G/G	C/C	C/C		T/C	T/T	T/T	T/T	C/T	T/T	C/C	A/G	A/A	G/G	G/G	G/G	G/G	T/T	T/C	C/C	A/C	T/T	A/A	C/C	G/G	G/G	G/G	T/T
UBC	P. balsamifera	AP2298	FEMALE	FEMALE	G/G	C/C	C/C	G/G		G/G	T/T	G/G	C/C		A/A	G/G	G/G	C/C	C/C		T/T	T/T	T/T	T/T	C/C	T/T	C/C	A/A	A/A	G/G	G/G	G/G	G/G	T/T	C/C	C/C	A/A	T/T	A/A	C/C	G/G	G/G	G/G	T/T
UBC	P. balsamifera	AP5451	FEMALE	FEMALE	G/G	C/C	C/C	G/G		G/G	T/T	G/G	C/C		./.	G/G	G/G	C/C	C/C		C/C	T/T	T/T	T/T	T/T	T/T	C/C	G/G	A/A	G/G	G/G	G/G	G/G	T/T	T/T	C/C	C/C	T/T	A/A	C/C	G/G	G/G	G/G	T/T
UBC	P. balsamifera	AP5452	FEMALE	FEMALE	G/A	C/C	C/C	G/G		G/G	T/T	G/G	C/C		G/G	G/G	G/G	C/C	C/C		C/C	T/T	T/T	T/T	T/T	T/T	C/C	G/G	A/A	G/G	G/G	G/G	G/G	T/T	T/T	C/C	C/C	T/T	A/A	C/C	G/G	G/G	G/G	T/T
UBC	P. balsamifera	AP5453	FEMALE	FEMALE	G/G	C/C	C/T	G/G		G/G	T/T	G/G	C/C		./.	G/G	./.	C/C	C/C		C/C	T/T	T/T	T/T	T/T	T/T	C/C	G/G	A/A	G/G	G/G	G/G	G/G	T/T	T/T	C/C	C/C	T/T	A/A	C/C	G/G	G/G	G/G	T/T
UBC	P. balsamifera	BOY2		FEMALE	G/A	C/C	C/T	G/G		G/G	T/T	G/G	C/C		./.	G/G	G/G	C/C	C/C		C/C	T/T	T/T	T/T	T/T	T/T	C/C	G/G	A/A	G/G	G/G	G/G	G/G	T/T	T/T	C/C	C/C	T/T	A/A	C/C	G/G	G/G	G/G	T/T
UBC	P. balsamifera	BOY3		FEMALE	G/G	C/C	C/T	G/G		G/G	T/T	G/G	C/C		G/G	G/G	G/G	C/C	C/C		C/C	T/T	T/T	T/T	T/T	T/T	C/C	G/G	A/A	G/G	G/G	G/G	G/G	T/T	T/T	C/C	C/C	T/T	A/A	C/C	G/G	G/G	G/G	T/T
UBC	P. balsamifera	BOY6		FEMALE	G/G	C/C	C/C	G/G		G/G	T/T	G/G	C/C		G/G	./.	./.	C/C	C/C		T/C	T/T	T/T	T/T	T/T	T/T	C/C	G/G	A/A	G/G	G/G	G/G	G/G	T/T	T/C	C/C	A/C	T/T	A/A	C/C	G/G	G/G	G/G	T/T
UBC	P. balsamifera	BOY7		FEMALE	G/G	C/C	C/C	G/G		G/G	T/T	G/G	C/C		G/G	./.	G/G	C/C	C/C		C/C	T/T	T/T	T/T	T/T	T/T	C/C	G/G	A/A	G/G	G/G	G/G	G/G	T/T	T/T	C/C	C/C	T/T	A/A	C/C	G/G	G/G	G/G	T/T
UBC	P. balsamifera	BOY9		FEMALE	G/G	C/C	C/C	G/G		G/G	T/T	G/G	C/C		./.	G/G	./.	C/C	C/C		T/C	T/T	T/T	T/T	C/T	T/T	C/C	A/G	A/A	G/G	G/G	G/G	G/G	T/T	T/C	C/C	A/C	T/T	A/A	C/C	G/G	G/G	G/G	T/T
UBC	P. balsamifera	BOY11		FEMALE	G/G	C/C	C/C	G/G		G/G	T/T	G/G	C/C		./.	./.	G/G	C/C	C/C		C/C	T/T	T/T	T/T	T/T	T/T	C/C	G/G	A/A	G/G	G/G	G/G	G/G	T/T	T/T	C/C	C/C	T/T	A/A	C/C	G/G	G/G	G/G	T/T
UBC	P. balsamifera	BOY12		FEMALE	G/A	C/C	C/C	G/G		G/G	T/T	G/G	C/C		./.	G/G	G/G	C/C	C/C		C/C	T/T	T/T	T/T	T/T	T/T	C/C	G/G	A/A	G/G	G/G	G/G	G/G	T/T	T/T	C/C	C/C	T/T	A/A	C/C	G/G	G/G	G/G	T/T
UBC	P. balsamifera	CAR1		FEMALE	G/G	C/C	C/C	G/G		G/G	T/T	G/G	C/C		./.	G/G	G/G	C/C	./.		C/C	T/T	T/T	T/T	T/T	T/T	C/C	G/G	A/A	G/G	G/G	G/G	G/G	T/T	T/T	C/C	C/C	T/T	A/A	C/C	G/G	G/G	G/G	T/T
UBC	P. balsamifera	CAR2		FEMALE	G/A	C/T	C/T	G/T		G/G	T/T	G/G	C/C		A/A	A/A	A/A	C/T	C/T		C/C	T/T	T/T	T/T	T/T	T/T	C/C	G/G	A/A	G/G	G/G	G/G	G/G	T/T	T/T	C/C	C/C	T/T	A/A	C/C	G/G	G/G	G/G	T/T
UBC	P. balsamifera	CAR7		FEMALE	G/G	C/C	C/T	G/G		G/G	T/T	G/G	C/C		./.	G/G	G/G	./.	./.		C/C	T/T	T/T	T/T	T/T	T/T	C/C	G/G	A/A	G/G	G/G	G/G	G/G	T/T	T/T	C/C	C/C	T/T	A/A	C/C	G/G	G/G	G/G	T/T
UBC	P. balsamifera	CAR8		FEMALE	G/G	C/C	C/C	G/G		G/G	T/T	G/G	C/C		./.	./.	G/G	C/C	C/C		C/C	T/T	T/T	T/T	T/T	T/T	C/C	G/G	A/A	G/G	G/G	G/G	G/G	T/T	T/T	C/C	C/C	T/T	A/A	C/C	G/G	G/G	G/G	T/T
UBC	P. balsamifera	CAR12		FEMALE	G/G	C/C	C/C	G/G		G/G	T/T	G/G	C/C		./.	./.	./.	./.	./.		C/C	T/T	T/T	T/T	T/T	T/T	C/C	G/G	A/A	G/G	G/G	G/G	G/G	T/T	T/T	C/C	C/C	T/T	A/A	C/C	G/G	G/G	G/G	T/T
UBC	P. balsamifera	CAR13		FEMALE	G/G	C/C	C/C	G/G		G/G	T/T	G/G	C/C		./.	G/G	./.	C/C	C/C		C/C	T/T	T/T	T/T	T/T	T/T	C/C	G/G	A/A	G/G	G/G	G/G	G/G	T/T	T/T	C/C	C/C	T/T	A/A	C/C	G/G	G/G	G/G	T/T
UBC	P. balsamifera	CAR-11-02		FEMALE	G/A	C/C	C/T	G/G		G/G	T/T	G/G	C/C		G/G	G/G	G/G	C/C	C/C		C/C	T/T	T/T	T/T	T/T	T/T	C/C	G/G	A/A	G/G	G/G	G/G	G/G	T/T	T/T	C/C	C/C	T/T	A/A	C/C	G/G	G/G	G/G	T/T
UBC	P. balsamifera	CAR-11-05	FEMALE	FEMALE	G/G	C/C	C/C	G/G		G/G	T/T	G/G	C/C		./.	G/G	G/G	C/C	C/C		C/C	T/T	T/T	T/T	T/T	T/T	C/C	G/G	A/A	G/G	G/G	G/G	G/G	T/T	T/T	C/C	C/C	T/T	A/A	C/C	G/G	G/G	G/G	T/T
UBC	P. balsamifera	CAR-11-07	FEMALE	FEMALE	G/G	C/C	C/T	G/G		G/G	T/T	G/G	C/C		./.	./.	./.	./.	./.		T/C	T/T	T/T	T/T	T/T	T/T	C/C	G/G	A/A	G/G	G/G	G/G	G/G	T/T	T/C	C/C	A/C	T/T	A/A	C/C	G/G	G/G	G/G	T/T
UBC	P. balsamifera	CAR-11-09	FEMALE	FEMALE	G/A	C/C	C/C	G/G		G/G	T/T	G/G	C/C		./.	./.	G/G	C/C	C/C		C/C	T/T	T/T	T/T	T/T	T/T	C/C	G/G	A/A	G/G	G/G	G/G	G/G	T/T	T/T	C/C	C/C	T/T	A/A	C/C	G/G	G/G	G/G	T/T
UBC	P. balsamifera	CAR-11-11	FEMALE	FEMALE	G/G	C/C	C/C	G/G		G/G	T/T	G/G	C/C		./.	./.	./.	C/C	C/C		C/C	T/T	T/T	T/T	T/T	T/T	C/C	G/G	A/A	G/G	G/G	G/G	G/G	T/T	T/T	C/C	C/C	T/T	A/A	C/C	G/G	G/G	G/G	T/T
UBC	P. balsamifera	DEN2		FEMALE	G/G	C/C	C/C	G/G		G/G	T/T	G/G	C/C		./.	G/G	G/G	C/C	C/C		C/C	T/T	T/T	T/T	T/T	T/T	C/C	G/G	A/A	G/G	G/G	G/G	G/G	T/T	T/T	C/C	C/C	T/T	A/A	C/C	G/G	G/G	G/G	T/T
UBC	P. balsamifera	DEN4		FEMALE	G/G	C/C	C/C	G/G		G/G	T/T	G/G	C/C		G/G	G/G	./.	C/C	C/C		C/C	T/T	T/T	T/T	T/T	T/T	C/C	G/G	A/A	G/G	G/G	G/G	G/G	T/T	T/T	C/C	C/C	T/T	A/A	C/C	G/G	G/G	G/G	T/T
UBC	P. balsamifera	DEN7		FEMALE	G/G	C/C	C/C	G/G		G/G	T/T	G/G	C/C		./.	./.	./.	C/C	C/C		C/C	T/T	T/T	T/T	T/T	T/T	C/C	G/G	A/A	G/G	G/G	G/G	G/G	T/T	T/T	C/C	C/C	T/T	A/A	C/C	G/G	G/G	G/G	T/T
UBC	P. balsamifera	DEN8		FEMALE	G/G	C/C	C/T	G/G		G/G	T/T	G/G	C/C		G/G	G/G	G/G	C/C	C/C		C/C	T/T	T/T	T/T	T/T	T/T	C/C	G/G	A/A	G/G	G/G	G/G	G/G	T/T	T/T	C/C	C/C	T/T	A/A	C/C	G/G	G/G	G/G	T/T
UBC	P. balsamifera	DEN10		FEMALE	G/G	C/C	C/C	G/G		G/G	T/T	G/G	C/C		./.	G/G	G/G	C/C	C/C		C/C	T/T	T/T	T/T	T/T	T/T	C/C	G/G	A/A	G/G	G/G	G/G	G/G	T/T	T/T	C/C	C/C	T/T	A/A	C/C	G/G	G/G	G/G	T/T
UBC	P. balsamifera	DUN11	FEMALE	FEMALE	G/G	C/C	C/C	G/G		G/G	T/T	G/G	C/C		./.	G/G	G/G	C/C	C/C		T/C	T/T	T/T	T/T	T/T	T/T	C/C	G/G	A/A	G/G	G/G	G/G	G/G	T/T	T/C	C/C	A/C	T/T	A/A	C/C	G/G	G/G	G/G	T/T
UBC	P. balsamifera	DUN12		FEMALE	G/A	C/C	C/C	G/G		G/G	T/T	G/G	C/C		./.	G/G	A/A	./.	./.		C/C	T/T	T/T	T/T	T/T	T/T	C/C	G/G	A/A	G/G	G/G	G/G	G/G	T/T	T/T	C/C	C/C	T/T	A/A	C/C	G/G	G/G	G/G	T/T
UBC	P. balsamifera	DUN14	FEMALE	FEMALE	G/G	C/C	C/C	G/G		G/G	T/T	G/G	C/C		G/G	G/A	./.	T/T	T/T		C/C	T/T	T/T	T/T	T/T	T/T	C/C	G/G	A/A	G/G	G/G	G/G	G/G	T/T	T/T	C/C	C/C	T/T	A/A	C/C	G/G	G/G	G/G	T/T
UBC	P. balsamifera	EDM1		FEMALE	G/G	C/C	C/T	G/G		G/G	T/T	G/G	C/C		G/G	G/G	./.	C/C	C/C		C/C	T/T	T/T	T/T	T/T	T/T	C/C	G/G	A/A	G/G	G/G	G/G	G/G	T/T	T/T	C/C	C/C	T/T	A/A	C/C	G/G	G/G	G/G	T/T
UBC	P. balsamifera	EDM2		FEMALE	G/A	C/C	C/C	G/G		G/G	T/T	G/G	C/C		./.	./.	G/G	C/C	C/C		C/C	T/T	T/T	T/T	T/T	T/T	C/C	G/G	A/A	G/G	G/G	G/G	G/G	T/T	T/T	C/C	C/C	T/T	A/A	C/C	G/G	G/G	G/G	T/T
UBC	P. balsamifera	EDM5		FEMALE	G/G	C/C	C/C	G/G		G/G	T/T	G/G	C/C		G/G	G/G	G/G	C/C	C/C		C/C	T/T	T/T	T/T	T/T	T/T	C/C	G/G	A/A	G/G	G/G	G/G	G/G	T/T	T/T	C/C	C/C	T/T	A/A	C/C	G/G	G/G	G/G	T/T
UBC	P. balsamifera	EDM7		FEMALE	G/G	C/C	C/C	G/G		G/G	T/T	G/G	C/C		./.	./.	./.	C/C	C/C		C/C	T/T	T/T	T/T	T/T	T/T	C/C	G/G	A/A	G/G	G/G	G/G	G/G	T/T	T/T	C/C	C/C	T/T	A/A	C/C	G/G	G/G	G/G	T/T
UBC	P. balsamifera	EDM9		FEMALE	G/G	C/C	C/C	G/G		G/G	T/T	G/G	C/C		./.	./.	G/G	C/C	C/C		C/C	T/T	T/T	T/T	T/T	T/T	C/C	G/G	A/A	G/G	G/G	G/G	G/G	T/T	T/T	C/C	C/C	T/T	A/A	C/C	G/G	G/G	G/G	T/T
UBC	P. balsamifera	EDM13	FEMALE	FEMALE	G/A	C/C	C/C	G/G		G/G	T/T	G/G	C/C		G/G	./.	./.	C/C	C/C		C/C	T/T	T/T	T/T	T/T	T/T	C/C	G/G	A/A	G/G	G/G	G/G	G/G	T/T	T/T	C/C	C/C	T/T	A/A	C/C	G/G	G/G	G/G	T/T
UBC	P. balsamifera	EDM14		FEMALE	G/G	C/C	C/T	G/G		G/G	T/T	G/G	C/C		A/A	G/G	./.	C/C	C/C		C/C	T/T	T/T	T/T	T/T	T/T	C/C	G/G	A/A	G/G	G/G	G/G	G/G	T/T	T/T	C/C	C/C	T/T	A/A	C/C	G/G	G/G	G/G	T/T
UBC	P. balsamifera	EDM15	FEMALE	FEMALE	G/G	C/C	C/C	G/G		G/G	T/T	G/G	C/C		G/G	G/G	G/G	C/C	C/C		C/C	T/T	T/T	T/T	T/T	T/T	C/C	G/G	A/A	G/G	G/G	G/G	G/G	T/T	T/T	C/C	C/C	T/T	A/A	C/C	G/G	G/G	G/G	T/T
UBC	P. balsamifera	FBK5		FEMALE	G/G	C/C	C/T	G/G		G/G	T/T	G/G	C/C		./.	G/G	G/G	C/C	C/C		C/C	T/T	T/T	T/T	T/T	T/T	C/C	G/G	A/A	G/G	G/G	G/G	G/G	T/T	T/T	C/C	C/C	T/T	A/A	C/C	G/G	G/G	G/G	T/T
UBC	P. balsamifera	FBK6		FEMALE	G/G	C/C	C/T	G/G		G/G	T/T	G/G	C/C		G/G	G/G	./.	C/C	C/C		C/C	T/T	T/T	T/T	T/T	T/T	C/C	G/G	A/A	G/G	G/G	G/G	G/G	T/T	T/T	C/C	C/C	T/T	A/A	C/C	G/G	G/G	G/G	T/T
UBC	P. balsamifera	FBK8		FEMALE	G/G	C/C	C/T	G/G		G/G	T/T	G/G	C/C		./.	G/G	./.	C/C	C/C		C/C	T/T	T/T	T/T	T/T	T/T	C/C	G/G	A/A	G/G	G/G	G/G	G/G	T/T	T/T	C/C	C/C	T/T	A/A	C/C	G/G	G/G	G/G	T/T
UBC	P. balsamifera	FBK9		FEMALE	G/G	C/C	C/C	G/G		G/G	T/T	G/G	C/C		./.	G/G	G/G	C/C	C/C		C/C	T/T	T/T	T/T	T/T	T/T	C/C	G/G	A/A	G/G	G/G	G/G	G/G	T/T	T/T	C/C	C/C	T/T	A/A	C/C	G/G	G/G	G/G	T/T
UBC	P. balsamifera	FBK10		FEMALE	G/G	C/C	C/C	G/G		G/G	T/T	G/G	C/C		./.	G/G	./.	C/C	C/C		C/C	T/T	T/T	T/T	T/T	T/T	C/C	G/G	A/A	G/G	G/G	G/G	G/G	T/T	T/T	C/C	C/C	T/T	A/A	C/C	G/G	G/G	G/G	T/T
UBC	P. balsamifera	FBK13		FEMALE	G/G	C/C	C/C	G/G		G/G	T/T	G/G	C/C		./.	./.	./.	./.	./.		C/C	T/T	T/T	T/T	T/T	T/T	C/C	G/G	A/A	G/G	G/G	G/G	G/G	T/T	T/T	C/C	C/C	T/T	A/A	C/C	G/G	G/G	G/G	T/T
UBC	P. balsamifera	FBK14		FEMALE	G/G	C/C	C/T	G/G		G/G	T/T	G/G	C/C		./.	G/G	G/G	C/C	./.		C/C	T/T	T/T	T/T	T/T	T/T	C/C	G/G	A/A	G/G	G/G	G/G	G/G	T/T	T/T	C/C	C/C	T/T	A/A	C/C	G/G	G/G	G/G	T/T
UBC	P. balsamifera	FBK15		FEMALE	G/G	C/C	C/T	G/G		G/G	T/T	G/G	C/C		G/G	G/G	G/G	C/C	C/C		C/C	T/T	T/T	T/T	T/T	T/T	C/C	G/G	A/A	G/G	G/G	G/G	G/G	T/C	T/T	C/C	C/C	T/T	A/A	C/C	G/G	G/G	G/G	T/T
UBC	P. balsamifera	FRE1	FEMALE	FEMALE	G/G	C/C	C/C	G/G		G/G	T/T	G/G	C/C		G/G	G/G	G/G	C/C	C/C		C/C	T/T	T/T	T/T	T/T	T/T	C/C	G/G	A/A	G/G	G/G	G/G	G/G	T/T	T/T	C/C	C/C	T/T	A/A	C/C	G/G	G/G	G/G	T/T
UBC	P. balsamifera	FRE8	FEMALE	FEMALE	G/G	C/C	C/C	G/G		G/G	T/T	G/G	C/C		./.	./.	./.	C/C	C/C		C/C	T/T	T/T	T/T	T/T	T/T	C/C	G/G	A/A	G/G	G/G	G/G	G/G	T/T	T/T	C/C	C/C	T/T	A/A	C/C	G/G	G/G	G/G	T/T
UBC	P. balsamifera	FRE11	FEMALE	FEMALE	G/G	C/C	C/C	G/G		G/G	T/T	G/G	C/C		G/G	G/G	G/G	C/C	C/C		C/C	T/T	T/T	T/T	T/T	T/T	C/C	G/G	A/A	G/G	G/G	G/G	G/G	T/T	T/T	C/C	C/C	T/T	A/A	C/C	G/G	G/G	G/G	T/T
UBC	P. balsamifera	FRE13	FEMALE	FEMALE	G/G	C/C	C/T	G/G		G/G	T/T	G/G	C/C		./.	./.	./.	C/C	C/C		C/C	T/T	T/T	T/T	T/T	T/T	C/C	G/G	A/A	G/G	G/G	G/G	G/G	T/T	T/T	C/C	C/C	T/T	A/A	C/C	G/G	G/G	G/G	T/T
UBC	P. balsamifera	FTM4		FEMALE	G/G	C/C	C/T	G/G		G/G	T/T	G/G	C/C		G/G	./.	./.	./.	./.		T/C	T/T	T/T	T/T	T/T	T/T	C/C	G/G	A/A	G/G	G/G	G/G	G/G	T/T	T/C	C/C	A/C	T/T	A/A	C/C	G/G	G/G	G/G	T/T
UBC	P. balsamifera	FTM6		FEMALE	G/G	C/C	C/C	G/G		G/G	T/T	G/G	C/C		G/G	G/G	G/G	C/C	C/C		T/C	T/T	T/T	T/T	C/T	T/T	C/C	A/G	A/A	G/G	G/G	G/G	G/G	T/T	T/C	C/C	A/C	T/T	A/A	C/C	G/G	G/G	G/G	T/T
UBC	P. balsamifera	FTM8		FEMALE	G/A	C/C	C/C	G/G		G/G	T/T	G/G	C/C		./.	./.	./.	./.	./.		T/C	T/T	T/T	T/T	C/T	T/T	C/C	A/G	A/A	G/G	G/G	G/G	G/G	T/T	T/C	C/C	A/C	T/T	A/A	C/C	G/G	G/G	G/G	T/T
UBC	P. balsamifera	FTM11		FEMALE	G/G	C/C	C/C	G/G		G/G	T/T	G/G	C/C		./.	./.	./.	C/C	C/C		C/C	T/T	T/T	T/T	T/T	T/T	C/C	G/G	A/A	G/G	G/G	G/G	G/G	T/T	T/T	C/C	C/C	T/T	A/A	C/C	G/G	G/G	G/G	T/T
UBC	P. balsamifera	FTM13		FEMALE	G/G	C/C	C/T	G/G		G/G	T/T	G/G	C/C		G/G	G/G	G/G	C/C	C/C		C/C	T/T	T/T	T/T	T/T	T/T	C/C	G/G	A/A	G/G	G/G	G/G	G/G	T/T	T/T	C/C	C/C	T/T	A/A	C/C	G/G	G/G	G/G	T/T
UBC	P. balsamifera	FTM15		FEMALE	G/G	C/C	C/C	G/G		G/G	T/T	G/G	C/C		./.	G/G	./.	C/C	C/C		C/C	T/T	T/T	T/T	T/T	T/T	C/C	G/G	A/A	G/G	G/G	G/G	G/G	T/T	T/T	C/C	C/C	T/T	A/A	C/C	G/G	G/G	G/G	T/T
UBC	P. balsamifera	GIL2		FEMALE	G/G	C/C	C/C	G/G		G/G	T/T	G/G	C/C		./.	G/G	G/G	C/C	C/C		C/C	T/T	T/T	T/T	T/T	T/T	C/C	G/G	A/A	G/G	G/G	G/G	G/G	T/T	T/T	C/C	C/C	T/T	A/A	C/C	G/G	G/G	G/G	T/T
UBC	P. balsamifera	GIL4		FEMALE	G/G	C/C	C/C	G/G		G/G	T/T	G/G	C/C		./.	./.	G/G	C/C	C/C		C/C	T/T	T/T	T/T	T/T	T/T	C/C	G/G	A/A	G/G	G/G	G/G	G/G	T/T	T/T	C/C	C/C	T/T	A/A	C/C	G/G	G/G	G/G	T/T
UBC	P. balsamifera	GIL5	FEMALE	FEMALE	G/G	C/C	C/C	G/G		G/G	T/T	G/G	C/C		./.	./.	./.	./.	./.		C/C	T/T	T/T	T/T	T/T	T/T	C/C	G/G	A/A	G/G	G/G	G/G	G/G	T/T	T/T	C/C	C/C	T/T	A/A	C/C	G/G	G/G	G/G	T/T
UBC	P. balsamifera	GIL6		FEMALE	G/G	C/C	C/C	G/G		G/G	T/T	G/G	C/C		./.	./.	./.	./.	./.		C/C	T/T	T/T	T/T	T/T	T/T	C/C	G/G	A/A	G/G	G/G	G/G	G/G	T/T	T/T	C/C	C/C	T/T	A/A	C/C	G/G	G/G	G/G	T/T
UBC	P. balsamifera	GIL7		FEMALE	G/A	C/C	C/C	G/G		G/G	T/T	G/G	C/C		./.	G/G	G/G	C/C	C/C		C/C	T/T	T/T	T/T	T/T	T/T	C/C	G/G	A/A	G/G	G/G	G/G	G/G	T/T	T/T	C/C	C/C	T/T	A/A	C/C	G/G	G/G	G/G	T/T
UBC	P. balsamifera	GIL8		FEMALE	G/G	C/C	C/C	G/G		G/G	T/T	G/G	C/C		G/G	./.	./.	./.	./.		T/C	T/T	T/T	T/T	T/T	T/T	C/C	G/G	A/A	G/G	G/G	G/G	G/G	T/T	T/C	C/C	A/C	T/T	A/A	C/C	G/G	G/G	G/G	T/T
UBC	P. balsamifera	GIL13		FEMALE	G/G	C/C	C/C	G/G		G/G	T/T	G/G	C/C		./.	G/G	./.	./.	./.		T/C	T/T	T/T	T/T	T/T	T/T	C/C	G/G	A/A	G/G	G/G	G/G	G/G	T/T	T/C	C/C	A/C	T/T	A/A	C/C	G/G	G/G	G/G	T/T
UBC	P. balsamifera	GPR5		FEMALE	G/A	C/C	C/C	G/G		G/G	T/T	G/G	C/C		./.	./.	./.	./.	./.		T/C	T/T	T/T	T/T	C/T	T/T	C/C	A/G	A/A	G/G	G/G	G/G	G/G	T/T	T/C	C/C	A/C	T/T	A/A	C/C	G/G	G/G	G/G	T/T
UBC	P. balsamifera	GPR6		FEMALE	G/G	C/C	C/C	G/G		G/G	T/T	G/G	C/C		./.	G/G	G/G	C/C	C/C		C/C	T/T	T/T	T/T	T/T	T/T	C/C	G/G	A/A	G/G	G/G	G/G	G/G	T/T	T/T	C/C	C/C	T/T	A/A	C/C	G/G	G/G	G/G	T/T
UBC	P. balsamifera	GPR8		FEMALE	G/G	C/C	C/C	G/G		G/G	T/T	G/G	C/C		G/G	G/G	G/G	C/C	C/C		C/C	T/T	T/T	T/T	T/T	T/T	C/C	G/G	A/A	G/G	G/G	G/G	G/G	T/T	T/T	C/C	C/C	T/T	A/A	C/C	G/G	G/G	G/G	T/T
UBC	P. balsamifera	GPR12		FEMALE	G/G	C/C	C/T	G/G		G/G	T/T	G/G	C/C		G/G	G/G	G/G	C/C	C/C		T/T	T/T	T/T	T/T	C/C	T/T	C/C	A/A	A/A	G/G	G/G	G/G	G/G	T/T	C/C	C/C	A/A	T/T	A/A	C/C	G/G	G/G	G/G	T/T
UBC	P. balsamifera	GPR15	FEMALE	FEMALE	G/G	C/C	C/T	G/G		G/G	T/T	G/G	C/C		./.	./.	G/G	C/C	C/C		C/C	T/T	T/T	T/T	T/T	T/T	C/C	G/G	A/A	G/G	G/G	G/G	G/G	T/T	T/T	C/C	C/C	T/T	A/A	C/C	G/G	G/G	G/G	T/T
UBC	P. balsamifera	GRA1		FEMALE	G/G	C/C	C/C	G/G		G/G	T/T	G/G	C/C		G/G	G/G	G/G	C/C	C/C		C/C	T/T	T/T	T/T	T/T	T/T	C/C	G/G	A/A	G/G	G/G	G/G	G/G	T/T	T/T	C/C	C/C	T/T	A/A	C/C	G/G	G/G	G/G	T/T
UBC	P. balsamifera	GRA3		FEMALE	G/G	C/C	C/C	G/G		G/G	T/T	G/G	C/C		./.	G/G	./.	C/C	C/C		T/T	T/T	T/T	T/T	C/T	T/T	C/C	A/G	A/A	G/G	G/G	G/G	G/G	T/T	C/C	C/C	A/A	T/T	A/A	C/C	G/G	G/G	G/G	T/T
UBC	P. balsamifera	GRA4	FEMALE	FEMALE	G/G	C/C	C/C	G/G		G/G	T/T	G/G	C/C		G/G	G/G	G/G	C/C	C/C		C/C	T/T	T/T	T/T	T/T	T/T	C/C	G/G	A/A	G/G	G/G	G/G	G/G	T/T	T/T	C/C	C/C	T/T	A/A	C/C	G/G	G/G	G/G	T/T
UBC	P. balsamifera	GRA5	FEMALE	FEMALE	G/G	C/C	C/T	G/G		G/G	T/T	G/G	C/C		./.	G/G	./.	./.	./.		T/C	T/T	T/T	T/T	T/T	T/T	C/C	G/G	A/A	G/G	G/G	G/G	G/G	T/T	T/C	C/C	A/C	T/T	A/A	C/C	G/G	G/G	G/G	T/T
UBC	P. balsamifera	GRA12	FEMALE	FEMALE	G/G	C/C	C/C	G/G		G/G	T/T	G/G	C/C		./.	G/G	G/G	C/C	C/C		T/C	T/T	T/T	T/T	T/T	T/T	C/C	G/G	A/A	G/G	G/G	G/G	G/G	T/T	T/C	C/C	A/C	T/T	A/A	C/C	G/G	G/G	G/G	T/T
UBC	P. balsamifera	GYP2	FEMALE	FEMALE	G/G	C/C	C/C	G/G		G/G	T/T	G/G	C/C		./.	G/G	G/G	C/C	C/C		C/C	T/T	T/T	T/T	T/T	T/T	C/C	G/G	A/A	G/G	G/G	G/G	G/G	T/T	T/T	C/C	C/C	T/T	A/A	C/C	G/G	G/G	G/G	T/T
UBC	P. balsamifera	GYP3		FEMALE	G/G	C/T	C/T	G/G		G/G	T/T	G/G	C/C		G/G	G/G	G/G	C/C	C/C		C/C	T/T	T/T	T/T	T/T	T/T	C/C	G/G	A/A	G/G	G/G	G/G	G/G	T/T	T/T	C/C	C/C	T/T	A/A	C/C	G/G	G/G	G/G	T/T
UBC	P. balsamifera	GYP4		FEMALE	G/G	C/C	C/T	G/G		G/G	T/T	G/G	C/C		./.	G/G	G/G	C/C	./.		C/C	T/T	T/T	T/T	T/T	T/T	C/C	G/G	A/A	G/G	G/G	G/G	G/G	T/T	T/T	C/C	C/C	T/T	A/A	C/C	G/G	G/G	G/G	T/T
UBC	P. balsamifera	GYP5	FEMALE	FEMALE	G/G	C/C	C/C	G/G		G/G	T/T	G/G	C/C		G/G	G/G	G/G	C/C	C/C		T/C	T/T	T/T	T/T	T/T	T/T	C/C	G/G	A/A	G/G	G/G	G/G	G/G	T/T	T/C	C/C	A/C	T/T	A/A	C/C	G/G	G/G	G/G	T/T
UBC	P. balsamifera	GYP6	FEMALE	FEMALE	G/G	C/C	C/T	G/G		G/G	T/T	G/G	C/C		./.	./.	./.	./.	./.		C/C	T/T	T/T	T/T	T/T	T/T	C/C	G/G	A/A	G/G	G/G	G/G	G/G	T/T	T/T	C/C	C/C	T/T	A/A	C/C	G/G	G/G	G/G	T/T
UBC	P. balsamifera	GYP7		FEMALE	G/G	C/C	C/C	G/G		G/G	T/T	G/G	C/C		./.	G/G	./.	./.	./.		T/C	T/T	T/T	T/T	T/T	T/T	C/C	G/G	A/A	G/G	G/G	G/G	G/G	T/T	T/C	C/C	A/C	T/T	A/A	C/C	G/G	G/G	G/G	T/T
UBC	P. balsamifera	GYP8		FEMALE	G/G	C/C	C/C	G/G		G/G	T/T	G/G	C/C		./.	./.	./.	./.	./.		T/C	T/T	T/T	T/T	T/T	T/T	C/C	G/G	A/A	G/G	G/G	G/G	G/G	T/T	T/C	C/C	A/C	T/T	A/A	C/C	G/G	G/G	G/G	T/T
UBC	P. balsamifera	GYP9		FEMALE	G/G	C/C	C/C	G/G		G/G	T/T	G/G	C/C		G/G	G/G	G/G	C/C	C/C		T/C	T/T	T/T	T/T	T/T	T/T	C/C	G/G	A/A	G/G	G/G	G/G	G/G	T/T	T/C	C/C	A/C	T/T	A/A	C/C	G/G	G/G	G/G	T/T
UBC	P. balsamifera	GYP10	FEMALE	FEMALE	G/G	C/C	C/T	G/G		G/G	T/T	G/G	C/C		G/G	G/G	G/G	C/C	C/C		C/C	T/T	T/T	T/T	T/T	T/T	C/C	G/G	A/A	G/G	G/G	G/G	G/G	T/T	T/T	C/C	C/C	T/T	A/A	C/C	G/G	G/G	G/G	T/T
UBC	P. balsamifera	GYP11		FEMALE	G/A	C/C	C/C	G/G		G/G	T/T	G/G	C/C		./.	G/G	./.	./.	./.		T/C	T/T	T/T	T/T	T/T	T/T	C/C	G/G	A/A	G/G	G/G	G/G	G/G	T/T	T/C	C/C	A/C	T/T	A/A	C/C	G/G	G/G	G/G	T/T
UBC	P. balsamifera	GYP13		FEMALE	G/G	C/C	C/C	G/G		G/G	T/T	G/G	C/C		./.	G/G	G/G	C/C	C/C		C/C	T/T	T/T	T/T	T/T	T/T	C/C	G/G	A/A	G/G	G/G	G/G	G/G	T/T	T/T	C/C	C/C	T/T	A/A	C/C	G/G	G/G	G/G	T/T
UBC	P. balsamifera	GYP15		FEMALE	G/G	C/C	C/C	G/G		G/G	T/T	G/G	C/C		G/G	G/G	G/G	C/C	C/C		C/C	T/T	T/T	T/T	T/T	T/T	C/C	G/G	A/A	G/G	G/G	G/G	G/G	T/T	T/T	C/C	C/C	T/T	A/A	C/C	G/G	G/G	G/G	T/T
UBC	P. balsamifera	HAY3		FEMALE	G/G	C/C	C/C	G/G		G/G	T/T	G/G	C/C		G/G	G/G	G/G	C/C	C/C		C/C	T/T	T/T	T/T	T/T	T/T	C/C	G/G	A/A	G/G	G/G	G/G	G/G	T/T	T/T	C/C	C/C	T/T	A/A	C/C	G/G	G/G	G/G	T/T
UBC	P. balsamifera	HAY4		FEMALE	G/G	C/C	C/C	G/G		G/G	T/T	G/G	C/C		G/G	G/G	G/G	C/C	C/C		T/C	T/T	T/T	T/T	C/T	T/T	C/C	A/G	A/A	G/G	G/G	G/G	G/G	T/T	T/C	C/C	A/C	T/T	A/A	C/C	G/G	G/G	G/G	T/T
UBC	P. balsamifera	HAY7		FEMALE	G/G	C/C	C/C	G/G		G/G	T/T	G/G	C/C		./.	./.	./.	C/C	C/C		C/C	T/T	T/T	T/T	T/T	T/T	C/C	G/G	A/A	G/G	G/G	G/G	G/G	T/T	T/T	C/C	C/C	T/T	A/A	C/C	G/G	G/G	G/G	T/T
UBC	P. balsamifera	HAY8		FEMALE	G/G	C/C	C/C	G/G		G/G	T/T	G/G	C/C		./.	G/G	G/G	C/C	C/C		C/C	T/T	T/T	T/T	T/T	T/T	C/C	G/G	A/A	G/G	G/G	G/G	G/G	T/T	T/T	C/C	C/C	T/T	A/A	C/C	G/G	G/G	G/G	T/T
UBC	P. balsamifera	INU10		FEMALE	G/G	C/C	C/T	G/G		G/G	T/T	G/G	C/C		./.	G/G	G/G	C/C	C/C		C/C	T/T	T/T	T/T	T/T	T/T	C/C	G/G	A/A	G/G	G/G	G/G	G/G	T/T	T/T	C/C	C/C	T/T	A/A	C/C	G/G	G/G	G/G	T/T
UBC	P. balsamifera	INU12		FEMALE	G/G	C/C	C/C	G/G		G/G	T/T	G/G	C/C		./.	G/G	G/G	C/C	C/C		C/C	T/T	T/T	T/T	T/T	T/T	C/C	G/G	A/A	G/G	G/G	G/G	G/G	T/T	T/T	C/C	C/C	T/T	A/A	C/C	G/G	G/G	G/G	T/T
UBC	P. balsamifera	KUU1		FEMALE	G/G	C/C	C/C	G/G		G/G	T/T	G/G	C/C		G/G	G/G	G/G	C/C	C/C		C/C	T/T	T/T	T/T	T/T	T/T	C/C	G/G	A/A	G/G	G/G	G/G	G/G	T/T	T/T	C/C	C/C	T/T	A/A	C/C	G/G	G/G	G/G	T/T
UBC	P. balsamifera	KUU3		FEMALE	G/G	C/C	C/C	G/G		G/G	T/T	G/G	C/C		G/G	G/G	G/G	C/C	C/C		C/C	T/T	T/T	T/T	T/T	T/T	C/C	G/G	A/A	G/G	G/G	G/G	G/G	T/T	T/T	C/C	C/C	T/T	A/A	C/C	G/G	G/G	G/G	T/T
UBC	P. balsamifera	KUU7		FEMALE	G/G	C/C	C/T	G/G		G/G	T/T	G/G	C/C		G/G	G/G	G/G	C/C	C/C		C/C	T/T	T/T	T/T	T/T	T/T	C/C	G/G	A/A	G/G	G/G	G/G	G/G	T/T	T/T	C/C	C/C	T/T	A/A	C/C	G/G	G/G	G/G	T/T
UBC	P. balsamifera	KUU8		FEMALE	G/G	C/C	C/T	G/G		G/G	T/T	G/G	C/C		G/G	G/G	G/G	C/C	C/C		C/C	T/T	T/T	T/T	T/T	T/T	C/C	G/G	A/A	G/G	G/G	G/G	G/G	T/T	T/T	C/C	C/C	T/T	A/A	C/C	G/G	G/G	G/G	T/T
UBC	P. balsamifera	LAB8		FEMALE	G/G	C/C	C/C	G/G		G/G	T/T	G/G	C/C		G/G	G/G	G/G	C/C	C/C		C/C	T/T	T/T	T/T	T/T	T/T	C/C	G/G	A/A	G/G	G/G	G/G	G/G	T/T	T/T	C/C	C/C	T/T	A/A	C/C	G/G	G/G	G/G	T/T
UBC	P. balsamifera	LAB13		FEMALE	G/A	C/C	C/C	G/G		G/G	T/T	G/G	C/C		./.	./.	G/G	C/C	C/C		C/C	T/T	T/T	T/T	T/T	T/T	C/C	G/G	A/A	G/G	G/G	G/G	G/G	T/T	T/T	C/C	C/C	T/T	A/A	C/C	G/G	G/G	G/G	T/T
UBC	P. balsamifera	LAB14		FEMALE	G/G	C/C	C/C	G/G		G/G	T/T	G/G	C/C		./.	G/G	./.	C/C	C/C		C/C	T/T	T/T	T/T	T/T	T/T	C/C	G/G	A/A	G/G	G/G	G/G	G/G	T/T	T/T	C/C	C/C	T/T	A/A	C/C	G/G	G/G	G/G	T/T
UBC	P. balsamifera	LAR11	FEMALE	FEMALE	G/A	C/C	C/T	G/G		G/G	T/T	G/G	C/C		./.	G/G	G/G	C/C	./.		C/C	T/T	T/T	T/T	T/T	T/T	C/C	G/G	A/A	G/G	G/G	G/G	G/G	T/T	T/T	C/C	C/C	T/T	A/A	C/C	G/G	G/G	G/G	T/T
UBC	P. balsamifera	LAR12		FEMALE	G/G	C/C	C/T	G/G		G/G	T/T	G/G	C/C		./.	G/G	./.	C/C	C/C		C/C	T/T	T/T	T/T	T/T	T/T	C/C	G/G	A/A	G/G	G/G	G/G	G/G	T/T	T/T	C/C	C/C	T/T	A/A	C/C	G/G	G/G	G/G	T/T
UBC	P. balsamifera	LAR14		FEMALE	G/G	C/C	C/C	G/G		G/G	T/T	G/G	C/C		G/G	G/G	G/G	C/C	C/C		C/C	T/T	T/T	T/T	T/T	T/T	C/C	G/G	A/A	G/G	G/G	G/G	G/G	T/T	T/T	C/C	C/C	T/T	A/A	C/C	G/G	G/G	G/G	T/T
UBC	P. balsamifera	LAR15		FEMALE	G/G	C/C	C/T	G/G		G/G	T/T	G/G	C/C		./.	G/G	G/G	C/C	C/C		C/C	T/T	T/T	T/T	T/T	T/T	C/C	G/G	A/A	G/G	G/G	G/G	G/G	T/T	T/T	C/C	C/C	T/T	A/A	C/C	G/G	G/G	G/G	T/T
UBC	P. balsamifera	LOV2		FEMALE	G/G	C/C	C/C	G/G		G/G	T/T	G/G	C/C		./.	./.	./.	C/C	C/C		C/C	T/T	T/T	T/T	T/T	T/T	C/C	G/G	A/A	G/G	G/G	G/G	G/G	T/T	T/T	C/C	C/C	T/T	A/A	C/C	G/G	G/G	G/G	T/T
UBC	P. balsamifera	LOV13		FEMALE	G/G	C/C	C/C	G/G		G/G	T/T	G/G	C/C		./.	./.	G/G	C/C	C/C		C/C	T/T	T/T	T/T	T/T	T/T	C/C	G/G	A/A	G/G	G/G	G/G	G/G	T/T	T/T	C/C	C/C	T/T	A/A	C/C	G/G	G/G	G/G	T/T
UBC	P. balsamifera	MAN2		FEMALE	G/G	C/C	C/T	G/G		G/G	T/T	G/G	C/C		G/G	G/G	G/G	C/C	C/C		C/C	T/T	T/T	T/T	T/T	T/T	C/C	G/G	A/A	G/G	G/G	G/G	G/G	T/T	T/T	C/C	C/C	T/T	A/A	C/C	G/G	G/G	G/G	T/T
UBC	P. balsamifera	MAN3		FEMALE	G/G	C/C	C/C	G/G		G/G	T/T	G/G	C/C		./.	./.	G/G	C/C	./.		C/C	T/T	T/T	T/T	T/T	T/T	C/C	G/G	A/A	G/G	G/G	G/G	G/G	T/T	T/T	C/C	C/C	T/T	A/A	C/C	G/G	G/G	G/G	T/T
UBC	P. balsamifera	MAN4		FEMALE	G/A	C/C	C/C	G/G		G/G	T/T	G/G	C/C		G/G	G/G	G/G	C/C	C/T		C/C	T/T	T/T	T/T	T/T	T/T	C/C	G/G	A/A	G/G	G/G	G/G	G/G	T/T	T/T	C/C	C/C	T/T	A/A	C/C	G/G	G/G	G/G	T/T
UBC	P. balsamifera	MAN5	FEMALE	FEMALE	G/G	C/C	C/C	G/G		G/G	T/T	G/G	C/C		G/G	G/G	G/G	C/C	C/C		C/C	T/T	T/T	T/T	T/T	T/T	C/C	G/G	A/A	G/G	G/G	G/G	G/G	T/T	T/T	C/C	C/C	T/T	A/A	C/C	G/G	G/G	G/G	T/T
UBC	P. balsamifera	MAN6		FEMALE	G/G	C/C	C/C	G/G		G/G	T/T	G/G	C/C		G/G	G/G	G/G	C/C	C/C		C/C	T/T	T/T	T/T	T/T	T/T	C/C	G/G	A/A	G/G	G/G	G/G	G/G	T/T	T/T	C/C	C/C	T/T	A/A	C/C	G/G	G/G	G/G	T/T
UBC	P. balsamifera	MAN15		FEMALE	G/G	C/C	C/T	G/G		G/G	T/T	G/G	C/C		A/A	G/G	./.	C/C	C/C		C/C	T/T	T/T	T/T	T/T	T/T	C/C	G/G	A/A	G/G	G/G	G/G	G/G	T/T	T/T	C/C	C/C	T/T	A/A	C/C	G/G	G/G	G/G	T/T
UBC	P. balsamifera	MAT3		FEMALE	G/G	C/C	C/T	G/G		G/G	T/T	G/G	C/C		G/G	G/G	G/G	C/C	C/C		C/C	T/T	T/T	T/T	T/T	T/T	C/C	G/G	A/A	G/G	G/G	G/G	G/G	T/T	T/T	C/C	C/C	T/T	A/A	C/C	G/G	G/G	G/G	T/T
UBC	P. balsamifera	MAT5	FEMALE	FEMALE	G/A	C/C	C/C	G/G		G/G	T/T	G/G	C/C		G/G	G/G	G/G	C/T	C/T		T/C	T/T	T/T	T/T	T/T	T/T	C/C	G/G	A/A	G/G	G/G	G/G	G/G	T/T	T/C	C/C	A/C	T/T	A/A	C/C	G/G	G/G	G/G	T/T
UBC	P. balsamifera	MAT7	FEMALE	FEMALE	G/G	C/C	C/C	G/G		G/G	T/T	G/G	C/C		./.	G/G	G/G	C/C	C/C		C/C	T/T	T/T	T/T	T/T	T/T	C/C	G/G	A/A	G/G	G/G	G/G	G/G	T/T	T/T	C/C	C/C	T/T	A/A	C/C	G/G	G/G	G/G	T/T
UBC	P. balsamifera	MAT9		FEMALE	G/G	C/C	C/T	G/G		G/G	T/T	G/G	C/C		G/G	./.	./.	C/C	C/C		T/C	T/T	T/T	T/T	T/T	T/T	C/C	G/G	A/A	G/G	G/G	G/G	G/G	T/T	T/C	C/C	A/C	T/T	A/A	C/C	G/G	G/G	G/G	T/T
UBC	P. balsamifera	MAT13		FEMALE	G/G	C/C	C/T	G/G		G/G	T/T	G/G	C/C		G/G	G/G	G/G	C/C	C/C		C/C	T/T	T/T	T/T	T/T	T/T	C/C	G/G	A/A	G/G	G/G	G/G	G/G	T/T	T/T	C/C	C/C	T/T	A/A	C/C	G/G	G/G	G/G	T/T
UBC	P. balsamifera	MAT14	FEMALE	FEMALE	G/G	C/C	C/T	G/G		G/G	T/T	G/G	C/C		G/G	G/G	G/G	C/C	C/C		C/C	T/T	T/T	T/T	T/T	T/T	C/C	G/G	A/A	G/G	G/G	G/G	G/G	T/T	T/T	C/C	C/C	T/T	A/A	C/C	G/G	G/G	G/G	T/T
UBC	P. balsamifera	MAT15		FEMALE	G/G	C/C	C/C	G/G		G/G	T/T	G/G	C/C		G/G	G/G	G/G	C/C	C/C		C/C	T/T	T/T	T/T	T/T	T/T	C/C	G/G	A/A	G/G	G/G	G/G	G/G	T/T	T/T	C/C	C/C	T/T	A/A	C/C	G/G	G/G	G/G	T/T
UBC	P. balsamifera	MEL4		FEMALE	G/A	C/C	C/C	G/G		G/G	T/T	G/G	C/C		G/G	G/G	./.	C/C	C/C		C/C	T/T	T/T	T/T	T/T	T/T	C/C	G/G	A/A	G/G	G/G	G/G	G/G	T/T	T/T	C/C	C/C	T/T	A/A	C/C	G/G	G/G	G/G	T/T
UBC	P. balsamifera	MEL5		FEMALE	G/G	C/C	C/C	G/G		G/G	T/T	G/G	C/C		./.	./.	./.	C/C	C/C		C/C	T/T	T/T	T/T	T/T	T/T	C/C	G/G	A/A	G/G	G/G	G/G	G/G	T/T	T/T	C/C	C/C	T/T	A/A	C/C	G/G	G/G	G/G	T/T
UBC	P. balsamifera	MEL7		FEMALE	G/G	C/C	C/C	G/G		G/G	T/T	G/G	C/C		G/G	G/G	G/G	C/T	C/C		C/C	T/T	T/T	T/T	T/T	T/T	C/C	G/G	A/C	G/G	G/G	G/G	G/G	T/T	T/T	C/C	C/C	T/C	A/A	C/C	G/G	G/G	G/G	T/T
UBC	P. balsamifera	MEL8		FEMALE	G/G	C/C	C/C	G/G		G/G	T/T	G/G	C/C		G/G	./.	./.	./.	./.		C/C	T/T	T/T	T/T	T/T	T/T	C/C	G/G	A/A	G/G	G/G	G/G	G/G	T/T	T/T	C/C	C/C	T/T	A/A	C/C	G/G	G/G	G/G	T/T
UBC	P. balsamifera	MEL9		FEMALE	G/G	C/C	C/C	G/G		G/G	T/T	G/G	C/C		G/G	G/G	G/A	C/T	C/C		C/C	T/T	T/T	T/T	T/T	T/T	C/C	G/G	A/C	G/G	G/G	G/G	G/G	T/T	T/T	C/C	C/C	T/C	A/A	C/C	G/G	G/G	G/G	T/T
UBC	P. balsamifera	MEL10		FEMALE	G/A	C/C	C/C	G/G		G/G	T/T	G/G	C/C		G/G	A/A	A/A	C/C	C/C		C/C	T/T	T/T	T/C	T/T	T/T	C/C	G/G	A/A	G/G	G/G	G/G	G/G	T/T	T/T	C/C	C/C	T/C	A/A	C/C	G/G	G/C	G/T	T/T
UBC	P. balsamifera	MEL11		FEMALE	G/G	C/C	C/C	G/G		G/G	T/T	G/G	C/C		./.	./.	./.	./.	./.		C/C	T/T	T/T	T/T	T/T	T/T	C/C	G/G	A/A	G/G	G/G	G/G	G/G	T/T	T/T	C/C	C/C	T/T	A/A	C/C	G/G	G/G	G/G	T/T
UBC	P. balsamifera	MEL12		FEMALE	G/A	C/C	C/C	G/G		G/G	T/T	G/G	C/C		G/G	G/G	G/G	C/C	C/C		C/C	T/T	T/T	T/T	T/T	T/T	C/C	G/G	A/A	G/G	G/G	G/G	G/G	T/T	T/T	C/C	C/C	T/T	A/A	C/C	G/G	G/G	G/G	T/T
UBC	P. balsamifera	MGR3		FEMALE	G/G	C/C	C/T	G/G		G/G	T/T	G/G	C/C		./.	./.	./.	C/C	C/C		C/C	T/T	T/T	T/T	T/T	T/T	C/C	G/G	A/A	G/G	G/G	G/G	G/G	T/T	T/T	C/C	C/C	T/T	A/A	C/C	G/G	G/G	G/G	T/T
UBC	P. balsamifera	MGR4		FEMALE	G/G	C/C	C/T	G/G		G/G	T/T	G/G	C/C		G/G	G/G	G/G	C/C	C/C		T/C	T/T	T/T	T/T	T/T	T/T	C/C	G/G	A/A	G/G	G/G	G/G	G/G	T/T	T/C	C/C	A/C	T/T	A/A	C/C	G/G	G/G	G/G	T/T
UBC	P. balsamifera	MGR7		FEMALE	G/G	C/C	C/T	G/G		G/G	T/T	G/G	C/C		G/G	G/G	G/G	C/C	C/C		C/C	T/T	T/T	T/T	T/T	T/T	C/C	G/G	A/A	G/G	G/G	G/G	G/G	T/T	T/T	C/C	C/C	T/T	A/A	C/C	G/G	G/G	G/G	T/T
UBC	P. balsamifera	MGR8		FEMALE	G/G	C/C	C/T	G/G		G/G	T/T	G/G	C/C		G/G	G/G	./.	C/C	C/C		C/C	T/T	T/T	T/T	T/T	T/T	C/C	G/G	A/A	G/G	G/G	G/G	G/G	T/T	T/T	C/C	C/C	T/T	A/A	C/C	G/G	G/G	G/G	T/T
UBC	P. balsamifera	MGR9		FEMALE	G/G	C/C	C/T	G/G		G/G	T/T	G/G	C/C		G/G	G/G	G/G	C/C	C/C		C/C	T/T	T/T	T/T	T/T	T/T	C/C	G/G	A/A	G/G	G/G	G/G	G/G	T/T	T/T	C/C	C/C	T/T	A/A	C/C	G/G	G/G	G/G	T/T
UBC	P. balsamifera	MGR12	FEMALE	FEMALE	G/A	C/C	C/C	G/G		G/G	T/T	G/G	C/C		G/G	G/G	G/G	C/C	C/C		C/C	T/T	T/T	T/T	T/T	T/T	C/C	G/G	A/A	G/G	G/G	G/G	G/G	T/T	T/T	C/C	C/C	T/T	A/A	C/C	G/G	G/G	G/G	T/T
UBC	P. balsamifera	MIN1	FEMALE	FEMALE	G/G	C/C	C/T	G/G		G/G	T/T	G/G	C/C		./.	G/G	./.	C/C	C/C		C/C	T/T	T/T	T/T	T/T	T/T	C/C	G/G	A/A	G/G	G/G	G/G	G/G	T/T	T/T	C/C	C/C	T/T	A/A	C/C	G/G	G/G	G/G	T/T
UBC	P. balsamifera	MIN4	FEMALE	FEMALE	G/G	C/C	C/C	G/G		G/G	T/T	G/G	C/C		./.	G/G	G/G	C/T	C/T		C/C	T/T	T/T	T/T	T/T	T/T	C/C	G/G	A/A	G/G	G/G	G/G	G/G	T/T	T/T	C/C	C/C	T/T	A/A	C/C	G/G	G/G	G/G	T/T
UBC	P. balsamifera	MIN5		FEMALE	G/G	C/C	C/C	G/G		G/G	T/T	G/G	C/C		./.	G/G	./.	C/C	C/C		C/C	T/T	T/T	T/T	T/T	T/T	C/C	G/G	A/A	G/G	G/G	G/G	G/G	T/T	T/T	C/C	C/C	T/T	A/A	C/C	G/G	G/G	G/G	T/T
UBC	P. balsamifera	MIN6	FEMALE	FEMALE	G/G	C/C	C/C	G/G		G/G	T/T	G/G	C/C		./.	G/G	G/G	C/C	C/C		T/C	T/T	T/T	T/T	T/T	T/T	C/C	G/G	A/A	G/G	G/G	G/G	G/G	T/T	T/C	C/C	A/C	T/T	A/A	C/C	G/G	G/G	G/G	T/T
UBC	P. balsamifera	MIN7	FEMALE	FEMALE	G/G	C/C	C/C	G/G		G/G	T/T	G/G	C/C		./.	G/G	./.	C/C	C/C		T/C	T/T	T/T	T/T	T/T	T/T	C/C	G/G	A/A	G/G	G/G	G/G	G/G	T/T	T/C	C/C	A/C	T/T	A/A	C/C	G/G	G/G	G/G	T/T
UBC	P. balsamifera	MIN10		FEMALE	G/G	C/C	C/T	G/G		G/G	T/T	G/G	C/C		./.	G/G	./.	./.	./.		C/C	T/T	T/T	T/T	T/T	T/T	C/C	G/G	A/A	G/G	G/G	G/G	G/G	T/T	T/T	C/C	C/C	T/T	A/A	C/C	G/G	G/G	G/G	T/T
UBC	P. balsamifera	MIN11	FEMALE	FEMALE	G/G	C/C	C/C	G/G		G/G	T/T	G/G	C/C		./.	./.	./.	./.	./.		C/C	T/T	T/T	T/T	T/T	T/T	C/C	G/G	A/A	G/G	G/G	G/G	G/G	T/T	T/T	C/C	C/C	T/T	A/A	C/C	G/G	G/G	G/G	T/T
UBC	P. balsamifera	MIN13	FEMALE	FEMALE	G/G	C/C	C/C	G/G		G/G	T/T	G/G	C/C		G/G	G/G	G/G	C/C	C/C		C/C	T/T	T/T	T/T	T/T	T/T	C/C	G/G	A/A	G/G	G/G	G/G	G/G	T/T	T/T	C/C	C/C	T/T	A/A	C/C	G/G	G/G	G/G	T/T
UBC	P. balsamifera	MIN14	FEMALE	FEMALE	G/G	C/C	C/C	G/G		G/G	T/T	G/G	C/C		./.	G/G	G/G	C/C	C/C		C/C	T/T	T/T	T/T	T/T	T/T	C/C	G/G	A/A	G/G	G/G	G/G	G/G	T/T	T/T	C/C	C/C	T/T	A/A	C/C	G/G	G/G	G/G	T/T
UBC	P. balsamifera	MIN15	FEMALE	FEMALE	G/G	C/C	C/C	G/G		G/G	T/T	G/G	C/C		./.	G/G	G/G	C/C	C/C		C/C	T/T	T/T	T/T	T/T	T/T	C/C	G/G	A/A	G/G	G/G	G/G	G/G	T/T	T/T	C/C	C/C	T/T	A/A	C/C	G/G	G/G	G/G	T/T
UBC	P. balsamifera	MTN2		FEMALE	G/G	C/C	C/C	G/G		G/G	T/T	G/G	C/C		G/G	G/G	G/G	C/C	C/C		C/C	T/T	T/T	T/T	T/T	T/T	C/C	G/G	A/A	G/G	G/G	G/G	G/G	T/T	T/T	C/C	C/C	T/T	A/A	C/C	G/G	G/G	G/G	T/T
UBC	P. balsamifera	MTN9		FEMALE	G/G	C/C	C/T	G/G		G/G	T/T	G/G	C/C		G/G	G/G	G/G	C/C	C/C		C/C	T/T	T/T	T/T	T/T	T/T	C/C	G/G	A/A	G/G	G/G	G/G	G/G	T/T	T/T	C/C	C/C	T/T	A/A	C/C	G/G	G/G	G/G	T/T
UBC	P. balsamifera	MTN10		FEMALE	G/G	C/C	C/C	G/G		G/G	T/T	G/G	C/C		G/G	G/G	G/G	C/C	C/C		C/C	T/T	T/T	T/T	T/T	T/T	C/C	G/G	A/A	G/G	G/G	G/G	G/G	T/T	T/T	C/C	C/C	T/T	A/A	C/C	G/G	G/G	G/G	T/T
UBC	P. balsamifera	MTN11		FEMALE	G/G	C/C	C/T	G/G		G/G	T/T	G/G	C/C		G/G	G/G	G/G	C/C	C/C		C/C	T/T	T/T	T/T	T/T	T/T	C/C	G/G	A/A	G/G	G/G	G/G	G/G	T/T	T/T	C/C	C/C	T/T	A/A	C/C	G/G	G/G	G/G	T/T
UBC	P. balsamifera	MTN14		FEMALE	G/G	C/C	C/C	G/G		G/G	T/T	G/G	C/C		./.	G/G	G/G	C/C	C/C		C/C	T/T	T/T	T/T	T/T	T/T	C/C	G/G	A/A	G/G	G/G	G/G	G/G	T/T	T/T	C/C	C/C	T/T	A/A	C/C	G/G	G/G	G/G	T/T
UBC	P. balsamifera	NWL3		FEMALE	G/G	C/C	C/T	G/G		G/G	T/T	G/G	C/C		./.	G/G	G/G	C/C	C/C		C/C	T/T	T/T	T/T	T/T	T/T	C/C	G/G	A/A	G/G	G/G	G/G	G/G	T/T	T/T	C/C	C/C	T/T	A/A	C/C	G/G	G/G	G/G	T/T
UBC	P. balsamifera	NWL4		FEMALE	G/G	C/C	C/C	G/G		G/G	T/T	G/G	C/C		G/G	G/G	G/G	C/C	C/C		C/C	T/T	T/T	T/T	T/T	T/T	C/C	G/G	A/A	G/G	G/G	G/G	G/G	T/T	T/T	C/C	C/C	T/T	A/A	C/C	G/G	G/G	G/G	T/T
UBC	P. balsamifera	NWL6		FEMALE	G/G	C/C	C/T	G/G		G/G	T/T	G/G	C/C		G/G	G/G	G/G	C/C	C/C		C/C	T/T	T/T	T/T	T/T	T/T	C/C	G/G	A/A	G/G	G/G	G/G	G/G	T/T	T/T	C/C	C/C	T/T	A/A	C/C	G/G	G/G	G/G	T/T
UBC	P. balsamifera	NWL7		FEMALE	G/G	C/C	C/T	G/G		G/G	T/T	G/G	C/C		G/G	G/G	G/G	C/C	C/C		C/C	T/T	T/T	T/T	T/T	T/T	C/C	G/G	A/A	G/G	G/G	G/G	G/G	T/T	T/T	C/C	C/C	T/T	A/A	C/C	G/G	G/G	G/G	T/T
UBC	P. balsamifera	NWL9		FEMALE	G/G	C/C	C/C	G/G		G/G	T/T	G/G	C/C		./.	./.	./.	./.	./.		C/C	T/T	T/T	T/T	T/T	T/T	C/C	G/G	A/A	G/G	G/G	G/G	G/G	T/T	T/T	C/C	C/C	T/T	A/A	C/C	G/G	G/G	G/G	T/T
UBC	P. balsamifera	NWL10		FEMALE	G/G	C/C	C/C	G/G		G/G	T/T	G/G	C/C		./.	G/G	./.	C/C	C/C		C/C	T/T	T/T	T/T	T/T	T/T	C/C	G/G	A/A	G/G	G/G	G/G	G/G	T/T	T/T	C/C	C/C	T/T	A/A	C/C	G/G	G/G	G/G	T/T
UBC	P. balsamifera	NWL11		FEMALE	G/A	C/C	C/C	G/G		G/G	T/T	G/G	C/C		./.	G/G	G/G	C/C	C/C		C/C	T/T	T/T	T/T	T/T	T/T	C/C	G/G	A/A	G/G	G/G	G/G	G/G	T/T	T/T	C/C	C/C	T/T	A/A	C/C	G/G	G/G	G/G	T/T
UBC	P. balsamifera	NWL13		FEMALE	G/G	C/C	C/C	G/G		G/G	T/T	G/G	C/C		./.	G/G	./.	C/C	C/C		C/C	T/T	T/T	T/T	T/T	T/T	C/C	G/G	A/A	G/G	G/G	G/G	G/G	T/T	T/T	C/C	C/C	T/T	A/A	C/C	G/G	G/G	G/G	T/T
UBC	P. balsamifera	NWL15		FEMALE	G/G	C/C	C/C	G/G		G/G	T/T	G/G	C/C		./.	./.	./.	./.	./.		C/C	T/T	T/T	T/T	T/T	T/T	C/C	G/G	A/A	G/G	G/G	G/G	G/G	T/T	T/T	C/C	C/C	T/T	A/A	C/C	G/G	G/G	G/G	T/T
UBC	P. balsamifera	NWL-11-05	FEMALE	FEMALE	G/A	C/C	C/T	G/G		G/G	T/T	G/G	C/C		./.	./.	./.	./.	./.		C/C	T/T	T/T	T/T	T/T	T/T	C/C	G/G	A/A	G/G	G/G	G/G	G/G	T/T	T/T	C/C	C/C	T/T	A/A	C/C	G/G	G/G	G/G	T/T
UBC	P. balsamifera	NWL-11-06	FEMALE	FEMALE	G/G	C/C	C/C	G/G		G/G	T/T	G/G	C/C		./.	G/G	G/G	C/C	./.		C/C	T/T	T/T	T/T	T/T	T/T	C/C	G/G	A/A	G/G	G/G	G/G	G/G	T/T	T/T	C/C	C/C	T/T	A/A	C/C	G/G	G/G	G/G	T/T
UBC	P. balsamifera	NWL-11-10	FEMALE	FEMALE	G/A	C/C	C/T	G/G		G/G	T/T	G/G	C/C		./.	G/G	./.	C/C	C/C		C/C	T/T	T/T	T/T	T/T	T/T	C/C	G/G	A/A	G/G	G/G	G/G	G/G	T/T	T/T	C/C	C/C	T/T	A/A	C/C	G/G	G/G	G/G	T/T
UBC	P. balsamifera	POR4	FEMALE	FEMALE	G/A	C/C	C/C	G/G		G/G	T/T	G/G	C/C		./.	./.	G/G	C/C	C/C		C/C	T/T	T/T	T/T	T/T	T/T	C/C	G/G	A/A	G/G	G/G	G/G	G/G	T/T	T/T	C/C	C/C	T/T	A/A	C/C	G/G	G/G	G/G	T/T
UBC	P. balsamifera	POR10	FEMALE	FEMALE	G/G	C/C	C/C	G/G		G/G	T/T	G/G	C/C		./.	G/G	G/G	C/C	C/C		T/C	T/T	T/T	T/T	T/T	T/T	C/C	G/G	A/A	G/G	G/G	G/G	G/G	T/T	T/C	C/C	A/C	T/T	A/A	C/C	G/G	G/G	G/G	T/T
UBC	P. balsamifera	POR11		FEMALE	G/G	C/C	C/C	G/G		G/G	T/T	G/G	C/C		./.	G/G	G/G	C/C	C/C		T/C	T/T	T/T	T/T	T/T	T/T	C/C	G/G	A/A	G/G	G/G	G/G	G/G	T/T	T/C	C/C	A/C	T/T	A/A	C/C	G/G	G/G	G/G	T/T
UBC	P. balsamifera	POR13	FEMALE	FEMALE	G/G	C/C	C/C	G/G		G/G	T/T	G/G	C/C		G/G	G/G	G/G	C/C	C/C		T/C	T/T	T/T	T/T	T/T	T/T	C/C	G/G	A/A	G/G	G/G	G/G	G/G	T/T	T/C	C/C	A/C	T/T	A/A	C/C	G/G	G/G	G/G	T/T
UBC	P. balsamifera	POR14	FEMALE	FEMALE	G/G	C/C	C/C	G/G		G/G	T/T	G/G	C/C		G/G	G/G	G/G	C/C	C/C		C/C	T/T	T/T	T/T	T/T	T/T	C/C	G/G	A/A	G/G	G/G	G/G	G/G	T/T	T/T	C/C	C/C	T/T	A/A	C/C	G/G	G/G	G/G	T/T
UBC	P. balsamifera	POR15		FEMALE	G/G	C/C	C/C	G/G		G/G	T/T	G/G	C/C		./.	G/G	G/G	C/C	C/C		C/C	T/T	T/T	T/T	T/T	T/T	C/C	G/G	A/A	G/G	G/G	G/G	G/G	T/T	T/T	C/C	C/C	T/T	A/A	C/C	G/G	G/G	G/G	T/T
UBC	P. balsamifera	RNA2	FEMALE	FEMALE	G/G	C/T	C/C	G/G		G/G	T/T	G/G	C/C		./.	G/G	./.	./.	./.		C/C	T/T	T/T	T/T	T/T	T/T	C/C	G/G	A/A	G/G	G/G	G/G	G/G	T/T	T/T	C/C	C/C	T/T	A/A	C/C	G/G	G/G	G/G	T/T
UBC	P. balsamifera	RNA3	FEMALE	FEMALE	G/G	C/C	C/C	G/G		G/G	T/T	G/G	C/C		./.	./.	./.	C/C	C/C		C/C	T/T	T/T	T/T	T/T	T/T	C/C	G/G	A/A	G/G	G/G	G/G	G/G	T/T	T/T	C/C	C/C	T/T	A/A	C/C	G/G	G/G	G/G	T/T
UBC	P. balsamifera	RNA7	FEMALE	FEMALE	G/G	C/C	C/C	G/G		G/G	T/T	G/G	C/C		G/G	G/G	G/G	C/C	C/C		C/C	T/T	T/T	T/T	T/T	T/T	C/C	G/G	A/A	G/G	G/G	G/G	G/G	T/T	T/T	C/C	C/C	T/T	A/A	C/C	G/G	G/G	G/G	T/T
UBC	P. balsamifera	RNA9	FEMALE	FEMALE	G/G	C/C	C/C	G/G		G/G	T/T	G/G	C/C		./.	G/G	G/G	C/C	C/C		C/C	T/T	T/T	T/T	T/T	T/T	C/C	G/G	A/A	G/G	G/G	G/G	G/G	T/T	T/T	C/C	C/C	T/T	A/A	C/C	G/G	G/G	G/G	T/T
UBC	P. balsamifera	RNA11		FEMALE	G/G	C/C	C/C	G/G		G/G	T/T	G/G	C/C		./.	./.	./.	C/C	C/C		C/C	T/T	T/T	T/T	T/T	T/T	C/C	G/G	A/A	G/G	G/G	G/G	G/G	T/T	T/T	C/C	C/C	T/T	A/A	C/C	G/G	G/G	G/G	T/T
UBC	P. balsamifera	RNA12		FEMALE	G/G	C/C	C/C	G/G		G/G	T/T	G/G	C/C		G/G	G/G	G/G	C/C	C/C		C/C	T/T	T/T	T/T	T/T	T/T	C/C	G/G	A/A	G/G	G/G	G/G	G/G	T/T	T/T	C/C	C/C	T/T	A/A	C/C	G/G	G/G	G/G	T/T
UBC	P. balsamifera	SOU1	FEMALE	FEMALE	G/G	C/C	C/C	G/G		G/G	T/T	G/G	C/C		./.	G/G	./.	C/C	C/C		C/C	T/T	T/T	T/T	T/T	T/T	C/C	G/G	A/A	G/G	G/G	G/G	G/G	T/T	T/T	C/C	C/C	T/T	A/A	C/C	G/G	G/G	G/G	T/T
UBC	P. balsamifera	SOU2		FEMALE	G/G	C/C	C/C	G/G		G/G	T/T	G/G	C/C		./.	./.	./.	./.	./.		C/C	T/T	T/T	T/T	T/T	T/T	C/C	G/G	A/A	G/G	G/G	G/G	G/G	T/T	T/T	C/C	C/C	T/T	A/A	C/C	G/G	G/G	G/G	T/T
UBC	P. balsamifera	SOU3		FEMALE	G/G	C/C	C/C	G/G		G/G	T/T	G/G	C/C		G/G	G/G	G/G	C/C	C/C		C/C	T/T	T/T	T/T	T/T	T/T	C/C	G/G	A/A	G/G	G/G	G/G	G/G	T/T	T/T	C/C	C/C	T/T	A/A	C/C	G/G	G/G	G/G	T/T
UBC	P. balsamifera	SOU5	FEMALE	FEMALE	G/A	C/C	C/C	G/G		G/G	T/T	G/G	C/C		G/G	G/G	G/G	C/C	C/C		C/C	T/T	T/T	T/T	T/T	T/T	C/C	G/G	A/A	G/G	G/G	G/G	G/G	T/T	T/T	C/C	C/C	T/T	A/A	C/C	G/G	G/G	G/G	T/T
UBC	P. balsamifera	SOU7	FEMALE	FEMALE	G/G	C/C	C/C	G/G		G/G	T/T	G/G	C/C		./.	G/G	G/G	C/C	C/C		C/C	T/T	T/T	T/T	T/T	T/T	C/C	G/G	A/A	G/G	G/G	G/G	G/G	T/T	T/T	C/C	C/C	T/T	A/A	C/C	G/G	G/G	G/G	T/T
UBC	P. balsamifera	SOU9	FEMALE	FEMALE	G/G	C/C	C/C	G/G		G/G	T/T	G/G	C/C		G/G	G/G	G/G	C/C	C/C		C/C	T/T	T/T	T/T	T/T	T/T	C/C	G/G	A/A	G/G	G/G	G/G	G/G	T/T	T/T	C/C	C/C	T/T	A/A	C/C	G/G	G/G	G/G	T/T
UBC	P. balsamifera	SOU14		FEMALE	G/G	C/C	C/T	G/G		G/G	T/T	G/G	C/C		G/G	G/G	G/G	C/C	C/C		T/C	T/T	T/T	T/T	T/T	T/T	C/C	G/G	A/A	G/G	G/G	G/G	G/G	T/T	T/C	C/C	A/C	T/T	A/A	C/C	G/G	G/G	G/G	T/T
UBC	P. balsamifera	SRD1		FEMALE	G/G	C/C	C/C	G/G		G/G	T/T	G/G	C/C		./.	G/G	./.	C/C	C/C		C/C	T/T	T/T	T/T	T/T	T/T	C/C	G/G	A/A	G/G	G/G	G/G	G/G	T/T	T/T	C/C	C/C	T/T	A/A	C/C	G/G	G/G	G/G	T/T
UBC	P. balsamifera	SRD2		FEMALE	G/A	C/C	C/C	G/G		G/G	T/T	G/G	C/C		./.	./.	G/G	C/C	./.		C/C	T/T	T/T	T/T	T/T	T/T	C/C	G/G	A/A	G/G	G/G	G/G	G/G	T/T	T/T	C/C	C/C	T/T	A/A	C/C	G/G	G/G	G/G	T/T
UBC	P. balsamifera	SRD6		FEMALE	G/G	C/C	C/C	G/G		G/G	T/T	G/G	C/C		./.	G/G	./.	C/C	C/C		C/C	T/T	T/T	T/T	T/T	T/T	C/C	G/G	A/A	G/G	G/G	G/G	G/G	T/T	T/T	C/C	C/C	T/T	A/A	C/C	G/G	G/G	G/G	T/T
UBC	P. balsamifera	SRD7		FEMALE	G/G	C/C	C/T	G/G		G/G	T/T	G/G	C/C		./.	G/G	./.	./.	./.		C/C	T/T	T/T	T/T	T/T	T/T	C/C	G/G	A/A	G/G	G/G	G/G	G/G	T/T	T/T	C/C	C/C	T/T	A/A	C/C	G/G	G/G	G/G	T/T
UBC	P. balsamifera	STL3	FEMALE	FEMALE	G/G	C/C	C/C	G/G		G/G	T/T	G/G	C/C		G/G	G/G	G/G	C/C	C/C		C/C	T/T	T/T	T/T	T/T	T/T	C/C	G/G	A/A	G/G	G/G	G/G	G/G	T/T	T/T	C/C	C/C	T/T	A/A	C/C	G/G	G/G	G/G	T/T
UBC	P. balsamifera	STL14		FEMALE	G/A	C/C	C/T	G/G		G/G	T/T	G/G	C/C		./.	G/G	./.	C/C	C/C		C/C	T/T	T/T	T/T	T/T	T/T	C/C	G/G	A/A	G/G	G/G	G/G	G/G	T/T	T/T	C/C	C/C	T/T	A/A	C/C	G/G	G/G	G/G	T/T
UBC	P. balsamifera	STO1		FEMALE	G/G	C/C	C/C	G/G		G/G	T/T	G/G	C/C		./.	G/G	./.	./.	./.		C/C	T/T	T/T	T/T	T/T	T/T	C/C	G/G	A/A	G/G	G/G	G/G	G/G	T/T	T/T	C/C	C/C	T/T	A/A	C/C	G/G	G/G	G/G	T/T
UBC	P. balsamifera	STO2		FEMALE	G/G	C/C	C/C	G/G		G/G	T/T	G/G	C/C		./.	G/G	G/G	C/C	./.		C/C	T/T	T/T	T/T	T/T	T/T	C/C	G/G	A/A	G/G	G/G	G/G	G/G	T/T	T/T	C/C	C/C	T/T	A/A	C/C	G/G	G/G	G/G	T/T
UBC	P. balsamifera	STO8		FEMALE	G/G	C/C	C/C	G/G		G/G	T/T	G/G	C/C		./.	G/G	./.	C/C	C/C		C/C	T/T	T/T	T/T	T/T	T/T	C/C	G/G	A/A	G/G	G/G	G/G	G/G	T/T	T/T	C/C	C/C	T/T	A/A	C/C	G/G	G/G	G/G	T/T
UBC	P. balsamifera	STO9		FEMALE	G/G	C/C	C/C	G/G		G/G	T/T	G/G	C/C		./.	./.	./.	C/C	C/C		T/C	T/T	T/T	T/T	T/T	T/T	C/C	G/G	A/A	G/G	G/G	G/G	G/G	T/T	T/C	C/C	A/C	T/T	A/A	C/C	G/G	G/G	G/G	T/T
UBC	P. balsamifera	STO10		FEMALE	G/G	C/C	C/C	G/G		G/G	T/T	G/G	C/C		./.	G/G	G/G	C/C	C/C		C/C	T/T	T/T	T/T	T/T	T/T	C/C	G/G	A/A	G/G	G/G	G/G	G/G	T/T	T/T	C/C	C/C	T/T	A/A	C/C	G/G	G/G	G/G	T/T
UBC	P. balsamifera	STO13		FEMALE	G/G	C/C	C/C	G/G		G/G	T/T	G/G	C/C		./.	./.	./.	C/C	C/C		C/C	T/T	T/T	T/T	T/T	T/T	C/C	G/G	A/A	G/G	G/G	G/G	G/G	T/T	T/T	C/C	C/C	T/T	A/A	C/C	G/G	G/G	G/G	T/T
UBC	P. balsamifera	STO14		FEMALE	G/G	C/C	C/C	G/G		G/G	T/T	G/G	C/C		./.	G/G	G/G	C/C	C/C		T/C	T/T	T/T	T/T	T/T	T/T	C/C	G/G	A/A	G/G	G/G	G/G	G/G	T/T	T/C	C/C	A/C	T/T	A/A	C/C	G/G	G/G	G/G	T/T
UBC	P. balsamifera	STO15		FEMALE	G/G	C/C	C/C	G/G		G/G	T/T	G/G	C/C		./.	./.	./.	./.	./.		C/C	T/C	T/T	T/C	T/T	T/T	C/C	G/G	A/A	G/G	G/G	G/G	G/G	T/T	T/T	C/C	C/C	T/T	A/A	C/C	G/G	G/G	G/G	T/T
UBC	P. balsamifera	WAD1		FEMALE	G/G	C/C	C/T	G/G		G/G	T/T	G/G	C/C		./.	G/G	./.	./.	./.		C/C	T/T	T/T	T/T	T/T	T/T	C/C	G/G	A/A	G/G	G/G	G/G	G/G	T/T	T/T	C/C	C/C	T/T	A/A	C/C	G/G	G/G	G/G	T/T
UBC	P. balsamifera	WAD5		FEMALE	G/G	C/C	C/C	G/G		G/G	T/T	G/G	C/C		./.	G/G	./.	./.	./.		T/C	T/T	T/T	T/T	T/T	T/T	C/C	G/G	A/A	G/G	G/G	G/G	G/G	T/T	T/C	C/C	A/C	T/T	A/A	C/C	G/G	G/G	G/G	T/T
UBC	P. balsamifera	WAD10		FEMALE	G/G	C/C	C/C	G/G		G/G	T/T	G/G	C/C		G/G	G/G	G/G	C/C	C/C		C/C	T/T	T/T	T/T	T/T	T/T	C/C	G/G	A/A	G/G	G/G	G/G	G/G	T/T	T/T	C/C	C/C	T/T	A/A	C/C	G/G	G/G	G/G	T/T
UBC	P. balsamifera	WAD11		FEMALE	G/G	C/C	C/T	G/G		G/G	T/T	G/G	C/C		./.	G/G	G/A	C/C	C/C		C/C	T/T	T/T	T/T	T/T	T/T	C/C	G/G	A/A	G/G	G/G	G/G	G/G	T/T	T/T	C/C	C/C	T/T	A/A	C/C	G/G	G/G	G/G	T/T
UBC	P. balsamifera	WAD14		FEMALE	G/G	C/C	C/T	G/G		G/G	T/T	G/G	C/C		G/G	G/G	./.	C/C	C/C		C/C	T/T	T/T	T/T	T/T	T/T	C/C	G/G	A/A	G/G	G/G	G/G	G/G	T/T	T/T	C/C	C/C	T/T	A/A	C/C	G/G	G/G	G/G	T/T
UBC	P. balsamifera	WHR3		FEMALE	G/G	C/C	C/C	G/G		G/G	T/T	G/G	C/C		./.	./.	G/G	C/C	C/C		C/C	T/T	T/T	T/T	T/T	T/T	C/C	G/G	A/A	G/G	G/G	G/G	G/G	T/T	T/T	C/C	C/C	T/T	A/A	C/C	G/G	G/G	G/G	T/T
UBC	P. balsamifera	WHR6		FEMALE	G/G	C/C	C/C	G/G		G/G	T/T	G/G	C/C		G/G	G/G	G/G	C/C	C/C		C/C	T/T	T/T	T/T	T/T	T/T	C/C	G/G	A/A	G/G	G/G	G/G	G/G	T/T	T/T	C/C	C/C	T/T	A/A	C/C	G/G	G/G	G/G	T/T
UBC	P. balsamifera	WHR7		FEMALE	G/G	C/C	C/C	G/G		G/G	T/T	G/G	C/C		./.	G/G	./.	C/C	C/C		C/C	T/T	T/T	T/T	T/T	T/T	C/C	G/G	A/A	G/G	G/G	G/G	G/G	T/T	T/T	C/C	C/C	T/T	A/A	C/C	G/G	G/G	G/G	T/T
UBC	P. balsamifera	WHR9		FEMALE	G/G	C/C	C/T	G/G		G/G	T/T	G/G	C/C		./.	G/G	./.	C/C	C/C		C/C	T/T	T/T	T/T	T/T	T/T	C/C	G/G	A/A	G/G	G/G	G/G	G/G	T/T	T/T	C/C	C/C	T/T	A/A	C/C	G/G	G/G	G/G	T/T
UBC	P. balsamifera	WHR10		FEMALE	G/G	C/C	C/C	G/G		G/G	T/T	G/G	C/C		./.	G/G	G/G	C/C	C/C		C/C	T/T	T/T	T/T	T/T	T/T	C/C	G/G	A/A	G/G	G/G	G/G	G/G	T/T	T/T	C/C	C/C	T/T	A/A	C/C	G/G	G/G	G/G	T/T
UBC	P. balsamifera	WHR11		FEMALE	G/G	C/C	C/C	G/G		G/G	T/T	G/G	C/C		G/G	G/G	G/G	C/C	C/C		T/C	T/T	T/T	T/T	C/T	T/T	C/C	A/G	A/A	G/G	G/G	G/G	G/G	T/T	T/C	C/C	A/C	T/T	A/A	C/C	G/G	G/G	G/G	T/T
UBC	P. balsamifera	WHR12		FEMALE	G/G	C/C	C/C	G/G		G/G	T/T	G/G	C/C		./.	G/G	./.	C/C	C/C		C/C	T/T	T/T	T/T	T/T	T/T	C/C	G/G	A/A	G/G	G/G	G/G	G/G	T/T	T/T	C/C	C/C	T/T	A/A	C/C	G/G	G/G	G/G	T/T
UBC	P. balsamifera	WHR13		FEMALE	G/G	C/C	C/C	G/G		G/G	T/T	G/G	C/C		./.	G/G	./.	C/C	C/C		C/C	T/T	T/T	T/T	T/T	T/T	C/C	G/G	A/A	G/G	G/G	G/G	G/G	T/T	T/T	C/C	C/C	T/T	A/A	C/C	G/G	G/G	G/G	T/T
UBC	P. balsamifera	WOL3		FEMALE	G/G	C/C	C/C	G/G		G/G	T/T	G/G	C/C		./.	G/G	./.	C/C	C/C		C/C	T/T	T/T	T/T	T/T	T/T	C/C	G/G	A/A	G/G	G/G	G/G	G/G	T/T	T/T	C/C	C/C	T/T	A/A	C/C	G/G	G/G	G/G	T/T
UBC	P. balsamifera	WOL7		FEMALE	G/G	C/C	C/C	G/G		G/G	T/T	G/G	C/C		./.	G/G	./.	C/C	C/C		T/C	T/T	T/T	T/T	C/T	T/T	C/C	A/G	A/A	G/G	G/G	G/G	G/G	T/T	T/C	C/C	A/C	T/T	A/A	C/C	G/G	G/G	G/G	T/T
UBC	P. balsamifera	WOL8	FEMALE	FEMALE	G/G	C/C	C/C	G/G		G/G	T/T	G/G	C/C		./.	./.	./.	C/C	C/C		C/C	T/T	T/T	T/T	T/T	T/T	C/C	G/G	A/A	G/G	G/G	G/G	G/G	T/T	T/T	C/C	C/C	T/T	A/A	C/C	G/G	G/G	G/G	T/T
UBC	P. balsamifera	WOL11		FEMALE	G/G	C/C	C/C	G/G		G/G	T/T	G/G	C/C		./.	./.	./.	C/C	C/C		T/C	T/T	T/T	T/T	T/T	T/T	C/C	G/G	A/A	G/G	G/G	G/G	G/G	T/T	T/C	C/C	A/C	T/T	A/A	C/C	G/G	G/G	G/G	T/T
UBC	P. balsamifera	WOL13		FEMALE	G/G	C/C	C/C	G/G		G/G	T/T	G/G	C/C		./.	./.	./.	./.	./.		T/T	T/T	T/T	T/T	T/T	T/T	C/C	G/G	A/A	G/G	G/G	G/G	G/G	T/T	C/C	C/C	A/A	T/T	A/A	C/C	G/G	G/G	G/G	T/T
UBC	P. balsamifera	AP1005	MALE	MALE	G/G	C/C	C/T	G/T		G/A	T/C	G/A	C/G		G/A	G/A	G/A	C/T	C/T		T/C	T/C	T/C	T/C	C/T	T/G	C/G	A/G	A/C	G/G	G/A	G/A	G/A	T/C	C/C	C/A	A/C	T/C	A/T	C/G	G/A	G/C	G/T	T/A
UBC	P. balsamifera	AP1006	MALE	MALE	G/A	C/T	C/T	G/T		G/A	T/C	G/A	C/G		A/A	A/A	G/A	C/T	C/T		C/C	T/C	T/C	T/C	C/T	T/G	C/G	G/G	A/C	G/A	G/A	G/G	G/G	T/C	T/T	C/A	C/C	T/C	A/T	C/G	G/A	G/C	G/T	T/A
UBC	P. balsamifera	AP2446	MALE	MALE	G/G	C/C	C/C	G/G		G/A	T/C	G/A	C/C		G/G	G/G	G/G	C/C	C/C		T/C	T/C	T/C	T/C	C/C	T/T	C/G	A/G	A/C	G/G	G/A	G/A	G/A	T/C	C/C	C/A	A/C	T/C	A/T	C/G	G/A	G/C	G/T	T/T
UBC	P. balsamifera	AP5230	MALE	MALE	G/A	C/T	C/T	G/T		G/A	T/C	G/A	C/G		G/A	G/A	G/A	C/T	C/T		T/C	T/C	T/C	T/C	C/T	T/G	C/G	A/G	A/C	G/A	G/A	G/A	G/A	T/C	T/C	C/A	A/C	T/T	A/T	C/G	G/G	G/C	G/T	T/A
UBC	P. balsamifera	AP5454	MALE	MALE	G/A	C/T	C/T	G/G		G/A	T/C	G/A	C/C		A/A	A/A	G/A	C/T	C/T		T/C	T/C	T/C	T/C	C/T	T/G	C/G	A/G	A/C	G/A	G/A	G/G	G/C	T/C	T/C	C/A	A/C	T/C	A/T	C/G	G/A	G/C	G/T	T/T
UBC	P. balsamifera	AP5455	MALE	MALE	G/A	C/T	C/T	G/G		G/G	T/C	G/A	C/C		G/A	G/A	G/A	C/T	C/T		C/C	T/T	T/T	T/C	C/T	T/G	C/G	G/G	A/C	G/A	G/A	G/G	G/G	T/C	T/T	C/A	C/C	T/C	A/T	C/G	G/A	G/C	G/G	T/T
UBC	P. balsamifera	AP5456	MALE	MALE	G/A	C/T	C/T	G/G		G/A	T/C	G/A	C/C		A/A	A/A	A/A	C/T	C/T		C/C	T/C	T/C	T/C	C/T	T/G	C/G	G/G	A/C	G/A	G/A	G/A	G/C	T/C	T/T	C/A	C/C	T/C	A/T	C/G	G/G	G/C	G/T	T/T
UBC	P. balsamifera	BOY1		MALE	G/A	C/T	C/T	G/G		G/A	T/C	G/A	C/C		G/A	G/A	G/A	C/T	C/T		C/C	T/C	T/C	T/T	C/T	T/G	C/G	G/G	A/C	G/A	G/G	G/A	G/G	T/C	T/T	C/A	A/C	T/C	A/T	C/G	G/A	G/C	G/T	T/T
UBC	P. balsamifera	BOY4		MALE	G/A	C/T	C/T	G/T		G/A	T/C	G/A	C/G		A/A	A/A	G/A	C/T	C/T		C/C	T/C	T/C	T/C	C/T	T/G	C/G	G/G	A/C	G/A	G/A	G/A	G/A	T/C	T/T	C/A	C/C	T/C	A/T	C/G	G/A	G/C	G/T	T/A
UBC	P. balsamifera	BOY5		MALE	G/A	C/T	C/T	G/G		G/A	T/C	G/A	C/C		A/A	G/A	G/A	C/T	C/T		C/C	T/C	T/C	T/T	C/T	T/G	C/G	G/G	A/A	G/G	G/A	G/A	G/C	T/C	T/T	C/A	A/C	T/C	A/T	C/G	G/A	G/C	G/T	T/T
UBC	P. balsamifera	BOY8		MALE	G/A	C/T	C/T	G/T		G/A	T/C	G/A	C/G		A/A	A/A	A/A	C/T	C/T		C/C	T/C	T/C	T/C	C/T	T/G	C/G	G/G	A/C	G/A	G/A	G/A	G/A	T/C	T/T	C/A	C/C	T/C	A/T	C/G	G/A	G/C	G/T	T/A
UBC	P. balsamifera	BOY10		MALE	G/A	C/C	C/T	G/T		G/A	T/C	G/A	C/G		A/A	G/A	G/A	C/T	C/T		C/C	T/C	T/C	T/C	C/T	T/G	C/G	G/G	A/C	G/A	G/A	G/A	G/A	T/C	T/T	C/A	C/C	T/C	A/T	C/G	G/A	G/C	G/T	T/A
UBC	P. balsamifera	BOY13		MALE	G/A	C/T	C/T	G/G		G/A	T/C	G/A	C/C		A/A	A/A	./.	T/T	T/T		C/C	T/C	T/C	T/C	T/T	T/G	C/G	G/G	A/C	G/A	G/G	G/A	G/G	T/C	T/T	C/A	C/C	T/C	A/T	C/G	G/A	G/C	G/T	T/T
UBC	P. balsamifera	BOY14		MALE	G/A	C/T	C/T	G/T		G/A	T/C	G/A	C/G		A/A	G/A	A/A	T/T	C/T		C/C	T/C	T/C	T/C	C/T	T/G	C/G	G/G	A/C	G/A	G/A	G/A	G/A	T/C	T/T	C/A	C/C	T/C	A/T	C/G	G/A	G/C	G/T	T/A
UBC	P. balsamifera	BOY15		MALE	G/A	C/C	C/T	G/T		G/A	T/C	G/A	C/G		A/A	A/A	G/A	C/T	C/T		C/C	T/C	T/C	T/C	C/T	T/G	C/G	G/G	A/C	G/A	G/A	G/A	G/A	T/C	T/T	C/A	A/C	T/C	A/T	C/G	G/A	G/C	G/T	T/A
UBC	P. balsamifera	CAR4		MALE	G/A	C/T	C/T	G/G		G/A	T/C	G/A	C/C		A/A	G/A	A/A	C/T	C/T		C/C	T/T	T/T	T/C	C/T	T/G	C/G	G/G	A/C	G/A	G/A	G/A	G/G	T/C	T/T	C/A	A/C	T/C	A/T	C/G	G/A	G/C	G/T	T/T
UBC	P. balsamifera	CAR5		MALE	G/A	C/T	C/T	G/G		G/A	T/C	G/A	C/C		A/A	G/A	G/A	C/T	C/T		C/C	T/T	T/C	T/T	C/T	T/G	C/G	G/G	A/C	G/A	G/A	G/A	G/G	T/C	T/T	C/A	A/C	T/C	A/T	C/G	G/A	G/C	G/T	T/T
UBC	P. balsamifera	CAR6		MALE	G/A	C/T	C/T	G/G		G/A	T/C	G/A	C/C		A/A	A/A	A/A	C/T	C/T		C/C	T/C	T/C	T/C	C/T	T/G	C/G	G/G	A/C	G/A	G/G	G/A	G/G	T/C	T/T	C/A	A/C	T/C	A/T	C/G	G/A	G/C	G/T	T/T
UBC	P. balsamifera	CAR9		MALE	G/A	C/T	C/T	G/T		G/A	T/C	G/A	C/G		A/A	G/A	G/A	T/T	T/T		T/C	T/C	T/C	T/C	C/T	T/G	C/G	G/G	A/C	G/A	G/A	G/A	G/A	T/C	T/C	C/A	A/C	T/C	A/T	C/G	G/A	G/C	G/T	T/A
UBC	P. balsamifera	CAR10		MALE	G/A	C/T	C/T	G/G		G/A	T/C	G/A	C/C		A/A	A/A	A/A	T/T	T/T		C/C	T/C	T/C	T/C	C/T	T/G	C/G	G/G	A/C	G/A	G/G	G/A	G/G	T/C	T/T	C/A	C/C	T/C	A/T	C/G	G/A	G/C	G/T	T/T
UBC	P. balsamifera	CAR11		MALE	G/A	C/T	C/T	G/G		G/A	T/C	G/A	C/C		A/A	A/A	A/A	C/T	C/T		C/C	T/C	T/C	T/C	C/T	T/G	C/G	G/G	A/C	G/A	G/A	G/A	G/C	T/C	T/T	C/A	C/C	T/C	A/T	C/G	G/A	G/C	G/T	T/T
UBC	P. balsamifera	CAR14		MALE	G/A	C/T	C/T	G/G		G/A	T/C	G/A	C/C		A/A	G/A	G/A	C/T	C/T		C/C	T/T	T/T	T/T	C/T	T/G	C/G	G/G	A/C	G/A	G/G	G/A	G/G	T/C	T/T	C/A	A/C	T/C	A/T	C/G	G/A	G/C	G/T	T/T
UBC	P. balsamifera	CAR-11-12	MALE	MALE	G/A	C/T	C/T	G/G		G/A	T/C	G/A	C/C		A/A	G/A	A/A	C/T	C/T		C/C	T/C	T/C	T/C	C/T	T/G	C/G	G/G	A/C	G/A	G/A	G/A	G/G	T/C	T/T	C/A	C/C	T/C	A/T	C/G	G/A	G/C	G/T	T/T
UBC	P. balsamifera	CAR-11-13	MALE	MALE	G/G	C/C	C/C	G/G		G/A	T/C	G/A	C/C		A/A	A/A	G/A	C/T	C/T		C/C	T/C	T/C	T/C	C/T	T/G	C/G	G/G	A/C	G/A	G/G	G/A	G/G	T/C	T/T	C/A	C/C	T/C	A/T	C/G	G/A	G/C	G/T	T/T
UBC	P. balsamifera	CAR-11-14	MALE	MALE	G/A	C/T	C/T	G/G		G/A	T/C	G/A	C/C		A/A	G/A	A/A	C/T	C/T		T/C	T/C	T/C	T/C	C/T	T/G	C/G	G/G	A/C	G/A	G/A	G/A	G/G	T/C	T/C	C/A	A/C	T/C	A/T	C/G	G/A	G/C	G/T	T/T
UBC	P. balsamifera	DEN1		MALE	G/G	C/C	C/T	G/T		G/A	T/C	G/A	C/G		A/A	G/A	A/A	C/T	C/T		C/C	T/C	T/C	T/C	C/T	T/G	C/G	G/G	A/C	G/A	G/A	G/A	G/A	T/C	T/T	C/A	C/C	T/C	A/T	C/G	G/A	G/C	G/T	T/A
UBC	P. balsamifera	DEN3		MALE	G/A	C/T	C/T	G/G		G/A	T/C	G/A	C/C		A/A	A/A	A/A	T/T	T/T		C/C	T/C	T/C	T/T	T/T	T/C	C/G	G/G	A/C	G/A	G/A	G/A	G/G	T/C	T/T	C/A	A/C	T/C	A/T	C/G	G/A	G/C	G/T	T/T
UBC	P. balsamifera	DEN5		MALE	G/A	C/T	C/T	G/T		G/A	T/C	G/A	C/G		A/A	G/A	G/A	C/T	C/T		C/C	T/C	T/C	T/C	C/T	T/G	C/G	G/G	A/C	G/A	G/A	G/A	G/A	T/C	T/T	C/A	C/C	T/C	A/T	C/G	G/A	G/C	G/T	T/A
UBC	P. balsamifera	DEN6		MALE	G/A	C/T	C/T	G/G		G/A	T/C	G/A	C/C		A/A	A/A	A/A	T/T	T/T		C/C	T/C	T/C	T/C	C/T	T/G	C/G	G/G	A/C	G/A	G/A	G/A	G/C	T/C	T/T	C/A	A/C	T/C	A/T	C/G	G/A	G/C	G/T	T/T
UBC	P. balsamifera	DEN11		MALE	G/A	C/T	C/C	G/T		G/A	T/C	G/A	C/C		A/A	A/A	G/A	C/T	C/T		C/C	T/C	T/C	T/C	C/T	T/G	C/G	G/G	A/C	G/A	G/A	G/A	G/A	T/C	T/T	C/A	C/C	T/C	A/T	C/G	G/A	G/C	G/T	T/A
UBC	P. balsamifera	DEN12		MALE	G/A	C/T	C/C	G/T		G/A	T/C	G/A	C/G		G/A	G/A	G/A	C/T	C/T		C/C	T/C	T/C	T/C	C/T	T/G	C/G	G/G	A/C	G/A	G/A	G/A	G/A	T/C	T/T	C/A	C/C	T/C	A/T	C/G	G/A	G/C	G/T	T/A
UBC	P. balsamifera	DEN13		MALE	G/A	C/T	C/T	G/G		G/A	T/C	G/A	C/C		G/A	A/A	A/A	T/T	T/T		T/C	T/C	T/C	T/T	C/T	T/G	C/G	A/G	A/C	G/A	G/A	G/A	G/C	T/C	T/C	C/A	A/C	T/C	A/T	C/G	G/A	G/C	G/T	T/T
UBC	P. balsamifera	DEN14		MALE	G/A	C/T	C/T	G/G		G/A	T/C	G/A	C/C		G/A	G/A	G/A	C/T	C/T		C/C	T/C	T/C	T/C	C/T	T/G	C/G	G/G	A/C	G/G	G/A	G/A	G/G	T/C	T/T	C/A	A/C	T/C	A/T	C/G	G/A	G/C	G/T	T/T
UBC	P. balsamifera	DEN15		MALE	G/A	C/T	C/T	G/G		G/A	T/C	G/A	C/C		A/A	G/A	G/A	C/T	C/T		C/C	T/C	T/C	T/C	C/T	T/G	C/G	G/G	A/C	G/G	G/G	G/A	G/G	T/C	T/T	C/A	A/C	T/C	A/T	C/G	G/A	G/C	G/T	T/T
UBC	P. balsamifera	DUN1		MALE	G/G	C/C	C/T	G/G		G/A	T/C	G/A	C/C		A/A	G/A	G/A	C/T	C/T		T/C	T/C	T/C	T/C	C/T	T/G	C/G	G/G	A/C	G/G	G/A	G/A	G/G	T/C	T/C	C/A	A/C	T/C	A/T	C/G	G/A	G/C	G/T	T/T
UBC	P. balsamifera	DUN2		MALE	G/A	C/T	C/T	G/G		G/A	T/C	G/A	C/C		A/A	A/A	A/A	C/T	C/T		C/C	T/C	T/T	T/T	C/T	T/G	C/G	G/G	A/C	G/G	G/G	G/A	G/G	T/C	T/T	C/A	A/C	T/C	A/T	C/G	G/A	G/C	G/T	T/T
UBC	P. balsamifera	DUN4		MALE	G/A	C/T	C/T	G/G		G/A	T/C	G/A	C/C		G/A	G/A	G/A	C/T	C/T		T/C	T/C	T/C	T/C	C/T	T/G	C/G	G/G	A/C	G/A	G/A	G/A	G/G	T/C	T/C	C/A	A/C	T/C	A/T	C/G	G/A	G/C	G/T	T/T
UBC	P. balsamifera	DUN5		MALE	G/A	C/T	C/C	G/G		G/A	T/C	G/A	C/C		G/A	G/A	G/A	C/T	C/T		C/C	T/C	T/C	T/C	C/T	T/G	C/G	G/G	A/C	G/A	G/G	G/A	G/G	T/C	T/T	C/A	A/C	T/C	A/T	C/G	G/A	G/C	G/T	T/T
UBC	P. balsamifera	DUN6		MALE	G/A	C/T	C/T	G/G		G/A	T/C	G/A	C/C		G/A	G/A	A/A	C/T	C/T		C/C	T/C	T/C	T/C	C/T	T/G	C/G	G/G	A/C	G/A	G/A	G/A	G/C	T/C	T/T	C/A	A/C	T/C	A/T	C/G	G/A	G/C	G/T	T/T
UBC	P. balsamifera	DUN8		MALE	G/A	C/T	C/T	G/T		G/A	T/C	G/A	C/G		A/A	G/A	A/A	C/T	C/T		C/C	T/C	T/C	T/C	C/T	T/G	C/G	G/G	A/C	G/A	G/A	G/A	G/A	T/C	T/T	C/A	C/C	T/C	A/T	C/G	G/A	G/C	G/T	T/A
UBC	P. balsamifera	DUN9		MALE	G/A	C/T	T/T	G/G		G/A	T/C	G/A	C/C		A/A	A/A	A/A	T/T	T/T		C/C	T/C	T/C	T/C	C/T	T/G	C/G	G/G	A/C	G/A	G/A	G/G	G/G	T/C	T/T	C/A	A/C	T/C	A/T	C/G	G/A	G/C	G/T	T/T
UBC	P. balsamifera	DUN10	MALE	MALE	G/A	C/T	C/T	G/G		G/A	T/C	G/A	C/C		G/A	G/A	G/A	C/T	C/T		C/C	T/C	T/C	T/C	C/T	T/G	C/G	G/G	A/C	G/A	G/A	G/A	G/C	T/C	T/T	C/A	C/C	T/C	A/T	C/G	G/A	G/C	G/T	T/T
UBC	P. balsamifera	DUN13		MALE	G/A	C/T	C/C	G/G		G/G	T/C	G/A	C/C		A/A	G/A	A/A	T/T	T/T		C/C	T/C	T/C	T/C	T/T	T/G	C/G	G/G	A/C	G/A	G/G	G/A	G/G	T/C	T/T	C/A	A/C	T/C	A/T	C/G	G/A	G/C	G/T	T/T
UBC	P. balsamifera	DUN15	MALE	MALE	G/A	C/T	C/C	G/G		G/A	T/C	G/A	C/C		A/A	A/A	A/A	C/T	C/T		C/C	T/C	T/C	T/C	C/T	T/G	C/G	G/G	A/C	G/G	G/G	G/A	G/G	T/C	T/T	C/A	A/C	T/C	A/T	C/G	G/A	G/C	G/T	T/T
UBC	P. balsamifera	EDM3		MALE	G/A	C/T	C/T	G/G		G/A	T/C	G/A	C/C		G/A	G/A	G/A	C/T	C/T		C/C	T/C	T/C	T/C	C/T	T/G	C/G	G/G	A/C	G/A	G/A	G/G	G/G	T/C	T/T	C/A	A/C	T/C	A/T	C/G	G/A	G/C	G/T	T/T
UBC	P. balsamifera	EDM4		MALE	G/A	C/T	C/T	G/T		G/A	T/C	G/A	C/G		A/A	G/A	G/A	C/T	C/T		C/C	T/C	T/C	T/C	C/T	T/G	C/G	G/G	A/C	G/A	G/A	G/A	G/A	T/C	T/T	C/A	C/C	T/C	A/T	C/G	G/A	G/C	G/T	T/A
UBC	P. balsamifera	EDM6		MALE	G/G	C/C	C/T	G/G		G/A	T/C	G/A	C/C		./.	G/G	G/G	C/C	C/C		T/C	T/C	T/C	T/C	C/T	T/G	C/G	G/G	A/C	G/A	G/A	G/A	G/A	T/C	T/C	C/A	A/C	T/C	A/T	C/G	G/A	G/C	G/T	T/T
UBC	P. balsamifera	EDM10		MALE	G/G	C/C	C/C	G/G		G/A	T/C	G/A	C/C		./.	G/G	G/G	C/C	C/C		C/C	T/C	T/C	T/C	C/T	T/G	C/G	G/G	A/C	G/A	G/A	G/A	G/A	T/C	T/T	C/A	A/C	T/T	A/T	C/G	G/A	G/C	G/T	T/T
UBC	P. balsamifera	EDM11		MALE	G/A	C/T	C/T	G/T		G/A	T/C	G/A	C/G		A/A	G/A	A/A	C/T	C/T		C/C	T/C	T/C	T/C	C/T	T/G	C/G	G/G	A/C	G/G	G/A	G/A	G/A	T/C	T/T	C/A	C/C	T/C	A/T	C/G	G/A	G/C	G/T	T/A
UBC	P. balsamifera	EDM12		MALE	G/A	C/T	C/T	G/T		G/A	T/C	G/A	C/G		A/A	A/A	G/A	C/T	T/T		C/C	T/C	T/T	T/C	C/T	T/G	C/G	G/G	A/C	G/A	G/A	G/A	G/A	T/C	T/T	C/A	C/C	T/C	A/T	C/G	G/A	G/C	G/T	T/A
UBC	P. balsamifera	FBK3		MALE	G/A	C/T	C/T	G/T		G/A	T/C	G/A	C/G		A/A	A/A	A/A	C/T	T/T		C/C	T/C	T/C	T/C	C/T	T/G	C/G	G/G	A/C	G/A	G/A	G/A	G/A	T/C	T/T	C/A	C/C	T/C	A/T	C/G	G/A	G/C	G/T	T/A
UBC	P. balsamifera	FBK4		MALE	G/A	C/T	C/T	G/T		G/A	T/C	G/A	C/G		A/A	G/A	A/A	C/T	T/T		C/C	T/C	T/C	T/C	C/T	T/G	C/G	G/G	A/C	G/A	G/A	G/A	G/A	T/C	T/T	C/A	C/C	T/C	A/T	C/G	G/A	G/C	G/T	T/A
UBC	P. balsamifera	FBK7		MALE	G/A	C/T	C/T	G/T		G/A	T/C	G/A	C/G		A/A	G/A	G/A	C/T	C/T		C/C	T/C	T/C	T/C	C/T	T/G	C/G	G/G	A/C	G/A	G/A	G/A	G/A	T/C	T/C	C/A	C/C	T/C	A/T	C/G	G/A	G/C	G/T	T/A
UBC	P. balsamifera	FBK11		MALE	G/A	C/T	C/T	G/T		G/A	T/C	G/A	C/G		A/A	G/A	G/A	C/T	C/T		C/C	T/C	T/C	T/C	C/T	T/G	C/G	G/G	A/C	G/A	G/A	G/A	G/A	T/C	T/T	C/A	C/C	T/C	A/T	C/G	G/A	G/C	G/T	T/A
UBC	P. balsamifera	FBK12		MALE	G/A	C/T	C/T	G/T		G/A	T/C	G/A	C/G		A/A	A/A	A/A	C/T	C/T		T/C	T/C	T/C	T/C	C/T	T/G	C/G	G/G	A/C	G/A	G/A	G/A	G/A	T/C	T/T	C/A	C/C	T/C	A/T	C/G	G/A	G/C	G/T	T/A
UBC	P. balsamifera	FRE2		MALE	G/A	C/C	C/T	G/T		G/A	T/C	G/A	C/G		G/A	G/A	G/A	C/T	C/T		C/C	T/C	T/C	T/C	C/T	T/G	C/G	G/G	A/A	G/A	G/A	G/A	G/A	T/C	T/T	C/A	C/C	T/C	A/T	C/G	G/A	G/C	G/T	T/A
UBC	P. balsamifera	FRE3		MALE	G/A	C/T	C/T	G/T		G/A	T/C	G/A	C/G		A/A	G/A	G/A	C/T	C/T		C/C	T/C	T/C	T/C	C/T	T/G	C/G	G/G	A/C	G/A	G/A	G/A	G/A	T/C	T/T	C/A	C/C	T/C	A/T	C/G	G/A	G/C	G/T	T/A
UBC	P. balsamifera	FRE5	MALE	MALE	G/A	C/T	C/C	G/G		G/A	T/C	G/A	C/C		G/A	G/A	G/A	C/T	C/T		C/C	T/C	T/C	T/C	C/T	T/G	C/G	G/G	A/C	G/A	G/A	G/A	G/C	T/C	T/T	C/A	A/C	T/C	A/T	C/G	G/A	G/C	G/T	T/T
UBC	P. balsamifera	FRE6		MALE	G/A	C/T	C/T	G/T		G/A	T/C	G/A	C/G		A/A	G/A	A/A	C/T	C/T		C/C	T/C	T/C	T/C	C/T	T/G	C/G	G/G	A/C	G/A	G/A	G/A	G/A	T/C	T/T	C/A	C/C	T/C	A/T	C/G	G/A	G/C	G/T	T/A
UBC	P. balsamifera	FRE7		MALE	G/A	C/T	C/C	G/T		G/A	T/C	G/A	C/G		G/A	G/A	G/A	C/T	C/T		C/C	T/C	T/C	T/C	C/T	T/G	C/G	G/G	A/C	G/A	G/A	G/A	G/A	T/C	T/T	C/A	C/C	T/C	A/T	C/G	G/A	G/C	G/T	T/A
UBC	P. balsamifera	FRE9		MALE	G/A	C/T	C/T	G/T		G/A	T/C	G/A	C/G		A/A	G/A	G/A	C/T	C/T		C/C	T/C	T/C	T/C	C/T	T/G	C/G	G/G	A/C	G/A	G/A	G/A	G/A	T/C	T/T	C/A	C/C	T/C	A/T	C/G	G/A	G/C	G/T	T/A
UBC	P. balsamifera	FRE12		MALE	G/A	C/T	C/T	G/T		G/A	T/C	G/A	C/G		G/A	G/A	A/A	C/T	C/T		C/C	T/C	T/C	T/C	C/T	T/G	C/G	G/G	A/C	G/A	G/A	G/A	G/A	T/C	T/T	C/A	C/C	T/C	A/T	C/G	G/A	G/C	G/T	T/A
UBC	P. balsamifera	FRE14		MALE	G/A	C/T	C/T	G/T		G/A	T/C	G/A	C/G		G/A	G/A	G/A	C/T	C/T		C/C	T/C	T/C	T/C	C/T	T/G	C/G	G/G	A/C	G/A	G/A	G/A	G/A	T/C	T/T	C/A	C/C	T/C	A/T	C/G	G/A	G/C	G/T	T/A
UBC	P. balsamifera	FTM2		MALE	G/A	C/T	C/T	G/G		G/A	T/C	G/A	C/C		G/A	G/A	G/A	C/T	C/T		C/C	T/C	T/C	T/T	C/T	T/G	C/G	G/G	A/C	G/A	G/G	G/A	G/G	T/C	T/T	C/A	C/C	T/C	A/T	C/G	G/A	G/C	G/T	T/T
UBC	P. balsamifera	FTM3		MALE	G/A	C/T	C/T	G/G		G/A	T/C	G/A	C/C		A/A	G/A	A/A	C/T	C/T		T/C	T/T	T/T	T/C	C/T	T/G	C/G	G/G	A/C	G/A	G/A	G/A	G/C	T/C	T/C	C/A	A/C	T/C	A/T	C/G	G/A	G/C	G/T	T/T
UBC	P. balsamifera	FTM5		MALE	G/A	C/T	C/C	G/G		G/A	T/C	G/A	C/C		G/A	A/A	G/A	C/T	C/T		C/C	T/T	T/T	T/T	C/T	T/G	C/G	G/G	A/C	G/A	G/A	G/A	G/C	T/C	T/T	C/A	A/C	T/C	A/T	C/G	G/A	G/C	G/T	T/T
UBC	P. balsamifera	FTM9		MALE	G/A	C/T	C/T	G/G		G/A	T/C	G/A	C/C		A/A	A/A	A/A	T/T	T/T		C/C	T/C	T/C	T/C	C/T	T/G	C/G	G/G	A/C	G/A	G/A	G/A	G/G	T/C	T/T	C/A	C/C	T/C	A/T	C/G	G/A	G/C	G/T	T/T
UBC	P. balsamifera	FTM12		MALE	G/A	C/T	C/T	G/T		G/A	T/C	G/A	C/G		A/A	A/A	G/A	C/T	T/T		C/C	T/C	T/C	T/C	C/T	T/G	C/G	G/G	A/C	G/A	G/A	G/A	G/A	T/C	T/T	C/A	C/C	T/C	A/T	C/G	G/A	G/C	G/T	T/A
UBC	P. balsamifera	FTM14		MALE	G/A	C/T	C/T	G/G		G/A	T/C	G/A	C/C		G/A	G/A	G/A	C/T	C/T		C/C	T/C	T/C	T/C	C/T	T/G	C/G	G/G	A/C	G/G	G/A	G/A	G/G	T/C	T/T	C/A	A/C	T/C	A/T	C/G	G/A	G/C	G/T	T/T
UBC	P. balsamifera	GIL1		MALE	G/A	C/T	C/C	G/G		G/A	T/C	G/A	C/G		A/A	G/A	./.	C/T	C/T		T/C	T/T	T/T	T/T	C/T	T/G	C/G	G/G	A/A	G/G	G/A	G/A	G/A	T/C	T/C	C/A	A/C	T/C	A/T	C/C	G/A	G/C	G/G	T/T
UBC	P. balsamifera	GIL3		MALE	G/A	C/T	C/C	G/T		G/A	T/C	G/A	C/G		A/A	G/A	A/A	C/T	C/T		C/C	T/C	T/C	T/C	C/T	T/G	C/G	G/G	A/C	G/G	G/A	G/G	G/A	T/C	T/T	C/A	C/C	T/C	A/T	C/G	G/A	G/C	G/T	T/A
UBC	P. balsamifera	GIL9		MALE	G/A	C/T	C/T	G/G		G/A	T/C	G/A	C/G		A/A	G/A	G/A	C/T	C/T		C/C	T/C	T/C	T/C	C/T	T/G	C/G	G/G	A/C	G/A	G/A	G/A	G/A	T/C	T/T	C/A	C/C	T/C	A/T	C/G	G/A	G/C	G/T	T/A
UBC	P. balsamifera	GIL10		MALE	G/A	C/T	C/T	G/T		G/A	T/C	G/A	C/G		A/A	G/A	G/A	C/T	C/T		C/C	T/C	T/C	T/T	C/T	T/G	C/G	G/G	A/C	G/G	G/A	G/A	G/A	T/C	T/T	C/A	C/C	T/C	A/T	C/G	G/A	G/C	G/T	T/A
UBC	P. balsamifera	GIL11		MALE	G/A	C/T	C/T	G/T		G/A	T/C	G/A	C/G		A/A	G/A	G/A	C/T	C/T		C/C	T/C	T/C	T/C	C/T	T/G	C/G	G/G	A/C	G/A	G/A	G/A	G/A	T/C	T/T	C/A	C/C	T/C	A/T	C/G	G/A	G/C	G/T	T/A
UBC	P. balsamifera	GIL14		MALE	G/G	C/C	C/T	G/G		G/A	T/C	G/A	C/C		G/A	G/A	G/A	C/T	C/T		C/C	T/T	T/T	T/T	C/T	T/G	C/G	G/G	A/C	G/A	G/A	G/A	G/G	T/C	T/T	C/A	A/C	T/C	A/T	C/G	G/A	G/C	G/T	T/T
UBC	P. balsamifera	GIL15		MALE	G/A	C/T	C/T	G/G		G/A	T/C	G/A	C/C		G/A	G/A	G/A	C/T	C/T		T/C	T/C	T/C	T/C	C/T	T/G	C/G	G/G	A/C	G/A	G/A	G/G	G/C	T/C	T/C	C/A	A/C	T/C	A/T	C/G	G/A	G/C	G/T	T/T
UBC	P. balsamifera	GPR1	MALE	MALE	G/A	C/T	C/T	G/T		G/A	T/C	G/A	C/G		A/A	G/A	A/A	C/T	C/T		T/C	T/C	T/C	T/T	C/T	T/G	C/G	A/G	A/A	G/A	G/A	G/A	G/A	T/C	T/C	C/A	A/C	T/C	A/T	C/G	G/A	G/C	G/T	T/A
UBC	P. balsamifera	GPR2	MALE	MALE	G/A	C/T	C/T	G/T		G/A	T/C	G/A	C/G		G/A	G/A	A/A	C/T	C/T		C/C	T/C	T/C	T/C	C/T	T/G	C/G	G/G	A/C	G/A	G/A	G/A	G/A	T/C	T/T	C/A	C/C	T/C	A/T	C/G	G/A	G/C	G/T	T/A
UBC	P. balsamifera	GPR3		MALE	G/A	C/C	C/C	G/G		G/A	T/C	G/A	C/C		G/G	G/G	G/G	C/C	C/C		T/C	T/C	T/C	T/C	C/T	T/G	C/G	G/G	A/C	G/A	G/A	G/A	G/A	T/C	T/C	C/A	A/C	T/C	A/T	C/G	G/A	G/C	G/T	T/T
UBC	P. balsamifera	GPR4		MALE	G/G	C/C	C/C	G/G		G/A	T/C	G/A	C/C		G/G	G/G	G/G	C/C	C/C		T/C	T/C	T/C	T/C	C/T	T/C	C/G	G/G	A/C	G/A	G/A	G/A	G/A	T/C	T/C	C/A	A/C	T/C	A/T	C/G	G/A	G/C	G/T	T/T
UBC	P. balsamifera	GPR7		MALE	G/A	C/T	C/T	G/T		G/A	T/C	G/A	C/G		A/A	G/A	A/A	C/T	C/T		T/C	T/C	T/C	T/C	C/T	T/G	C/G	G/G	A/A	G/A	G/A	G/A	G/A	T/C	T/C	C/A	A/C	T/C	A/T	C/G	G/A	G/C	G/T	T/A
UBC	P. balsamifera	GPR10		MALE	G/A	C/T	C/T	G/G		G/A	T/C	G/A	C/C		A/A	A/A	G/A	C/T	C/T		C/C	T/C	T/C	T/T	C/T	T/G	C/G	G/G	A/C	G/G	G/A	G/G	G/G	T/C	T/T	C/A	C/C	T/C	A/T	C/G	G/A	G/C	G/T	T/T
UBC	P. balsamifera	GPR11		MALE	G/A	C/T	C/T	G/T		G/A	T/C	G/A	C/G		A/A	G/A	A/A	C/T	C/T		T/C	T/C	T/C	T/C	C/T	T/G	C/G	A/G	A/C	G/A	G/A	G/A	G/A	T/C	T/C	C/A	A/C	T/C	A/T	C/G	G/A	G/C	G/T	T/A
UBC	P. balsamifera	GPR13	MALE	MALE	G/A	C/T	C/T	G/G		G/A	T/C	G/A	C/G		G/A	A/A	A/A	C/T	C/T		C/C	T/C	T/C	T/C	C/T	T/G	C/G	G/G	A/C	G/A	G/A	G/G	G/G	T/C	T/T	C/A	C/C	T/C	A/T	C/G	G/A	G/C	G/T	T/A
UBC	P. balsamifera	GPR14		MALE	G/A	C/T	C/T	G/T		G/A	T/C	G/A	C/G		A/A	G/A	G/A	C/T	C/T		C/C	T/C	T/C	T/C	C/T	T/G	C/G	G/G	A/C	G/A	G/A	G/A	G/A	T/C	T/T	C/A	C/C	T/C	A/T	C/G	G/A	G/C	G/T	T/A
UBC	P. balsamifera	GRA6		MALE	G/A	C/T	C/T	G/T		G/A	T/C	G/A	C/G		A/A	G/A	A/A	C/T	C/T		T/C	T/C	T/C	T/C	C/T	T/G	C/G	G/G	A/C	G/A	G/A	G/A	G/A	T/C	T/C	C/A	A/C	T/C	A/T	C/G	G/A	G/C	G/T	T/A
UBC	P. balsamifera	GRA7		MALE	G/A	C/T	C/C	G/G		G/A	T/C	G/A	C/C		A/A	A/A	G/G	T/T	T/T		C/C	T/C	T/C	T/C	C/T	T/G	C/G	G/G	A/C	G/A	G/G	G/A	G/G	T/C	T/T	C/A	C/C	T/C	A/T	C/G	G/A	G/C	G/T	T/A
UBC	P. balsamifera	GRA8		MALE	G/A	C/T	C/T	G/G		G/A	T/C	G/A	C/C		A/A	G/A	A/A	C/T	C/T		C/C	T/C	T/C	T/C	C/T	T/G	C/G	G/G	A/C	G/A	G/A	G/A	G/C	T/C	T/T	C/A	C/C	T/C	A/T	C/G	G/A	G/C	G/T	T/T
UBC	P. balsamifera	GRA10		MALE	G/A	C/T	C/T	G/G		G/A	T/C	G/A	C/C		A/A	A/A	A/A	C/T	C/T		C/C	T/T	T/T	T/C	C/T	T/G	C/G	G/G	A/C	G/G	G/A	G/A	G/G	T/C	T/T	C/A	A/C	T/C	A/T	C/G	G/A	G/C	G/T	T/T
UBC	P. balsamifera	GRA15		MALE	G/A	C/T	C/T	G/G		G/A	T/C	G/A	C/C		G/A	G/A	G/A	C/T	C/T		T/C	T/T	T/T	T/C	C/T	T/G	C/G	G/G	A/C	G/A	G/A	G/G	G/G	T/C	T/C	C/A	A/C	T/C	A/T	C/G	G/A	G/C	G/T	T/T
UBC	P. balsamifera	GYP1		MALE	G/A	C/T	C/T	G/G		G/A	T/C	G/A	C/C		A/A	G/A	G/A	C/T	C/T		C/C	T/C	T/C	T/C	C/T	T/G	C/G	G/G	A/C	G/A	G/G	G/A	G/G	T/C	T/T	C/A	A/C	T/C	A/T	C/G	G/A	G/C	G/T	T/T
UBC	P. balsamifera	GYP12		MALE	G/A	C/T	C/T	G/G		G/A	T/C	G/A	C/C		G/A	A/A	G/A	C/T	C/T		T/C	T/C	T/C	T/C	C/T	T/G	C/G	G/G	A/C	G/G	G/G	G/G	G/G	T/C	T/C	C/A	A/C	T/C	A/T	C/G	G/A	G/C	G/T	T/T
UBC	P. balsamifera	GYP14		MALE	G/A	C/T	C/T	G/T		G/A	T/C	G/A	C/G		G/A	G/A	G/A	C/T	C/T		T/C	T/C	T/C	T/C	C/T	T/G	C/G	G/G	A/C	G/A	G/A	G/A	G/A	T/C	T/C	C/A	A/C	T/C	A/T	C/G	G/A	G/C	G/T	T/A
UBC	P. balsamifera	HAY1		MALE	G/A	C/T	C/T	G/T		G/A	T/C	G/A	C/G		A/A	A/A	A/A	C/T	C/T		C/C	T/C	T/C	T/C	C/T	T/G	C/G	G/G	A/C	G/G	G/A	G/A	G/A	T/C	T/T	C/A	C/C	T/C	A/T	C/G	G/A	G/C	G/T	T/A
UBC	P. balsamifera	HAY2		MALE	G/A	C/T	C/T	G/G		G/A	T/C	G/A	C/C		A/A	G/A	G/A	C/T	T/T		T/C	T/T	T/T	T/T	C/T	T/G	C/G	G/G	A/A	G/G	G/G	G/A	G/G	T/C	T/C	C/A	A/C	T/C	A/T	C/G	G/A	G/C	G/T	T/T
UBC	P. balsamifera	HAY5		MALE	G/A	C/T	C/T	G/G		G/A	T/C	G/A	C/C		A/A	A/A	A/A	T/T	T/T		C/C	T/C	T/C	T/C	C/T	T/G	C/G	G/G	A/C	G/A	G/A	G/A	G/C	T/C	T/T	C/A	A/C	T/C	A/T	C/G	G/A	G/C	G/T	T/T
UBC	P. balsamifera	HAY6		MALE	G/G	C/C	C/T	G/G		G/A	T/C	G/A	C/C		./.	G/G	./.	C/C	C/C		C/C	T/C	T/C	T/C	C/T	T/G	C/G	G/G	A/C	G/A	G/G	G/A	G/C	T/C	T/T	C/A	C/C	T/C	A/T	C/G	G/A	G/C	G/T	T/T
UBC	P. balsamifera	HAY9		MALE	G/A	C/T	C/C	G/G		G/A	T/C	G/A	C/C		A/A	A/A	G/G	C/T	C/T		C/C	T/C	T/C	T/C	T/T	T/G	C/G	G/G	A/C	G/G	G/G	G/A	G/G	T/C	T/T	C/A	C/C	T/T	A/A	C/G	G/A	G/C	G/T	T/A
UBC	P. balsamifera	HAY10		MALE	G/A	C/T	C/T	G/G		G/A	T/C	G/A	C/C		G/A	A/A	A/A	T/T	T/T		C/C	T/C	T/C	T/C	C/T	T/G	C/G	G/G	A/C	G/A	G/A	G/A	G/C	T/C	T/T	C/A	A/C	T/C	A/T	C/G	G/A	G/C	G/T	T/T
UBC	P. balsamifera	HAY11		MALE	G/A	C/C	C/T	G/G		G/A	T/C	G/A	C/C		A/A	A/A	A/A	C/T	C/T		C/C	T/C	T/C	T/T	C/T	T/G	C/G	G/G	A/C	G/A	G/G	G/A	G/G	T/C	T/T	C/A	C/C	T/C	A/T	C/G	G/A	G/C	G/T	T/T
UBC	P. balsamifera	HAY12		MALE	G/A	C/T	C/T	G/T		G/A	T/C	G/A	C/G		A/A	G/A	A/A	C/T	C/T		C/C	T/C	T/C	T/T	C/T	T/G	C/G	G/G	A/A	G/G	G/A	G/A	G/A	T/C	T/T	C/A	C/C	T/C	A/T	C/G	G/A	G/C	G/T	T/A
UBC	P. balsamifera	HAY13		MALE	G/A	C/T	C/T	G/T		G/A	T/C	G/A	C/G		G/A	G/A	G/A	C/T	C/T		C/C	T/C	T/C	T/C	C/T	T/G	C/G	G/G	A/C	G/A	G/A	G/A	G/A	T/C	T/T	C/A	C/C	T/C	A/T	C/G	G/A	G/C	G/T	T/A
UBC	P. balsamifera	HAY14		MALE	G/A	C/T	C/T	G/G		G/A	T/C	G/A	C/C		A/A	G/A	G/A	C/T	C/T		C/C	T/C	T/C	T/C	C/T	T/G	C/G	G/G	A/C	G/A	G/A	G/A	G/G	T/C	T/T	C/A	C/C	T/C	A/T	C/G	G/A	G/C	G/T	T/T
UBC	P. balsamifera	HAY15		MALE	G/A	C/T	C/T	G/G		G/A	T/C	G/A	C/G		G/A	G/G	G/A	C/T	C/T		T/C	T/T	T/T	T/T	C/T	T/G	C/G	A/G	A/C	G/G	G/G	G/A	G/A	T/C	T/C	C/A	A/C	T/C	A/T	C/G	G/A	G/C	G/G	T/T
UBC	P. balsamifera	INU2		MALE	G/A	C/T	C/T	G/G		G/A	T/C	G/A	C/C		A/A	G/A	G/A	C/T	C/T		C/C	T/C	T/C	T/C	C/T	T/G	C/G	G/G	A/C	G/A	G/A	G/A	G/C	T/C	T/T	C/A	C/C	T/C	A/T	C/G	G/A	G/C	G/T	T/T
UBC	P. balsamifera	INU7		MALE	G/A	C/C	C/T	G/G		G/A	T/C	G/A	C/C		G/A	A/A	A/A	C/T	C/T		C/C	T/C	T/C	T/C	C/T	T/G	C/G	G/G	A/C	G/A	G/A	G/A	G/G	T/C	T/T	C/A	A/C	T/C	A/T	C/G	G/A	G/C	G/T	T/T
UBC	P. balsamifera	INU9		MALE	G/A	C/T	C/T	G/G		G/A	T/C	G/A	C/C		A/A	A/A	A/A	C/T	C/T		C/C	T/C	T/C	T/C	C/T	T/G	C/G	G/G	A/C	G/A	G/A	G/A	G/C	T/C	T/T	C/A	A/C	T/C	A/T	C/G	G/A	G/C	G/T	T/T
UBC	P. balsamifera	INU14		MALE	G/A	C/T	C/T	G/G		G/A	T/C	G/A	C/C		A/A	G/A	A/A	C/T	C/T		C/C	T/C	T/C	T/C	C/T	T/G	C/G	G/G	A/C	G/A	G/A	G/A	G/C	T/C	T/T	C/A	A/C	T/C	A/T	C/G	G/A	G/C	G/T	T/T
UBC	P. balsamifera	INU15		MALE	G/A	C/T	C/T	G/G		G/A	T/C	G/A	C/C		A/A	G/A	G/A	C/T	T/T		C/C	T/C	T/C	T/C	C/T	T/G	C/G	G/G	A/C	G/A	G/A	G/A	G/G	T/C	T/T	C/A	A/C	T/C	A/T	C/G	G/A	G/C	G/T	T/T
UBC	P. balsamifera	KUU2		MALE	G/A	C/T	C/T	G/T		G/A	T/C	G/A	C/G		A/A	G/A	G/A	T/T	T/T		C/C	T/C	T/C	T/C	C/T	T/G	C/G	G/G	A/C	G/G	G/A	G/A	G/A	T/C	T/T	C/A	C/C	T/C	A/T	C/G	G/A	G/C	G/T	T/A
UBC	P. balsamifera	KUU4		MALE	G/A	C/T	C/C	G/G		G/A	T/C	G/A	C/C		G/A	G/A	G/G	C/T	C/T		C/C	T/C	T/C	T/C	C/T	T/G	C/G	G/G	A/C	G/A	G/A	G/A	G/C	T/C	T/T	C/A	C/C	T/C	A/T	C/G	G/A	G/C	G/T	T/A
UBC	P. balsamifera	KUU5		MALE	G/A	C/T	C/C	G/G		G/A	T/C	G/A	C/C		G/A	G/A	G/G	C/T	C/T		C/C	T/C	T/C	T/C	C/T	T/G	C/G	G/G	A/C	G/A	G/G	G/A	G/G	T/C	T/T	C/A	C/C	T/T	A/T	C/G	G/A	G/C	G/T	T/A
UBC	P. balsamifera	KUU9		MALE	G/A	C/T	C/T	G/T		G/A	T/C	G/A	C/G		G/A	G/A	G/A	C/T	C/T		C/C	T/C	T/C	T/C	C/T	T/G	C/G	G/G	A/C	G/A	G/A	G/G	G/G	T/C	T/T	C/A	C/C	T/C	A/T	C/G	G/A	G/C	G/T	T/A
UBC	P. balsamifera	KUU10		MALE	G/A	C/T	C/T	G/G		G/A	T/C	G/A	C/C		G/A	G/A	A/A	C/T	C/T		C/C	T/T	T/C	T/C	C/T	T/G	C/G	G/G	A/C	G/A	G/G	G/A	G/G	T/C	T/T	C/A	A/C	T/C	A/T	C/G	G/A	G/C	G/T	T/T
UBC	P. balsamifera	KUU11		MALE	G/A	C/T	C/T	G/T		G/A	T/C	G/A	C/G		G/A	A/A	A/A	C/T	C/T		C/C	T/C	T/C	T/C	C/T	T/G	C/G	G/G	A/C	G/A	G/A	G/A	G/A	T/C	T/T	C/A	C/C	T/C	A/T	C/G	G/A	G/C	G/T	T/A
UBC	P. balsamifera	KUU12		MALE	G/A	C/T	C/T	G/G		G/A	T/C	G/A	C/G		G/A	G/A	G/A	C/T	C/T		C/C	T/C	T/C	T/C	C/T	T/G	C/G	G/G	A/C	G/A	G/A	G/A	G/A	T/C	T/T	C/A	C/C	T/C	A/T	C/G	G/A	G/C	G/T	T/A
UBC	P. balsamifera	KUU13		MALE	G/A	C/T	C/T	G/G		G/A	T/C	G/A	C/C		G/A	G/A	G/A	C/T	C/T		C/C	T/C	T/C	T/C	C/T	T/G	C/G	G/G	A/C	G/G	G/A	G/A	G/C	T/C	T/T	C/A	A/C	T/C	A/T	C/G	G/G	G/C	G/T	T/T
UBC	P. balsamifera	KUU14		MALE	G/G	C/C	C/C	G/G		G/A	T/C	G/A	C/C		A/A	A/A	G/G	T/T	T/T		C/C	T/C	T/C	T/C	C/T	T/G	C/G	G/G	A/C	G/A	G/G	G/A	G/G	T/C	T/T	C/A	C/C	T/T	A/A	C/G	G/G	G/G	G/T	T/A
UBC	P. balsamifera	KUU15		MALE	G/A	C/T	C/T	G/G		G/A	T/C	G/A	C/C		A/A	G/A	G/G	T/T	C/T		C/C	T/C	T/C	T/C	C/T	T/G	C/G	G/G	A/C	G/A	G/G	G/A	G/G	T/C	T/T	C/A	C/C	T/C	A/T	C/G	G/A	G/C	G/T	T/A
UBC	P. balsamifera	LAB1		MALE	G/A	C/T	C/T	G/G		G/A	T/C	G/A	C/C		G/A	G/A	G/A	C/C	C/C		C/C	T/C	T/C	T/C	C/T	T/G	C/G	G/G	A/C	G/A	G/A	G/A	G/G	T/C	T/T	C/A	A/C	T/C	A/T	C/G	G/A	G/C	G/T	T/T
UBC	P. balsamifera	LAB3		MALE	G/A	C/T	C/T	G/G		G/A	T/C	G/A	C/C		G/A	G/A	G/G	C/T	C/T		T/C	T/C	T/C	T/C	T/T	T/G	C/G	G/G	A/C	G/G	G/G	G/A	G/G	T/C	T/T	C/A	A/C	T/C	A/T	C/G	G/A	G/C	G/T	T/T
UBC	P. balsamifera	LAB4		MALE	G/A	C/T	C/C	G/T		G/A	T/C	G/A	C/G		G/A	G/A	G/A	C/T	C/T		C/C	T/C	T/C	T/C	C/T	T/G	C/G	G/G	A/C	G/G	G/A	G/A	G/A	T/C	T/T	C/A	C/C	T/C	A/T	C/G	G/A	G/C	G/T	T/A
UBC	P. balsamifera	LAB5		MALE	G/A	C/T	C/T	G/T		G/A	T/C	G/A	C/G		G/A	G/A	G/A	C/T	C/T		C/C	T/C	T/C	T/C	C/T	T/G	C/G	G/G	A/C	G/A	G/A	G/A	G/A	T/C	T/T	C/A	C/C	T/C	A/T	C/G	G/A	G/C	G/T	T/A
UBC	P. balsamifera	LAB6		MALE	G/A	C/T	C/C	G/T		G/A	T/C	G/A	C/G		G/A	G/A	G/A	C/T	C/T		C/C	T/C	T/C	T/C	C/T	T/G	C/G	G/G	A/C	G/A	G/A	G/A	G/A	T/C	T/T	C/A	C/C	T/C	A/T	C/G	G/A	G/C	G/T	T/A
UBC	P. balsamifera	LAB7		MALE	G/A	C/T	C/T	G/T		G/A	T/C	G/A	C/G		G/A	G/A	G/A	C/T	C/T		C/C	T/C	T/C	T/C	C/T	T/G	C/G	G/G	A/C	G/A	G/A	G/A	G/A	T/C	T/T	C/A	C/C	T/C	A/T	C/G	G/A	G/C	G/T	T/A
UBC	P. balsamifera	LAB11		MALE	G/A	C/T	C/T	G/G		G/A	T/C	G/A	C/C		G/A	G/A	G/A	C/T	C/T		C/C	T/C	T/C	T/C	C/T	T/G	C/G	G/G	A/A	G/A	G/A	G/G	G/G	T/C	T/T	C/A	C/C	T/C	A/T	C/G	G/A	G/C	G/T	T/T
UBC	P. balsamifera	LAB12		MALE	G/A	C/T	C/C	G/G		G/A	T/C	G/A	C/C		G/A	G/A	G/A	C/T	C/T		C/C	T/C	T/C	T/C	C/T	T/G	C/G	G/G	A/C	G/A	G/G	G/A	G/G	T/C	T/T	C/A	C/C	T/C	A/T	C/G	G/A	G/C	G/T	T/T
UBC	P. balsamifera	LAR1		MALE	G/A	C/T	C/T	G/G		G/A	T/C	G/A	C/C		A/A	G/A	G/A	C/T	T/T		C/C	T/C	T/C	T/C	C/T	T/G	C/G	G/G	A/C	G/A	G/A	G/A	G/C	T/C	T/T	C/A	A/C	T/C	A/T	C/G	G/A	G/C	G/T	T/T
UBC	P. balsamifera	LAR2		MALE	G/G	C/C	C/C	G/G		G/A	T/C	G/A	C/C		./.	G/G	./.	C/C	C/C		C/C	T/C	T/C	T/C	C/T	T/G	C/G	G/G	A/C	G/A	G/A	G/A	G/A	T/C	T/T	C/A	A/C	T/C	A/T	C/G	G/A	G/C	G/T	T/T
UBC	P. balsamifera	LAR3		MALE	G/A	C/T	C/T	G/G		G/A	T/C	G/A	C/C		A/A	G/A	G/A	C/T	C/T		T/C	T/C	T/C	T/C	C/T	T/G	C/G	G/G	A/C	G/A	G/G	G/A	G/C	T/C	T/C	C/A	A/C	T/C	A/T	C/G	G/A	G/C	G/T	T/T
UBC	P. balsamifera	LAR4		MALE	G/A	C/T	C/T	G/T		G/A	T/C	G/A	C/G		G/A	G/A	G/A	C/T	C/T		C/C	T/C	T/C	T/C	C/T	T/G	C/G	G/G	A/C	G/A	G/A	G/A	G/A	T/C	T/T	C/A	C/C	T/C	A/T	C/C	G/A	G/C	G/T	T/A
UBC	P. balsamifera	LAR5		MALE	G/A	C/T	C/T	G/G		G/A	T/C	G/A	C/C		A/A	A/A	G/A	C/T	C/T		C/C	T/C	T/C	T/C	C/T	T/G	C/G	G/G	A/C	G/A	G/A	G/A	G/G	T/C	T/T	C/A	A/C	T/C	A/T	C/G	G/A	G/C	G/T	T/T
UBC	P. balsamifera	LAR6		MALE	G/A	C/T	C/T	G/G		G/A	T/C	G/A	C/C		A/A	G/A	A/A	C/T	C/T		C/C	T/C	T/C	T/C	C/T	T/G	C/G	G/G	A/C	G/A	G/A	G/G	G/C	T/C	T/T	C/A	C/C	T/C	A/T	C/G	G/A	G/C	G/T	T/T
UBC	P. balsamifera	LAR7		MALE	G/A	C/C	C/T	G/G		G/A	T/C	G/A	C/G		G/A	G/A	G/A	C/T	C/T		C/C	T/C	T/C	T/C	C/T	T/G	C/G	G/G	A/C	G/G	G/A	G/A	G/A	T/C	T/T	C/A	C/C	T/C	A/T	C/G	G/A	G/C	G/G	T/A
UBC	P. balsamifera	LAR8		MALE	G/A	C/T	C/T	G/G		G/A	T/C	G/A	C/C		A/A	G/A	A/A	T/T	T/T		C/C	T/C	T/C	T/C	C/T	T/G	C/G	G/G	A/C	G/A	G/G	G/A	G/C	T/C	T/T	C/A	A/C	T/C	A/T	C/G	G/A	G/C	G/T	T/T
UBC	P. balsamifera	LAR9		MALE	G/A	C/T	C/T	G/G		G/A	T/C	G/A	C/C		A/A	G/A	G/A	C/T	C/T		T/C	T/C	T/C	T/C	C/T	T/G	C/G	G/G	A/C	G/A	G/A	G/A	G/G	T/C	T/C	C/A	A/C	T/C	A/T	C/G	G/A	G/C	G/T	T/T
UBC	P. balsamifera	LAR10		MALE	G/A	C/T	C/T	G/G		G/A	T/C	G/A	C/C		A/A	G/A	A/A	C/T	C/T		C/C	T/C	T/C	T/C	C/T	T/G	C/G	G/G	A/C	G/A	G/A	G/A	G/G	T/C	T/T	C/A	C/C	T/C	A/T	C/G	G/A	G/C	G/T	T/T
UBC	P. balsamifera	LAR13		MALE	G/A	C/T	C/T	G/T		G/A	T/C	G/A	C/G		A/A	G/A	G/A	C/T	C/T		C/C	T/C	T/C	T/C	C/T	T/G	C/G	G/G	A/C	G/A	G/G	G/A	G/A	T/C	T/T	C/A	C/C	T/C	A/T	C/G	G/A	G/C	G/T	T/A
UBC	P. balsamifera	LOV1		MALE	G/A	C/T	C/T	G/G		G/A	T/C	G/A	C/C		A/A	G/A	G/A	C/T	C/T		C/C	T/C	T/C	T/C	C/T	T/G	C/G	G/G	A/C	G/G	G/A	G/A	G/C	T/C	T/T	C/A	A/C	T/C	A/T	C/G	G/A	G/C	G/T	T/T
UBC	P. balsamifera	LOV3	MALE	MALE	G/A	C/T	C/T	G/G		G/A	T/C	G/A	C/G		A/A	G/A	A/A	C/T	C/T		T/C	T/C	T/C	T/C	C/T	T/G	C/G	G/G	A/C	G/A	G/A	G/A	G/A	T/C	T/C	C/A	A/C	T/C	A/T	C/G	G/A	G/C	G/T	T/A
UBC	P. balsamifera	LOV4		MALE	G/G	C/C	C/T	G/G		G/A	T/C	G/A	C/C		G/A	G/A	A/A	C/T	C/T		C/C	T/C	T/C	T/C	C/T	T/G	C/G	G/G	A/C	G/A	G/G	G/A	G/C	T/C	T/T	C/A	A/C	T/C	A/T	C/G	G/A	G/C	G/T	T/T
UBC	P. balsamifera	LOV6		MALE	G/A	C/T	C/C	G/G		G/A	T/C	G/A	C/C		G/A	G/A	G/A	C/T	C/T		C/C	T/C	T/C	T/C	C/T	T/C	C/G	G/G	A/C	G/A	G/A	G/A	G/C	T/C	T/T	C/A	A/C	T/C	A/T	C/G	G/A	G/C	G/T	T/T
UBC	P. balsamifera	LOV7		MALE	G/A	C/T	C/C	G/G		G/A	T/C	G/A	C/C		A/A	G/A	G/G	C/T	C/T		C/C	T/C	T/C	T/C	C/T	T/G	C/G	G/G	A/C	G/A	G/G	G/A	G/C	T/C	T/T	C/A	C/C	T/C	A/T	C/G	G/G	G/C	G/T	T/A
UBC	P. balsamifera	LOV8		MALE	G/A	C/T	C/C	G/G		G/A	T/C	G/A	C/C		A/A	G/A	G/A	C/T	C/T		C/C	T/C	T/C	T/C	C/T	T/G	C/G	G/G	A/C	G/A	G/A	G/A	G/G	T/C	T/T	C/A	A/C	T/C	A/T	C/G	G/A	G/C	G/T	T/T
UBC	P. balsamifera	LOV9		MALE	G/A	C/T	C/T	G/G		G/A	T/C	G/A	C/C		G/A	A/A	A/A	C/T	C/T		C/C	T/C	T/C	T/C	C/T	T/G	C/G	G/G	A/C	G/A	G/A	G/A	G/G	T/C	T/T	C/A	A/C	T/C	A/T	C/G	G/A	G/C	G/T	T/T
UBC	P. balsamifera	LOV10	MALE	MALE	G/A	C/T	C/T	G/G		G/A	T/C	G/A	C/C		G/A	G/A	G/A	C/T	C/T		C/C	T/T	T/C	T/C	C/T	T/G	C/G	G/G	A/C	G/A	G/A	G/A	G/G	T/C	T/T	C/A	C/C	T/C	A/T	C/G	G/A	G/C	G/T	T/T
UBC	P. balsamifera	LOV11	MALE	MALE	G/A	C/T	C/T	G/G		G/A	T/C	G/A	C/C		A/A	A/A	A/A	T/T	T/T		C/C	T/C	T/C	T/T	C/T	T/G	C/G	G/G	A/C	G/A	G/G	G/A	G/G	T/C	T/T	C/A	A/C	T/C	A/T	C/G	G/A	G/C	G/T	T/T
UBC	P. balsamifera	LOV12		MALE	G/A	C/T	C/T	G/T		G/A	T/C	G/A	C/G		A/A	A/A	A/A	T/T	T/T		C/C	T/C	T/C	T/C	C/T	T/G	C/G	G/G	A/C	G/A	G/A	G/A	G/A	T/C	T/T	C/A	C/C	T/C	A/T	C/G	G/A	G/C	G/T	T/A
UBC	P. balsamifera	LOV15	MALE	MALE	G/A	C/T	C/T	G/T		G/A	T/C	G/A	C/G		A/A	G/A	A/A	C/T	C/T		C/C	T/C	T/C	T/C	C/T	T/G	C/G	G/G	A/C	G/A	G/A	G/A	G/A	T/C	T/T	C/A	C/C	T/C	A/T	C/G	G/A	G/C	G/T	T/A
UBC	P. balsamifera	MAN7		MALE	G/A	C/T	C/T	G/G		G/A	T/C	G/A	C/C		A/A	G/A	A/A	C/T	C/T		T/C	T/C	T/C	T/C	C/T	T/G	C/G	G/G	A/C	G/A	G/A	G/G	G/G	T/C	T/C	C/A	A/C	T/C	A/T	C/G	G/A	G/C	G/T	T/T
UBC	P. balsamifera	MAN8		MALE	G/A	C/T	C/C	G/G		G/A	T/C	G/A	C/C		A/A	G/A	G/G	C/T	C/T		C/C	T/C	T/C	T/C	C/T	T/G	C/G	G/G	A/C	G/A	G/G	G/A	G/G	T/C	T/T	C/A	C/C	T/C	A/T	C/G	G/A	G/C	G/T	T/A
UBC	P. balsamifera	MAN9		MALE	G/A	C/T	C/C	G/T		G/A	T/C	G/A	C/G		A/A	G/A	G/A	C/T	C/T		C/C	T/C	T/C	T/C	C/T	T/G	C/G	G/G	A/A	G/A	G/A	G/G	G/C	T/C	T/T	C/A	C/C	T/C	A/T	C/G	G/A	G/C	G/T	T/A
UBC	P. balsamifera	MAN11		MALE	G/A	C/T	C/T	G/T		G/A	T/C	G/A	C/G		G/A	G/A	G/A	C/T	C/T		C/C	T/C	T/C	T/C	C/T	T/G	C/G	G/G	A/C	G/A	G/A	G/A	G/A	T/C	T/T	C/A	C/C	T/C	A/T	C/G	G/A	G/C	G/T	T/A
UBC	P. balsamifera	MAN12		MALE	G/A	C/T	C/T	G/T		G/A	T/C	G/A	C/G		A/A	A/A	A/A	T/T	T/T		T/C	T/C	T/C	T/C	C/T	T/G	C/G	G/G	A/A	G/A	G/A	G/A	G/A	T/C	T/C	C/A	A/C	T/C	A/T	C/G	G/A	G/C	G/T	T/A
UBC	P. balsamifera	MAN13		MALE	G/A	C/T	C/T	G/G		G/A	T/C	G/A	C/C		A/A	G/A	G/A	C/T	T/T		C/C	T/C	T/C	T/C	C/T	T/G	C/G	G/G	A/C	G/A	G/G	G/A	G/C	T/C	T/T	C/A	A/C	T/C	A/T	C/G	G/A	G/C	G/T	T/T
UBC	P. balsamifera	MAT1	MALE	MALE	G/A	C/T	C/T	G/T		G/A	T/C	G/A	C/G		A/A	G/A	G/A	C/T	C/T		C/C	T/C	T/C	T/C	C/T	T/G	C/G	G/G	A/C	G/A	G/A	G/A	G/A	T/C	T/T	C/A	C/C	T/C	A/T	C/G	G/A	G/C	G/T	T/A
UBC	P. balsamifera	MAT2	MALE	MALE	G/A	C/T	C/T	G/T		G/A	T/C	G/A	C/G		A/A	G/A	G/A	C/T	T/T		C/C	T/C	T/C	T/C	C/T	T/G	C/G	G/G	A/C	G/A	G/A	G/A	G/A	T/C	T/T	C/A	C/C	T/C	A/T	C/G	G/A	G/C	G/T	T/A
UBC	P. balsamifera	MAT4		MALE	G/A	C/C	C/T	G/G		G/A	T/C	G/A	C/G		G/A	G/A	G/A	C/T	T/T		C/C	T/C	T/C	T/C	C/T	T/G	C/G	G/G	A/C	G/A	G/A	G/A	G/A	T/C	T/T	C/A	C/C	T/C	A/T	C/G	G/A	G/C	G/T	T/A
UBC	P. balsamifera	MAT6		MALE	G/A	C/T	C/T	G/T		G/A	T/C	G/A	C/G		A/A	A/A	G/A	C/T	C/T		C/C	T/C	T/C	T/C	C/T	T/G	C/G	G/G	A/C	G/A	G/A	G/A	G/A	T/C	T/T	C/A	C/C	T/C	A/T	C/G	G/A	G/C	G/T	T/A
UBC	P. balsamifera	MAT8		MALE	G/A	C/T	C/T	G/T		G/A	T/C	G/A	C/G		A/A	A/A	G/A	C/T	C/T		C/C	T/C	T/C	T/C	C/T	T/G	C/G	G/G	A/C	G/A	G/A	G/A	G/A	T/C	T/T	C/A	C/C	T/C	A/T	C/G	G/A	G/C	G/T	T/A
UBC	P. balsamifera	MAT11		MALE	G/A	C/T	C/T	G/T		G/A	T/C	G/A	C/G		A/A	G/A	A/A	C/T	C/T		C/C	T/C	T/C	T/C	C/T	T/G	C/G	G/G	A/C	G/A	G/A	G/A	G/A	T/C	T/T	C/A	C/C	T/C	A/T	C/G	G/A	G/C	G/T	T/T
UBC	P. balsamifera	MAT12		MALE	G/A	C/T	C/T	G/T		G/A	T/C	G/A	C/G		G/A	G/A	G/A	C/T	C/T		C/C	T/C	T/C	T/T	C/T	T/G	C/G	G/G	A/C	G/A	G/A	G/A	G/A	T/C	T/T	C/A	C/C	T/C	A/T	C/G	G/A	G/C	G/T	T/A
UBC	P. balsamifera	MEL2		MALE	G/A	C/T	C/T	G/T		G/A	T/C	G/A	C/G		A/A	G/A	G/A	C/T	C/T		C/C	T/C	T/C	T/C	C/T	T/G	C/G	G/G	A/C	G/A	G/A	G/G	G/A	T/C	T/T	C/A	C/C	T/C	A/T	C/G	G/A	G/C	G/T	T/A
UBC	P. balsamifera	MEL3		MALE	G/G	C/C	C/C	G/G		G/A	T/C	G/A	C/G		G/G	G/A	G/A	C/T	C/T		C/C	T/C	T/T	T/C	C/T	T/G	C/G	G/G	A/A	G/G	G/A	G/G	G/G	T/C	T/T	C/A	C/C	T/C	A/A	C/G	G/G	G/C	G/T	T/A
UBC	P. balsamifera	MEL6		MALE	G/G	C/C	C/T	G/G		G/A	T/C	G/A	C/C		A/A	A/A	A/A	C/T	T/T		C/C	T/C	T/C	T/C	C/T	T/G	C/G	G/G	A/C	G/A	G/A	G/A	G/G	T/C	T/T	C/A	A/C	T/C	A/T	C/G	G/A	G/C	G/T	T/T
UBC	P. balsamifera	MEL13		MALE	G/A	C/T	C/T	G/T		G/A	T/C	G/A	C/G		A/A	G/A	A/A	T/T	T/T		C/C	T/C	T/C	T/C	C/T	T/G	C/G	G/G	A/C	G/A	G/A	G/A	G/A	T/C	T/T	C/A	C/C	T/C	A/T	C/G	G/A	G/C	G/T	T/A
UBC	P. balsamifera	MEL14		MALE	G/A	C/T	C/T	G/T		G/A	T/C	G/A	C/G		A/A	G/A	A/A	C/T	C/C		C/C	T/C	T/C	T/C	C/T	T/G	C/G	G/G	A/C	G/A	G/A	G/A	G/A	T/C	T/T	C/A	C/C	T/C	A/T	C/G	G/A	G/C	G/T	T/A
UBC	P. balsamifera	MGR5		MALE	G/A	C/T	C/T	G/G		G/A	T/C	G/A	C/C		A/A	A/A	A/A	C/T	C/T		T/C	T/C	T/C	T/C	C/T	T/G	C/G	G/G	A/C	G/A	G/A	G/A	G/G	T/C	T/C	C/A	A/C	T/C	A/T	C/G	G/A	G/C	G/T	T/T
UBC	P. balsamifera	MGR11		MALE	G/A	C/T	C/T	G/G		G/A	T/C	G/A	C/C		G/A	G/A	G/G	C/T	T/T		C/C	T/C	T/C	T/C	C/T	T/G	C/G	G/G	A/C	G/G	G/A	G/A	G/G	T/C	T/T	C/A	C/C	T/C	A/T	C/G	G/A	G/C	G/T	T/A
UBC	P. balsamifera	MIN2		MALE	G/A	C/T	C/T	G/G		G/A	T/C	G/A	C/C		A/A	A/A	A/A	C/T	C/T		T/C	T/C	T/C	T/C	C/T	T/G	C/G	G/G	A/C	G/A	G/A	G/A	G/G	T/C	T/C	C/A	A/C	T/C	A/T	C/G	G/A	G/C	G/T	T/T
UBC	P. balsamifera	MIN3		MALE	G/A	C/T	C/C	G/G		G/A	T/C	G/A	C/C		A/A	G/A	A/A	T/T	T/T		T/C	T/C	T/C	T/C	C/T	T/G	C/G	G/G	A/C	G/A	G/G	G/A	G/G	T/C	T/C	C/A	A/C	T/C	A/T	C/G	G/A	G/C	G/T	T/T
UBC	P. balsamifera	MIN8		MALE	G/A	C/T	C/T	G/G		G/A	T/C	G/A	C/G		A/A	G/A	A/A	T/T	T/T		C/C	T/C	T/C	T/C	C/T	T/G	C/G	G/G	A/C	G/A	G/A	G/A	G/G	T/C	T/T	C/A	C/C	T/C	A/T	C/G	G/A	G/C	G/T	T/A
UBC	P. balsamifera	MIN9		MALE	G/A	C/T	C/T	G/T		G/A	T/C	G/A	C/G		A/A	A/A	G/A	C/T	C/T		C/C	T/C	T/C	T/C	C/T	T/G	C/G	G/G	A/C	G/A	G/A	G/A	G/A	T/C	T/T	C/A	C/C	T/C	A/T	C/G	G/A	G/C	G/T	T/A
UBC	P. balsamifera	MIN12		MALE	G/A	C/C	C/T	G/T		G/A	T/C	G/A	C/G		A/A	A/A	A/A	C/T	T/T		C/C	T/C	T/C	T/C	C/T	T/G	C/G	G/G	A/A	G/A	G/A	G/A	G/A	T/C	T/T	C/A	C/C	T/C	A/T	C/G	G/A	G/C	G/T	T/A
UBC	P. balsamifera	MTN3		MALE	G/A	C/T	C/T	G/G		G/A	T/C	G/A	C/G		G/A	G/A	G/A	C/T	C/T		C/C	T/C	T/C	T/C	C/T	T/G	C/G	G/G	A/C	G/G	G/A	G/A	G/A	T/C	T/T	C/A	C/C	T/C	A/T	C/G	G/A	G/C	G/T	T/A
UBC	P. balsamifera	MTN4		MALE	G/A	C/T	C/T	G/T		G/A	T/C	G/A	C/G		G/A	G/A	G/A	C/T	C/T		C/C	T/C	T/C	T/C	C/T	T/G	C/G	G/G	A/C	G/A	G/A	G/G	G/G	T/C	T/T	C/A	C/C	T/C	A/T	C/G	G/A	G/C	G/T	T/A
UBC	P. balsamifera	MTN8		MALE	G/A	C/T	C/T	G/T		G/A	T/C	G/A	C/G		G/A	G/A	G/A	C/T	C/T		T/C	T/C	T/C	T/C	C/T	T/G	C/G	G/G	A/C	G/A	G/A	G/A	G/A	T/C	T/C	C/A	A/C	T/C	A/T	C/G	G/A	G/C	G/T	T/A
UBC	P. balsamifera	MTN12		MALE	G/G	C/C	C/C	G/T		G/A	T/C	G/A	C/G		G/A	G/A	G/A	C/T	C/T		C/C	T/C	T/C	T/C	C/T	T/G	C/G	G/G	A/C	G/A	G/A	G/A	G/A	T/C	T/T	C/A	C/C	T/C	A/T	C/G	G/A	G/C	G/T	T/A
UBC	P. balsamifera	MTN13		MALE	G/A	C/T	C/C	G/G		G/A	T/C	G/A	C/C		G/A	G/A	G/G	C/T	C/T		C/C	T/C	T/C	T/C	C/T	T/G	C/G	G/G	A/C	G/A	G/G	G/A	G/G	T/C	T/T	C/A	C/C	T/C	A/T	C/G	G/A	G/C	G/T	T/A
UBC	P. balsamifera	NWL1		MALE	G/A	C/T	C/T	G/T		G/A	T/C	G/A	C/G		A/A	G/A	A/A	C/T	C/T		C/C	T/C	T/C	T/C	C/T	T/G	C/G	G/G	A/C	G/A	G/A	G/G	G/G	T/C	T/T	C/A	C/C	T/C	A/T	C/G	G/A	G/C	G/T	T/A
UBC	P. balsamifera	NWL2		MALE	G/A	C/C	C/T	G/G		G/A	T/C	G/A	C/C		A/A	G/A	A/A	C/T	C/T		C/C	T/C	T/C	T/C	C/T	T/G	C/G	G/G	A/C	G/G	G/A	G/A	G/C	T/C	T/T	C/A	A/C	T/C	A/T	C/G	G/A	G/C	G/T	T/T
UBC	P. balsamifera	NWL5		MALE	G/A	C/T	C/T	G/T		G/A	T/C	G/A	C/G		A/A	G/A	G/A	C/T	C/T		C/C	T/C	T/C	T/C	C/T	T/G	C/G	G/G	A/C	G/A	G/A	G/A	G/A	T/C	T/T	C/A	C/C	T/C	A/T	C/G	G/A	G/C	G/T	T/A
UBC	P. balsamifera	NWL8		MALE	G/A	C/T	C/T	G/T		G/A	T/C	G/A	C/G		A/A	A/A	A/A	C/T	C/T		C/C	T/C	T/C	T/C	C/T	T/G	C/G	G/G	A/C	G/G	G/A	G/A	G/A	T/C	T/T	C/A	C/C	T/C	A/T	C/G	G/A	G/C	G/T	T/A
UBC	P. balsamifera	NWL12		MALE	G/A	C/T	C/T	G/T		G/A	T/C	G/A	C/G		A/A	A/A	A/A	T/T	T/T		C/C	T/C	T/C	T/C	C/T	T/G	C/G	G/G	A/C	G/A	G/A	G/A	G/A	T/C	T/T	C/A	C/C	T/C	A/T	C/G	G/A	G/C	G/T	T/A
UBC	P. balsamifera	NWL14		MALE	G/G	C/C	C/C	G/G		G/A	T/C	G/A	C/C		./.	G/G	./.	./.	./.		C/C	T/C	T/C	T/C	C/T	T/C	C/G	G/G	A/C	G/A	G/A	G/A	G/C	T/C	T/T	C/A	A/C	T/T	A/T	C/G	G/A	G/C	G/T	T/T
UBC	P. balsamifera	NWL-11-03	MALE	MALE	G/A	C/T	C/T	G/G		G/A	T/C	G/A	C/C		A/A	A/A	A/A	T/T	T/T		C/C	T/C	T/C	T/C	C/T	T/G	C/G	G/G	A/C	G/A	G/A	G/A	G/G	T/C	T/T	C/A	A/C	T/C	A/T	C/G	G/A	G/C	G/T	T/T
UBC	P. balsamifera	NWL-11-08	MALE	MALE	G/A	C/T	C/T	G/G		G/A	T/C	G/A	C/G		A/A	G/A	A/A	C/T	C/T		C/C	T/T	T/C	T/C	C/T	T/G	C/G	G/G	A/C	G/A	G/A	G/A	G/A	T/C	T/T	C/A	C/C	T/C	A/T	C/G	G/A	G/C	G/T	T/A
UBC	P. balsamifera	NWL-11-12	MALE	MALE	G/A	C/T	C/T	G/G		G/A	T/C	G/A	C/C		A/A	G/A	G/A	C/T	C/T		C/C	T/C	T/C	T/T	C/T	T/G	C/G	G/G	A/C	G/G	G/G	G/G	G/G	T/C	T/T	C/A	C/C	T/C	A/T	C/G	G/A	G/C	G/T	T/T
UBC	P. balsamifera	POR1		MALE	G/A	C/T	C/T	G/T		G/A	T/C	G/A	C/G		A/A	G/A	G/A	C/T	C/T		C/C	T/C	T/C	T/C	C/T	T/G	C/G	G/G	A/C	G/G	G/A	G/A	G/A	T/C	T/T	C/A	C/C	T/C	A/T	C/G	G/A	G/C	G/T	T/A
UBC	P. balsamifera	POR5		MALE	G/A	C/T	C/T	G/G		G/A	T/C	G/A	C/C		G/A	G/A	G/A	C/T	C/T		C/C	T/C	T/C	T/C	C/T	T/G	C/G	G/G	A/C	G/A	G/A	G/A	G/C	T/C	T/T	C/A	A/C	T/C	A/T	C/G	G/A	G/C	G/T	T/T
UBC	P. balsamifera	POR6		MALE	G/A	C/T	C/C	G/G		G/A	T/C	G/A	C/C		A/A	G/A	A/A	C/T	C/T		C/C	T/T	T/C	T/T	C/T	T/G	C/G	G/G	A/C	G/A	G/A	G/A	G/G	T/C	T/T	C/A	A/C	T/T	A/T	C/G	G/A	G/C	G/T	T/T
UBC	P. balsamifera	POR7		MALE	G/A	C/T	C/C	G/G		G/A	T/C	G/A	C/C		A/A	A/A	G/G	T/T	T/T		C/C	T/C	T/C	T/C	C/T	T/G	C/G	G/G	A/C	G/G	G/A	G/A	G/G	T/C	T/T	C/A	C/C	T/C	A/T	C/G	G/A	G/C	G/T	T/T
UBC	P. balsamifera	POR9		MALE	G/A	C/T	C/T	G/T		G/A	T/C	G/A	C/G		A/A	G/A	G/A	C/T	C/T		T/C	T/C	T/C	T/C	C/T	T/G	C/G	A/G	A/C	G/G	G/A	G/A	G/A	T/C	T/C	C/A	A/C	T/C	A/T	C/G	G/A	G/C	G/T	T/A
UBC	P. balsamifera	POR12		MALE	G/A	C/T	C/C	G/G		G/A	T/C	G/A	C/G		A/A	G/A	G/A	C/T	C/T		T/C	T/C	T/C	T/C	C/T	T/G	C/G	G/G	A/C	G/A	G/A	G/A	G/A	T/C	T/C	C/A	A/C	T/C	A/T	C/G	G/A	G/C	G/T	T/A
UBC	P. balsamifera	RNA1		MALE	G/A	C/T	C/T	G/G		G/A	T/C	G/A	C/C		A/A	A/A	A/A	T/T	T/T		C/C	T/C	T/C	T/C	C/T	T/G	C/G	G/G	A/C	G/A	G/A	G/A	G/C	T/C	T/T	C/A	A/C	T/C	A/T	C/G	G/A	G/C	G/T	T/T
UBC	P. balsamifera	RNA4		MALE	G/A	C/T	C/T	G/T		G/A	T/C	G/A	C/G		G/A	A/A	A/A	C/T	C/T		C/C	T/C	T/C	T/C	C/T	T/G	C/G	G/G	A/A	G/A	G/A	G/A	G/A	T/C	T/T	C/A	C/C	T/C	A/T	C/G	G/A	G/C	G/T	T/A
UBC	P. balsamifera	RNA5		MALE	G/A	C/T	C/T	G/T		G/A	T/C	G/A	C/G		G/A	A/A	A/A	T/T	T/T		C/C	T/C	T/C	T/C	C/T	T/G	C/G	G/G	A/C	G/A	G/A	G/A	G/A	T/C	T/T	C/A	C/C	T/C	A/T	C/G	G/A	G/C	G/T	T/A
UBC	P. balsamifera	RNA6		MALE	G/A	C/T	C/T	G/G		G/A	T/C	G/A	C/C		A/A	G/A	G/A	C/T	C/T		C/C	T/C	T/T	T/C	C/T	T/G	C/G	G/G	A/C	G/G	G/A	G/G	G/G	T/C	T/T	C/A	A/C	T/C	A/T	C/G	G/A	G/C	G/T	T/T
UBC	P. balsamifera	RNA8		MALE	G/A	C/T	C/T	G/G		G/A	T/C	G/A	C/C		A/A	A/A	A/A	T/T	T/T		C/C	T/C	T/T	T/C	T/T	T/G	C/G	G/G	A/C	G/A	G/A	G/A	G/G	T/C	T/T	C/A	A/C	T/C	A/T	C/G	G/A	G/C	G/T	T/T
UBC	P. balsamifera	RNA10		MALE	G/A	C/C	C/C	G/G		G/A	T/C	G/A	C/C		A/A	G/A	A/A	C/T	C/T		C/C	T/C	T/C	T/C	C/T	T/G	C/G	G/G	A/C	G/G	G/G	G/A	G/C	T/C	T/T	C/A	C/C	T/C	A/T	C/G	G/A	G/C	G/T	T/T
UBC	P. balsamifera	RNA13		MALE	G/A	C/T	C/T	G/G		G/A	T/C	G/A	C/C		A/A	G/A	A/A	C/T	C/T		C/C	T/C	T/C	T/C	C/T	T/G	C/G	G/G	A/C	G/A	G/G	G/A	G/G	T/C	T/T	C/A	A/C	T/C	A/T	C/G	G/A	G/C	G/T	T/T
UBC	P. balsamifera	RNA14		MALE	G/A	C/T	C/T	G/G		G/A	T/C	G/A	C/C		A/A	G/G	A/A	C/T	C/T		C/C	T/C	T/C	T/C	C/T	T/G	C/G	G/G	A/C	G/A	G/G	G/A	G/G	T/C	T/T	C/A	A/C	T/C	A/T	C/G	G/A	G/C	G/T	T/T
UBC	P. balsamifera	SOU4		MALE	G/A	C/T	C/T	G/T		G/A	T/C	G/G	C/C		A/A	A/A	A/A	C/T	C/T		C/C	T/C	T/C	T/C	C/T	T/G	C/G	G/G	A/C	G/G	G/A	G/A	G/A	T/C	T/T	C/A	C/C	T/C	A/T	C/G	G/A	G/C	G/T	T/A
UBC	P. balsamifera	SOU8		MALE	G/A	C/T	C/T	G/G		G/A	T/C	G/A	C/C		A/A	A/A	A/A	T/T	T/T		C/C	T/T	T/T	T/T	C/T	T/G	C/G	G/G	A/C	G/A	G/A	G/A	G/G	T/C	T/T	C/A	A/C	T/C	A/T	C/G	G/A	G/C	G/T	T/T
UBC	P. balsamifera	SOU12		MALE	G/A	C/T	C/C	G/G		G/A	T/C	G/A	C/C		A/A	A/A	G/G	C/T	C/T		T/C	T/C	T/C	T/C	C/T	T/G	C/G	G/G	A/C	G/A	G/G	G/A	G/C	T/C	T/C	C/A	A/C	T/C	A/T	C/G	G/A	G/C	G/T	T/A
UBC	P. balsamifera	SOU13		MALE	G/A	C/T	C/C	G/G		G/A	T/C	G/A	C/C		A/A	G/A	G/G	C/T	C/T		C/C	T/C	T/C	T/C	C/T	T/G	C/G	G/G	A/C	G/A	G/G	G/A	G/C	T/C	T/T	C/A	C/C	T/C	A/T	C/G	G/A	G/C	G/T	T/A
UBC	P. balsamifera	SOU15		MALE	G/A	C/T	C/T	G/T		G/A	T/C	G/A	C/G		A/A	G/A	A/A	C/T	C/T		C/C	T/C	T/C	T/C	C/T	T/G	C/G	G/G	A/C	G/A	G/A	G/A	G/A	T/C	T/T	C/A	C/C	T/C	A/T	C/G	G/A	G/C	G/T	T/A
UBC	P. balsamifera	SRD3		MALE	G/A	C/T	C/T	G/G		G/A	T/C	G/A	C/C		A/A	G/A	G/A	C/T	C/T		C/C	T/C	T/C	T/C	C/T	T/G	C/G	G/G	A/C	G/A	G/A	G/A	G/C	T/C	T/T	C/A	A/C	T/C	A/T	C/G	G/A	G/C	G/T	T/T
UBC	P. balsamifera	SRD4		MALE	G/A	C/T	C/T	G/G		G/A	T/C	G/A	C/G		A/A	G/A	G/A	C/T	C/T		C/C	T/C	T/C	T/C	C/T	T/G	C/G	G/G	A/C	G/A	G/A	G/A	G/A	T/C	T/T	C/A	C/C	T/C	A/T	C/G	G/A	G/C	G/T	T/A
UBC	P. balsamifera	SRD5		MALE	G/G	C/C	C/T	G/G		G/A	T/C	G/A	C/C		A/A	G/A	G/A	C/T	C/T		C/C	T/C	T/C	T/C	C/T	T/G	C/G	G/G	A/C	G/A	G/A	G/A	G/G	T/C	T/T	C/A	A/C	T/C	A/T	C/G	G/A	G/C	G/T	T/T
UBC	P. balsamifera	SRD8		MALE	G/A	C/T	C/T	G/G		G/A	T/C	G/A	C/C		A/A	A/A	A/A	T/T	T/T		T/C	T/C	T/C	T/C	C/T	T/G	C/G	G/G	A/C	G/G	G/A	G/A	G/G	T/C	T/C	C/A	A/C	T/C	A/T	C/G	G/A	G/C	G/T	T/T
UBC	P. balsamifera	SRD9		MALE	G/A	C/T	C/T	G/T		G/A	T/C	G/A	C/G		A/A	A/A	G/A	T/T	T/T		C/C	T/C	T/C	T/C	C/T	T/G	C/G	G/G	A/C	G/A	G/A	G/A	G/A	T/C	T/T	C/A	C/C	T/C	A/T	C/G	G/A	G/C	G/T	T/A
UBC	P. balsamifera	SRD10		MALE	G/G	C/C	C/T	G/G		G/A	T/C	G/A	C/C		./.	G/G	G/G	C/C	C/C		C/C	T/C	T/C	T/C	C/T	T/G	C/G	G/G	A/C	G/A	G/A	G/A	G/A	T/C	T/T	C/A	C/C	T/C	A/T	C/G	G/A	G/C	G/T	T/T
UBC	P. balsamifera	SRD11		MALE	G/A	C/T	C/T	G/G		G/A	T/C	G/A	C/C		G/A	G/A	G/A	C/T	C/T		C/C	T/C	T/C	T/C	C/T	T/G	C/G	G/G	A/C	G/A	G/A	G/A	G/G	T/C	T/T	C/A	C/C	T/C	A/T	C/G	G/A	G/C	G/T	T/T
UBC	P. balsamifera	SRD12		MALE	G/A	C/T	C/T	G/G		G/A	T/C	G/G	C/G		A/A	G/A	A/A	C/T	C/T		C/C	T/C	T/C	T/C	C/T	T/G	C/G	G/G	A/C	G/A	G/A	G/A	G/A	T/C	T/T	C/A	C/C	T/C	A/T	C/G	G/A	G/C	G/T	T/A
UBC	P. balsamifera	SRD13		MALE	G/A	C/T	C/T	G/G		G/A	T/C	G/A	C/C		A/A	A/A	A/A	T/T	T/T		C/C	T/C	T/C	T/T	C/T	T/G	C/G	G/G	A/C	G/A	G/G	G/A	G/G	T/C	T/T	C/A	A/C	T/C	A/T	C/G	G/A	G/C	G/T	T/T
UBC	P. balsamifera	SRD14		MALE	G/A	C/T	C/T	G/G		G/A	T/C	G/A	C/C		A/A	A/A	A/A	C/T	C/T		C/C	T/T	T/C	T/C	C/T	T/G	C/G	G/G	A/C	G/A	G/A	G/A	G/C	T/C	T/T	C/A	A/C	T/C	A/T	C/G	G/A	G/C	G/T	T/T
UBC	P. balsamifera	SRD15		MALE	G/G	C/C	C/T	G/G		G/A	T/C	G/A	C/C		G/A	G/A	G/A	C/T	C/T		C/C	T/C	T/C	T/C	C/T	T/G	C/G	G/G	A/C	G/A	G/A	G/A	G/C	T/C	T/T	C/A	A/C	T/C	A/T	C/G	G/A	G/C	G/T	T/T
UBC	P. balsamifera	STL1		MALE	G/A	C/T	C/T	G/T		G/A	T/C	G/A	C/G		G/A	G/A	G/A	C/T	C/T		C/C	T/C	T/C	T/C	C/T	T/G	C/G	G/G	A/C	G/A	G/A	G/A	G/A	T/C	T/T	C/A	C/C	T/C	A/T	C/G	G/A	G/C	G/T	T/A
UBC	P. balsamifera	STL2		MALE	G/A	C/T	C/T	G/T		G/A	T/C	G/A	C/G		G/A	G/A	G/A	C/T	C/T		C/C	T/C	T/C	T/C	C/T	T/G	C/G	G/G	A/C	G/A	G/A	G/A	G/A	T/C	T/T	C/A	C/C	T/C	A/T	C/G	G/A	G/C	G/T	T/A
UBC	P. balsamifera	STL8		MALE	G/A	C/T	C/C	G/G		G/A	T/C	G/A	C/C		A/A	A/A	G/G	C/T	T/T		C/C	T/C	T/C	T/C	C/T	T/G	C/G	G/G	A/C	G/A	G/A	G/A	G/G	T/C	T/T	C/A	C/C	T/C	A/T	C/G	G/A	G/C	G/T	T/A
UBC	P. balsamifera	STL9		MALE	G/A	C/T	C/T	G/G		G/A	T/C	G/A	C/G		G/A	G/A	G/A	C/T	C/T		C/C	T/C	T/C	T/C	C/T	T/G	C/G	G/G	A/C	G/A	G/A	G/A	G/A	T/C	T/T	C/A	C/C	T/C	A/T	C/G	G/A	G/C	G/T	T/A
UBC	P. balsamifera	STL10		MALE	G/A	C/T	C/T	G/G		G/A	T/C	G/A	C/C		A/A	G/A	A/A	T/T	T/T		C/C	T/C	T/C	T/C	C/T	T/G	C/G	G/G	A/C	G/A	G/A	G/A	G/G	T/C	T/T	C/A	A/C	T/C	A/T	C/G	G/A	G/C	G/T	T/T
UBC	P. balsamifera	STL13		MALE	G/A	C/T	C/C	G/G		G/A	T/C	G/A	C/C		G/A	A/A	G/A	C/T	C/T		C/C	T/C	T/C	T/T	C/T	T/G	C/G	G/G	A/C	G/A	G/A	G/A	G/G	T/C	T/T	C/A	A/C	T/C	A/T	C/G	G/A	G/C	G/T	T/T
UBC	P. balsamifera	STO4		MALE	G/A	C/T	C/T	G/G		G/A	T/C	G/A	C/C		A/A	A/A	A/A	C/T	C/T		C/C	T/C	T/C	T/C	C/T	T/G	C/G	G/G	A/C	G/A	G/G	G/A	G/G	T/C	T/T	C/A	A/C	T/C	A/T	C/G	G/A	G/C	G/T	T/T
UBC	P. balsamifera	STO6		MALE	G/A	C/T	C/T	G/T		G/A	T/C	G/A	C/G		A/A	A/A	A/A	C/T	C/T		C/C	T/C	T/C	T/C	C/T	T/G	C/G	G/G	A/C	G/A	G/A	G/A	G/A	T/C	T/T	C/A	C/C	T/C	A/T	C/G	G/A	G/C	G/T	T/A
UBC	P. balsamifera	STO7		MALE	G/A	C/T	C/T	G/G		G/A	T/C	G/G	C/C		G/A	A/A	A/A	T/T	T/T		C/C	T/C	T/C	T/C	T/T	T/G	C/G	G/G	A/C	G/A	G/G	G/A	G/G	T/C	T/T	C/A	C/C	T/C	A/T	C/G	G/G	G/C	G/T	T/T
UBC	P. balsamifera	STO11		MALE	G/A	C/T	C/T	G/G		G/A	T/C	G/A	C/C		A/A	G/A	G/G	C/T	T/T		C/C	T/C	T/C	T/C	C/T	T/G	C/G	G/G	A/C	G/A	G/A	G/A	G/C	T/C	T/T	C/A	C/C	T/C	A/T	C/G	G/A	G/C	G/T	T/A
UBC	P. balsamifera	STO12		MALE	G/A	C/T	C/T	G/G		G/A	T/C	G/A	C/C		G/A	G/A	G/A	C/T	C/T		C/C	T/C	T/C	T/T	C/T	T/G	C/G	G/G	A/C	G/A	G/A	G/A	G/G	T/C	T/T	C/A	C/C	T/C	A/T	C/G	G/A	G/C	G/T	T/T
UBC	P. balsamifera	WAD2		MALE	G/G	C/C	C/C	G/G		G/A	T/C	G/A	C/C		A/A	G/A	G/A	C/T	T/T		C/C	T/C	T/C	T/C	T/T	T/G	C/G	G/G	A/C	G/A	G/G	G/A	G/G	T/C	T/T	C/A	A/C	T/C	A/T	C/G	G/A	G/C	G/T	T/T
UBC	P. balsamifera	WAD3		MALE	G/A	C/T	C/T	G/G		G/A	T/C	G/A	C/C		A/A	G/A	A/A	T/T	T/T		C/C	T/C	T/C	T/C	C/T	T/G	C/G	G/G	A/C	G/A	G/G	G/A	G/G	T/C	T/T	C/A	A/C	T/C	A/T	C/G	G/A	G/C	G/T	T/T
UBC	P. balsamifera	WAD4		MALE	G/A	C/T	C/T	G/G		G/A	T/C	G/A	C/C		A/A	G/A	G/A	C/T	C/T		C/C	T/C	T/C	T/C	C/T	T/G	C/G	G/G	A/C	G/A	G/G	G/A	G/C	T/C	T/T	C/A	A/C	T/C	A/T	C/G	G/A	G/C	G/T	T/T
UBC	P. balsamifera	WAD6	MALE	MALE	G/A	C/T	C/T	G/G		G/A	T/C	G/A	C/G		A/A	G/A	A/A	C/T	C/T		C/C	T/C	T/C	T/C	C/T	T/G	C/G	G/G	A/C	G/A	G/A	G/A	G/A	T/C	T/T	C/A	C/C	T/C	A/T	C/G	G/A	G/C	G/T	T/T
UBC	P. balsamifera	WAD7		MALE	G/A	C/T	C/T	G/T		G/A	T/C	G/A	C/G		A/A	G/A	A/A	C/T	C/T		C/C	T/C	T/C	T/C	C/T	T/G	C/G	G/G	A/C	G/A	G/A	G/A	G/A	T/C	T/T	C/A	C/C	T/C	A/T	C/G	G/A	G/C	G/T	T/A
UBC	P. balsamifera	WAD8	MALE	MALE	G/A	C/T	C/T	G/G		G/A	T/C	G/A	C/C		G/A	G/A	G/A	C/T	C/T		T/C	T/C	T/C	T/C	C/T	T/G	C/G	G/G	A/C	G/A	G/A	G/A	G/G	T/C	T/C	C/A	A/C	T/C	A/T	C/G	G/A	G/C	G/T	T/T
UBC	P. balsamifera	WAD9		MALE	G/A	C/T	C/T	G/G		G/A	T/C	G/A	C/C		A/A	A/A	A/A	C/T	C/T		C/C	T/C	T/C	T/C	C/T	T/G	C/G	G/G	A/C	G/A	G/G	G/A	G/G	T/C	T/T	C/A	C/C	T/C	A/T	C/G	G/A	G/C	G/T	T/T
UBC	P. balsamifera	WAD12		MALE	G/A	C/T	C/T	G/T		G/A	T/C	G/A	C/G		A/A	A/A	A/A	C/T	C/T		T/C	T/C	T/C	T/C	C/T	T/G	C/G	G/G	A/A	G/A	G/A	G/A	G/A	T/C	T/C	C/A	A/C	T/C	A/T	C/G	G/A	G/C	G/T	T/A
UBC	P. balsamifera	WAD13		MALE	G/A	C/T	C/C	G/G		G/A	T/C	G/A	C/C		A/A	A/A	G/G	T/T	T/T		C/C	T/C	T/C	T/C	C/T	T/G	C/G	G/G	A/C	G/A	G/G	G/A	G/C	T/C	T/C	C/A	A/C	T/T	A/T	C/G	G/G	G/C	G/T	T/A
UBC	P. balsamifera	WHR1		MALE	G/A	C/T	C/T	G/G		G/A	T/C	G/A	C/C		A/A	G/A	A/A	C/T	C/T		C/C	T/C	T/C	T/C	C/T	T/G	C/G	G/G	A/C	G/A	G/G	G/A	G/C	T/C	T/T	C/A	A/C	T/C	A/T	C/G	G/A	G/C	G/T	T/T
UBC	P. balsamifera	WHR2		MALE	G/A	C/T	C/T	G/G		G/A	T/C	G/A	C/C		A/A	A/A	G/A	C/T	C/T		C/C	T/C	T/C	T/C	C/T	T/G	C/G	G/G	A/C	G/A	G/G	G/A	G/G	T/C	T/T	C/A	C/C	T/C	A/T	C/G	G/A	G/C	G/T	T/T
UBC	P. balsamifera	WHR4		MALE	G/G	C/C	C/T	G/G		G/A	T/C	G/A	C/C		A/A	G/A	A/A	C/T	C/T		C/C	T/C	T/C	T/C	C/T	T/G	C/G	G/G	A/C	G/A	G/G	G/A	G/G	T/C	T/T	C/A	C/C	T/C	A/T	C/G	G/A	G/C	G/T	T/T
UBC	P. balsamifera	WHR15		MALE	G/A	C/T	C/T	G/G		G/A	T/C	G/A	C/C		A/A	A/A	A/A	T/T	T/T		C/C	T/C	T/C	T/C	C/T	T/G	C/G	G/G	A/C	G/A	G/A	G/G	G/G	T/C	T/T	C/A	C/C	T/C	A/T	C/G	G/A	G/C	G/T	T/T
UBC	P. balsamifera	WOL1		MALE	G/G	C/C	C/T	G/G		G/A	T/C	G/A	C/C		./.	./.	./.	./.	./.		C/C	T/C	T/C	T/C	C/T	T/G	C/G	G/G	A/C	G/A	G/G	G/A	G/A	T/C	T/T	C/A	C/C	T/C	A/T	C/G	G/A	G/C	G/T	T/T
UBC	P. balsamifera	WOL2		MALE	G/A	C/T	C/C	G/G		G/A	T/C	G/A	C/C		G/A	A/A	A/A	T/T	T/T		C/C	T/C	T/C	T/C	C/T	T/G	C/G	G/G	A/C	G/A	G/A	G/A	G/G	T/C	T/T	C/A	A/C	T/C	A/T	C/G	G/A	G/C	G/T	T/T
UBC	P. balsamifera	WOL4		MALE	G/A	C/T	C/T	G/T		G/A	T/C	G/A	C/G		A/A	A/A	A/A	C/T	C/T		C/C	T/C	T/C	T/C	T/T	T/G	C/G	G/G	A/C	G/A	G/A	G/A	G/A	T/C	T/T	C/A	C/C	T/C	A/T	C/G	G/A	G/C	G/T	T/A
UBC	P. balsamifera	WOL6		MALE	G/A	C/T	C/T	G/G		G/A	T/C	G/A	C/C		A/A	A/A	A/A	C/T	C/T		C/C	T/C	T/C	T/C	C/T	T/G	C/G	G/G	A/C	G/A	G/A	G/G	G/G	T/C	T/T	C/A	A/C	T/C	A/T	C/G	G/A	G/C	G/T	T/T
UBC	P. balsamifera	WOL9		MALE	G/A	C/T	C/T	G/G		G/A	T/C	G/A	C/C		A/A	G/A	A/A	T/T	T/T		C/C	T/T	T/T	T/T	C/T	T/G	C/G	G/G	A/C	G/A	G/A	G/A	G/C	T/C	T/T	C/A	C/C	T/C	A/T	C/G	G/A	G/C	G/T	T/T
UBC	P. balsamifera	WOL12		MALE	G/A	C/T	C/T	G/G		G/A	T/C	G/A	C/C		A/A	A/A	A/A	C/T	C/T		T/C	T/C	T/C	T/C	C/T	T/G	C/G	G/G	A/C	G/A	G/A	G/A	G/G	T/C	T/C	C/A	A/C	T/C	A/T	C/G	G/A	G/C	G/T	T/T
UBC	P. balsamifera	WOL14		MALE	G/A	C/T	C/T	G/T		G/A	T/C	G/A	C/G		A/A	G/A	G/A	C/T	C/T		C/C	T/C	T/C	T/C	C/T	T/G	C/G	G/G	A/C	G/G	G/A	G/A	G/A	T/C	T/T	C/A	C/C	T/C	A/T	C/G	G/A	G/C	G/T	T/A
UBC	P. balsamifera	WOL15		MALE	G/A	C/T	C/T	G/G		G/A	T/C	G/A	C/C		A/A	A/A	A/A	C/T	C/T		T/C	T/C	T/C	T/C	C/T	T/G	C/G	G/G	A/C	G/A	G/G	G/A	G/C	T/C	T/C	C/A	A/C	T/C	A/T	C/G	G/A	G/C	G/T	T/T
UBC	P. balsamifera	FRE4	FEMALE	FEMALE	No genomic data
UBC	P. balsamifera	GRA13	FEMALE	FEMALE	No genomic data
UBC	P. balsamifera	GRA14	FEMALE	FEMALE	No genomic data
UBC	P. balsamifera	LOV5	FEMALE	FEMALE	No genomic data
UBC	P. balsamifera	MAN1	FEMALE	FEMALE	No genomic data
UBC	P. balsamifera	MGR10	FEMALE	FEMALE	No genomic data
UBC	P. balsamifera	MGR13	FEMALE	FEMALE	No genomic data
UBC	P. balsamifera	MTN5	FEMALE	FEMALE	No genomic data
UBC	P. balsamifera	MTN15	FEMALE	FEMALE	No genomic data
UBC	P. balsamifera	FTM1		RECOMBINANT	G/A	C/T	C/T	G/G		G/A	T/C	G/G	C/C		G/A	G/A	G/A	C/C	C/T		C/C	T/T	T/T	T/T	C/T	T/G	C/G	G/G	A/C	G/G	G/G	G/A	G/G	T/C	T/T	C/A	C/C	T/C	A/A	C/C	G/A	G/C	G/G	T/T
UBC	P. balsamifera	INU3		RECOMBINANT	G/G	C/C	C/C	G/G		G/A	T/C	G/G	C/C		G/G	./.	A/A	C/C	C/T		C/C	T/T	T/T	T/T	T/T	T/T	C/C	G/G	A/A	G/G	G/G	G/G	G/G	T/C	T/T	C/C	C/C	T/T	A/A	C/C	G/G	G/G	G/G	T/T
UBC	P. balsamifera	MEL15		RECOMBINANT	G/A	C/T	C/T	G/G		G/A	T/C	G/G	C/C		G/A	G/G	G/A	C/T	C/T		T/C	T/T	T/T	T/T	C/T	T/G	C/G	G/G	A/A	G/G	G/G	G/G	G/G	T/C	T/C	C/A	A/C	T/C	A/T	C/G	G/A	G/C	G/G	T/T
UBC	P. balsamifera	STL5		RECOMBINANT	G/A	C/T	C/C	G/G		G/A	T/C	G/A	C/C		A/A	G/A	A/A	T/T	T/T		T/C	T/T	T/T	T/T	C/T	T/G	C/C	A/G	A/C	G/G	G/G	G/G	G/G	T/C	T/C	C/A	A/C	T/T	A/T	C/G	G/G	G/C	G/G	T/T
UBC	P. balsamifera	GPR9		unconfirmed	./.	./.	./.	./.		./.	./.	./.	./.		./.	./.	./.	./.	./.		./.	./.	./.	./.	./.	./.	./.	./.	./.	./.	./.	./.	./.	./.	./.	./.	./.	./.	./.	./.	./.	./.	./.	./.
[truncated: 1 more columns]

## Sheet: S3
Table S3. Proof of concept and strength of predicability for gender using GWAS-identified SNPs matched with field flowering observations in trees from the FLNRO P. trichocarpa collection but not included in the GWAS. Arabidopsis homologs and putative gene functions given for all GWAS-identified markers. Number of plants with an allelic variant identified for both sexes and percent variability giv…
						Female flowering				Male flowering					Described in Geraldes et al. 2015
Poplar gene (v2.2)	Poplar gene (v3.0)	SNP	GWAS P-value	Arabidopsis homolog	Gene name; function	MAJ (XX)1	HET (XY)2	MIN (YY)3	Female (% XX)	MAJ (XX)1	HET (XY)2	MIN (YY)3	Male (% XY, YY)	Predictability for gender	P. trichocarpa	P. balsamifera
POPTR_0004s15263	Potri.004G145400	16861660	2.14567e-28	AT2G15820	OTP51 (ORGANELLE TRANSCRIPT PROCESSING 51): Encodes a protein that promotes splicing of type II introns	33	0	0	100	3	18	0	85.7143		yes	no
POPTR_0004s15263	Potri.004G145400	16861666	1.57556e-27			35	1	0	97.2222	2	16	0	88.8889		yes	yes
POPTR_0004s15263	Potri.004G145400	16861972	2.32203e-14			28	8	0	77.7778	3	16	0	84.2105		no	no
POPTR_0004s15263	Potri.004G145400	16862276	2.19007e-18			37	0	0	100	5	11	0	68.75		no	no
POPTR_0009s08410	Potri.009G080600	7689507	5.11859e-36	AT1G58290	HEMA1: Encodes a protein with glutamyl-tRNA reductase (GluTR) activity. Involved in chlorophyll biosynthesis	33	0	0	100	0	19	0	100	strongly predictive	yes	yes
POPTR_0009s08410	Potri.009G080600	7689520	3.09486e-36			30	0	0	100	0	20	0	100	strongly predictive	yes	yes
POPTR_0009s08410	Potri.009G080600	7689584	4.47466e-39			35	0	0	100	0	23	0	100	strongly predictive	yes	yes
POPTR_0009s08410	Potri.009G080600	7689606	1.03013e-35			35	0	0	100	1	22	0	95.6522	strongly predictive	yes	no
POPTR_0014s16640	Potri.014G168400	13467810	1.38663e-35	AT4G12720	GFG1 (GROWTH FACTOR GENE 1): Encodes a protein with ADP-ribose hydrolase activity	33	0	0	100	0	19	0	100	strongly predictive	yes	no
POPTR_0014s16640	Potri.014G168400	13469972	1.11414e-36			34	0	0	100	0	22	0	100	strongly predictive	yes	no
POPTR_0014s16640	Potri.014G168400	13470260	2.66256e-34			36	0	0	100	1	19	0	95	strongly predictive	yes	no
POPTR_0014s16640	Potri.014G168400	13470311	1.87086e-36			37	0	0	100	0	20	0	100	strongly predictive	yes	no
POPTR_0014s16640	Potri.014G168400	13470341	6.02893e-35			36	0	0	100	0	20	0	100	strongly predictive	yes	no
POPTR_0019s15410	Potri.019G133600	15894544	3.48874e-21	AT3G56380	ARR17 (RESPONSE REGULATOR 17): Cytokinin-activated signaling pathway	29	7	0	80.5556	1	19	0	95		no	no
POPTR_0019s15410	Potri.019G133600	15894759	2.02302e-38			37	0	0	100	0	22	0	100	strongly predictive	yes	no
POPTR_0019s15410	Potri.019G133600	15894768	9.14766e-38			37	0	0	100	0	20	0	100	strongly predictive	yes	no
POPTR_0019s15410	Potri.019G133600	15894781	1.51273e-37			38	0	0	100	0	19	0	100	strongly predictive	yes	yes
POPTR_0019s15410	Potri.019G133600	15894865	4.43325e-22			31	7	0	81.5789	1	20	0	95.2381		no	no
POPTR_0019s15410	Potri.019G133600	15894902	5.53179e-38			35	0	0	100	0	21	0	100	strongly predictive	yes	yes
POPTR_0019s15410	Potri.019G133600	15894962	9.89884e-40			38	0	0	100	0	23	0	100	strongly predictive	yes	yes
POPTR_0019s15410	Potri.019G133600	15895037	2.89831e-29			37	0	0	100	0	18	0	100	strongly predictive	no	no
POPTR_0019s15410	Potri.019G133600	15895042	2.02302e-38			37	0	0	100	0	20	0	100	strongly predictive	yes	yes
POPTR_0019s15410	Potri.019G133600	15895117	6.80441e-34			36	0	0	100	1	19	0	95	strongly predictive	yes	yes
POPTR_0019s15410	Potri.019G133600	15895150	3.35843e-38			38	0	0	100	0	21	0	100	strongly predictive	yes	yes
POPTR_0019s15410	Potri.019G133600	15895219	2.22335e-31			38	0	0	100	2	16	0	88.8889		yes	no
POPTR_0019s15410	Potri.019G133600	15895222	1.49103e-30			38	0	0	100	3	16	0	84.2105		yes	no
POPTR_0019s15410	Potri.019G133600	15895260	9.89884e-40			37	0	0	100	0	23	0	100	strongly predictive	yes	yes
POPTR_0019s15410	Potri.019G133600	15895327	1.10277e-21			30	7	0	81.0811	0	19	1	100		no	no
POPTR_0019s15410	Potri.019G133600	15895500	1.21599e-38			37	0	0	100	0	22	0	100	strongly predictive	yes	yes
POPTR_0019s15410	Potri.019G133600	15895509	1.27455e-21			30	7	0	81.0811	0	19	1	100		no	no
POPTR_0019s15410	Potri.019G133600	15895679	8.40237e-36			36	0	0	100	0	22	0	100	strongly predictive	yes	yes
POPTR_0019s15410	Potri.019G133600	15895776	1.1342e-36			38	0	0	100	1	19	0	95	strongly predictive	yes	yes
POPTR_0019s15410	Potri.019G133600	15895901	3.34526e-38			37	0	0	100	0	22	0	100	strongly predictive	yes	yes
POPTR_0019s15410	Potri.019G133600	15895970	2.29224e-33			36	0	0	100	3	17	0	85		yes	yes
POPTR_0019s15410	Potri.019G133600	15895971	1.48979e-37			37	0	0	100	1	21	0	95.4545	strongly predictive	yes	yes
POPTR_0019s15410	Potri.019G133600	15899571	1.51273e-37			34	0	0	100	0	20	0	100	strongly predictive	yes	yes
POPTR_0019s15410	Potri.019G133600	15899647	9.9054e-34			35	0	0	100	1	19	0	95	strongly predictive	yes	no
POPTR_0019s00240	Potri.T046100	250015	1.86808e-33	AT5G49160	MET1 (METHYLTRANSFERASE 1): Encodes a cytosine methyltransferase MET1	37	0	0	100	0	19	1	100	strongly predictive	yes	no
POPTR_0019s00240	Potri.T046100	272305	3.80868e-35			36	1	0	97.2973	0	17	0	100	strongly predictive	yes	yes
POPTR_0019s00240	Potri.T046100	272540	4.10466e-37			37	0	0	100	0	23	0	100	strongly predictive	yes	yes
POPTR_0019s00240	Potri.T046100	272567	3.08634e-36			36	0	0	100	0	21	0	100	strongly predictive	yes	no
POPTR_0019s00240	Potri.T046100	275650	1.62552e-34			35	0	0	100	0	20	1	100	strongly predictive	yes	no
1 Number of accessions homozygous for the common allele (MAJ=major), designation following Geraldes et al. 2015.
2 Number of accessions heterozygous for the common allele (HET=heterozygous), designation following Geraldes et al. 2015.
3 Number of accessions homozygous for the rare allele (MIN=minor), designation following Geraldes et al. 2015.

## Sheet: S4
Table S4. Summary of all phenotypes tested with linear and mixed effects modeling between male and female P. trichocarpa trees using data collected from multiple plantation sites. Models tested include assessments of geographical (latitude co-ordinates), genetic (SNP-based population structure principal components), and year of planting (Agassiz plantation only) covariates, as reported with Bayes…
General trait information							Geography model BIC values (best fit in bold)†					Significance of fixed effects			Genetic model BIC values (best fit in bold)†					Significance of fixed effects				Sampling numbers			Detailed trait information
Trait category	Trait	Population§	Units	Source	Plantation location	Data collection year	Sex	Latitude + Sex	Planting + Sex	Latitude + Planting + Sex	Geography-based model‡	Sex (P-value)	Latitude (P-value)	Planting year (P-value)	Sex	PC1 + Sex	PC2 + Sex	PC1 + PC2 + Sex	Genetic-based model‡	Sex (P-value)	PC1 (P-value)	PC2 (P-value)		N (Female genotypes)	N (Male genotypes)	N (Total trees)	Planting year	Trait average (F)	SE (F)	Trait average (M)	SE (M)	Planting year	Trait average (F)	SE (F)	Trait average (M)	SE (M)
Biomass	Basal diameter	all provenances	cm	A	Totem Field, BC	2009	5013.69	4759.92			trait ~ Latitude + Sex + ε	0.2601	<2E-16											235	201	1936	2008	2.38059	0.0525796	2.25024	0.0559857
Biomass	Basal diameter	southern BC provenances	cm	A	Totem Field, BC	2009	3275.87	3276.84			trait ~ Sex + ε	0.47			3275.87	3154.47	3164.58	3168.49	trait ~ PC1 + Sex + ε	0.378964	0.002065			156	121	1231	2008	2.7205	0.0496649	2.65701	0.0524214
Biomass	Basal diameter	all provenances	cm	A	Totem Field, BC	2010	7504.85	7198.56			trait ~ Latitude + Sex + ε	0.1631	<2E-16											235	201	1929	2008	4.57052	0.11642	4.25566	0.126634
Biomass	Basal diameter	southern BC provenances	cm	A	Totem Field, BC	2010	4819.16	4825			trait ~ Sex + ε	0.3277			4819.16	4636.25	4643.62	4649.65	trait ~ PC1 + Sex + ε	0.255246	0.008309			156	121	1224	2008	5.34893	0.100357	5.1947	0.10526
Biomass	Basal diameter	all provenances	cm	A	Totem Field, BC	2011	8327.22	7997.98			trait ~ Latitude + Sex + ε	0.1259	<2E-16											235	201	1922	2008	6.24679	0.163365	5.7848	0.176511
Biomass	Basal diameter	southern BC provenances	cm	A	Totem Field, BC	2011	5273.83	5281.99			trait ~ Sex + ε	0.3642			5273.83	5057.55	5062.74	5070.79	trait ~ PC1 + Sex + ε	0.2787	0.0159			156	121	1225	2008	7.33771	0.133549	7.1464	0.135902
Biomass	Basal diameter	all provenances	cm	this study	Agassiz, BC	2011	4750.28	4728.99	3705.37	3677.48	trait ~ Latitude + Planting Year + Sex + ε	0.8871	2.43e-10	<2E-16										299	284	989	2009	7.61843	0.18507	7.35333	0.185188	2010	2.95204	0.0585228	3.12977	0.063237
Biomass	Basal diameter	all provenances	cm	this study	Agassiz, BC	2012	5281.68	5253.12	4441.16	4408.08	trait ~ Latitude + Planting Year + Sex + ε	0.6913	2.605e-11	<2E-16										298	284	985	2009	10.9794	0.262656	10.8955	0.248609	2010	5.26389	0.0998166	5.51968	0.100629
Biomass	Basal diameter	all provenances	cm	this study	Agassiz, BC	2013	10081.4	10039.4	9402.47	9351.07	trait ~ Latitude + Planting Year + Sex + ε	0.6443	3.042e-14	<2E-16										296	284	981	2009	13.6458	0.310456	13.5679	0.317852	2010	7.4163	0.133843	7.73511	0.137451
Biomass	Bole density	southern BC provenances	kg m-3	A	Totem Field, BC	2012	7782.75	7783.2			trait ~ Sex + ε	0.3888			7782.75	7502.72	7504.04	7506.34	trait ~ PC1 + Sex + ε	0.387	0.989			156	120	603	2008	749.45	11.0214	761.062	10.9351
Biomass	Bole density	all provenances	kg m-3	A	Totem Field, BC	2012	10298.2	10247.5			trait ~ Latitude + Sex + ε	0.1261	4.247e-13											196	156	776	2008	774.23	12.1217	799.3	12.8965
Biomass	Bole mass	all provenances	kg	A	Totem Field, BC	2012	4602.08	4547.22			trait ~ Latitude + Sex + ε	0.2366	1.332e-15											196	156	776	2008	6.84603	0.280746	6.26856	0.287667
Biomass	Bole mass	southern BC provenances	kg	A	Totem Field, BC	2012	3580.46	3584.96			trait ~ Sex + ε	0.2733			3580.46	3451.43	3455.41	3462.26	trait ~ PC1 + Sex + ε	0.23581	0.07607			156	120	603	2008	7.26576	0.305816	6.68567	0.292107
Biomass	Bole volume	all provenances	cm3	A	Totem Field, BC	2008	15150.6	15007.2			trait ~ Latitude + Sex + ε	0.8791	<2E-16											233	196	1828	2008	19.0753	0.845713	18.2241	0.982142
Biomass	Bole volume	southern BC provenances	cm3	A	Totem Field, BC	2008	9774.64	9752.29			trait ~ Latitude + Sex + ε	0.9384	1.015e-07		9774.64	9370.85	9378.72	9371.38	trait ~ PC1 + Sex + ε	0.925455	0.007394			154	117	1166	2008	23.3407	0.979885	23.896	1.13776
Biomass	Bole volume	all provenances	cm3	A	Totem Field, BC	2009	29164	28979.3			trait ~ Latitude + Sex + ε	0.5853	<2E-16											235	201	1930	2008	459.101	23.3486	416.947	24.2789
Biomass	Bole volume	southern BC provenances	cm3	A	Totem Field, BC	2009	18877.7	18856.5			trait ~ Latitude + Sex + ε	0.5631	6.033e-06		18877.7	18196.7	18207.9	18196.2	trait ~ PC1 + PC2 + Sex + ε	0.528445	0.0003468	0.0816352		156	121	1231	2008	580.275	27.0644	560.205	28.4229
Biomass	Bole volume	all provenances	cm3	A	Totem Field, BC	2010	36159.3	35948.9			trait ~ Latitude + Sex + ε	0.382	<2E-16											235	201	1917	2008	3162.12	165.088	2807.67	170.956
Biomass	Bole volume	southern BC provenances	cm3	A	Totem Field, BC	2010	23348.8	23334.4			trait ~ Latitude + Sex + ε	0.427174	0.001625		23348.8	22518.9	22526.2	22516	trait ~ PC1 + PC2 + Sex + ε	0.369092	0.005747	0.20308		156	121	1225	2008	4032.64	183.755	3832.7	189.649
Biomass	Bole volume	all provenances	cm3	A	Totem Field, BC	2011	39536.2	39294.6			trait ~ Latitude + Sex + ε	0.2478	<2E-16											235	201	1922	2008	8682.56	423.402	7633.89	440.761
Biomass	Bole volume	southern BC provenances	cm3	A	Totem Field, BC	2011	25376.1	25364.8			trait ~ Latitude + Sex + ε	0.3319	0.02329		25376.1	24415.1	24421	24411.9	trait ~ PC1 + PC2 + Sex + ε	0.29742	0.01839	0.6668		156	121	1225	2008	11017.6	448.379	10390.3	458.015
Biomass	Bole volume	all provenances	cm3	this study	Agassiz, BC	2011	19666.3	19627.8	18989.1	18952.2	trait ~ Latitude + Planting Year + Sex + ε	0.3893	6.863e-09	<2E-16										299	284	989	2009	8453.13	521.129	7905.45	446.153	2010	754.978	40.7629	903.479	71.8809
Biomass	Bole volume	all provenances	cm3	this study	Agassiz, BC	2012	21582.2	21536.2	20946	20902.4	trait ~ Latitude + Planting Year + Sex + ε	0.6445	5.945e-10	<2E-16										298	284	985	2009	24422.3	1431.51	23480.1	1253.08	2010	3802.13	197.575	4259.04	231.263
Biomass	Bole volume	all provenances	cm3	this study	Agassiz, BC	2013	22796.8	22741.3	22206.2	22146.4	trait ~ Latitude + Planting Year + Sex + ε	0.9318	4.561e-12	<2E-16										296	284	981	2009	48737	2660.02	48810.1	2563.73	2010	10701.6	523.992	11756.2	551.052
Biomass	Branch angle	all provenances	degree	A	Totem Field, BC	2012	3909.13	3919.12			trait ~ Sex + ε	0.8251												196	156	775	2008	46.9341	0.188864	46.9685	0.229585
Biomass	Branch angle	southern BC provenances	degree	A	Totem Field, BC	2012	3003.52	3011.54			trait ~ Sex + ε	0.3709			3003.52	2905.85	2908.03	2917.16	trait ~ PC1 + Sex + ε	0.5056	0.1379			156	120	602	2008	47.0337	0.207517	47.3056	0.246105
Biomass	Branch numbers	all provenances	#	A	Totem Field, BC	2008	7889.01	7842.4			trait ~ Latitude + Sex + ε	0.5852	1.177e-14											235	201	1933	2008	1.19302	0.0934527	1.06687	0.104865
Biomass	Branch numbers	southern BC provenances	#	A	Totem Field, BC	2008	5305.13	5303.45			trait ~ Latitude + Sex + ε	0.857	0.0006184		5305.13	5077.03	5078.91	5087.33	trait ~ PC1 + Sex + ε	0.965	0.2842			156	121	1230	2008	1.51886	0.119392	1.53115	0.151788
Biomass	Branch numbers	all provenances	#	A	Totem Field, BC	2009	13047.6	12739.3			trait ~ Latitude + Sex + ε	0.6082	<2E-16											235	201	1936	2008	11.3012	0.45851	10.4668	0.514515
Biomass	Branch numbers	southern BC provenances	#	A	Totem Field, BC	2009	8352.66	8325.77			trait ~ Latitude + Sex + ε	0.876	5.031e-09		8352.66	8030.04	8022.34	8018.05	trait ~ PC1 + PC2 + Sex + ε	0.778167	0.0002208	1.946e-06		156	121	1234	2008	13.6196	0.456818	13.7088	0.498587
Biomass	Diameter at breast height (DBH)	all provenances	cm	A	Totem Field, BC	2012	7226.55	6886.53			trait ~ Latitude + Sex + ε	0.2372	<2E-16											235	201	1921	2008	4.33681	0.118285	4.03956	0.132131
Biomass	Diameter at breast height (DBH)	southern BC provenances	cm	A	Totem Field, BC	2012	4571.96	4580.45			trait ~ Sex + ε	0.5691			4571.96	4393.19	4399.5	4406.96	trait ~ PC1 + Sex + ε	0.461592	0.002816			156	121	1225	2008	5.13588	0.0931252	5.04039	0.101405
Biomass	Height	all provenances	cm	A	Totem Field, BC	2008	16284.1	16116.3			trait ~ Latitude + Sex + ε	0.9767	<2E-16											233	196	1846	2008	60.0527	1.24757	58.8933	1.54424
Biomass	Height	southern BC provenances	cm	A	Totem Field, BC	2008	10278.7	10240.3			trait ~ Latitude + Sex + ε	0.8279	3.419e-11		10278.7	9885.35	9889.2	9879.67	trait ~ PC1 + PC2 + Sex + ε	0.97764	4.422e-05	0.0001692		154	117	1174	2008	66.4677	1.3188	67.7467	1.50943
Biomass	Height	all provenances	cm	A	Totem Field, BC	2009	21513.7	21149.8			trait ~ Latitude + Sex + ε	0.6491	<2E-16											235	201	1931	2008	209.639	4.15959	201.847	4.89489
Biomass	Height	southern BC provenances	cm	A	Totem Field, BC	2009	13562.7	13539.6			trait ~ Latitude + Sex + ε	0.8473	2.76e-07		13562.7	13065.9	13085.4	13066.6	trait ~ PC1 + Sex + ε	0.7567	1.933e-05			156	121	1231	2008	234.063	3.45213	235.881	3.97869
Biomass	Height	all provenances	cm	A	Totem Field, BC	2010	23723.6	23358.9			trait ~ Latitude + Sex + ε	0.3981	<2E-16											235	201	1917	2008	375.906	8.16049	357.982	9.51087
Biomass	Height	southern BC provenances	cm	A	Totem Field, BC	2010	15038.3	15032.3			trait ~ Latitude + Sex + ε	0.93039	0.00412		15038.3	14524	14529.3	14527.3	trait ~ PC1 + Sex + ε	0.98343	0.04802			156	121	1225	2008	426.794	6.26296	428.1	6.96305
Biomass	Height	all provenances	cm	A	Totem Field, BC	2011	24779.5	24416			trait ~ Latitude + Sex + ε	0.2578	<2E-16											235	201	1923	2008	577.134	11.3784	549.002	13.0789
Biomass	Height	southern BC provenances	cm	A	Totem Field, BC	2011	15603.7	15603.1			trait ~ Latitude + Sex + ε	0.6719	0.1202		15603.7	15045.7	15048.4	15050.2	trait ~ PC1 + Sex + ε	0.5875	0.2445			156	121	1226	2008	653.153	7.86288	647.807	8.52965
Biomass	Height	all provenances	cm	this study	Agassiz, BC	2011	12662.7	12573.9	11972.7	11853.7	trait ~ Latitude + Planting Year + Sex + ε	0.2202	<2E-16	<2E-16										300	284	1005	2009	450.404	10.0549	460.437	9.96537	2010	258.836	4.75275	272.468	4.72362
Biomass	Height	all provenances	cm	this study	Agassiz, BC	2012	12906.1	12805.1	12364.8	12239.6	trait ~ Latitude + Planting Year + Sex + ε	0.5437	<2E-16	<2E-16										299	284	988	2009	646.086	12.8089	652.211	12.3641	2010	418.394	7.09648	434.638	7.01083
Biomass	Height	all provenances	cm	this study	Agassiz, BC	2013	13345.5	13227.2	12966.9	12828.5	trait ~ Latitude + Planting Year + Sex + ε	0.5801	<2E-16	<2E-16										297	284	982	2009	852.015	16.9841	872.898	16.2857	2010	604.444	10.76	620.463	9.71055
Biomass	Height:diameter	all provenances	cm cm-1	A	Totem Field, BC	2008	15121.5	15111.3			trait ~ Latitude + Sex + ε	0.9375	1.368e-05											233	196	1828	2008	62.3138	0.810418	61.9068	0.984617
Biomass	Height:diameter	southern BC provenances	cm cm-1	A	Totem Field, BC	2008	9323.82	9297.67			trait ~ Latitude + Sex + ε	0.7345	1.505e-08		9323.82	8994.94	8992.22	8991.02	trait ~ PC1 + PC2 + Sex + ε	0.848962	0.0026651	0.0003041		154	117	1166	2008	62.7395	0.925046	63.6371	1.03265
Biomass	Height:diameter	all provenances	cm cm-1	A	Totem Field, BC	2009	16288.4	16274.8			trait ~ Latitude + Sex + ε	0.4906	2.49e-06											235	201	1930	2008	90.591	0.905605	91.2062	1.02322
Biomass	Height:diameter	southern BC provenances	cm cm-1	A	Totem Field, BC	2009	10063.3	10062.2			trait ~ Latitude + Sex + ε	0.033243	0.007094		10063.3	9720.69	9721.05	9725.34	trait ~ PC1 + Sex + ε	0.02283	0.4011			156	121	1231	2008	89.0584	0.824754	92.042	1.01234
Biomass	Height:diameter	all provenances	cm cm-1	A	Totem Field, BC	2010	16260.3	16264.3			trait ~ Sex + ε	0.3508												235	201	1917	2008	86.4727	0.933375	87.8013	0.884918
Biomass	Height:diameter	southern BC provenances	cm cm-1	A	Totem Field, BC	2010	10103	10108.5			trait ~ Sex + ε	0.09178			10103	9760.49	9761.91	9768.84	trait ~ PC1 + Sex + ε	0.09637	0.06089			156	121	1225	2008	83.2037	0.951009	85.5771	0.962309
Biomass	Height:diameter	all provenances	cm cm-1	A	Totem Field, BC	2011	16985.8	16870.2			trait ~ Latitude + Sex + ε	0.5404	<2E-16											235	201	1921	2008	100.314	1.30086	102.446	1.26524
Biomass	Height:diameter	southern BC provenances	cm cm-1	A	Totem Field, BC	2011	10428.2	10433.7			trait ~ Sex + ε	0.5311			10428.2	10053.2	10056.3	10061.2	trait ~ PC1 + Sex + ε	0.486918	0.007795			156	121	1224	2008	93.4513	1.17941	94.5222	1.15727
Biomass	Total tree biomass (aboveground)	all provenances	kg	A	Totem Field, BC	2012	5347.62	5276.35			trait ~ Latitude + Sex + ε	0.4139	<2E-16											196	156	774	2008	11.1784	0.470514	10.4156	0.511438
Biomass	Total tree biomass (aboveground)	southern BC provenances	kg	A	Totem Field, BC	2012	4148.76	4150.75			trait ~ Sex + ε	0.4283			4148.76	3992.49	3997.82	4001.69	trait ~ PC1 + Sex + ε	0.37875	0.04086			156	120	602	2008	11.8282	0.50436	11.0637	0.502606
Biomass	Height:diameter	all provenances	cm cm-1	this study	Agassiz, BC	2011	8503.67	8496.34	7951.4	7912.02	trait ~ Latitude + Planting Year + Sex + ε	0.8707	9.645e-12	<2E-16										298	283	979	2009	61.905	0.930301	65.1449	1.01171	2010	89.664	0.988635	89.0685	0.906443
Biomass	Height:diameter	all provenances	cm cm-1	this study	Agassiz, BC	2012	8382.92	8372.21	8060.4	8028.27	trait ~ Latitude + Planting Year + Sex + ε	0.2277	4.13e-10	<2E-16										298	284	983	2009	61.0962	1.07964	62.1069	1.19495	2010	81.9655	0.962501	80.2075	0.880497
Biomass	Height:diameter	all provenances	cm cm-1	this study	Agassiz, BC	2013	8947.12	8940.34	8837.7	8822.18	trait ~ Latitude + Planting Year + Sex + ε	0.7453	2.367e-06	<2E-16										296	284	981	2009	64.031	0.974818	68.0395	1.90001	2010	83.5605	1.0325	82.5858	1.08178
Biomass - growth rate	Active growth rate	all provenances	cm day-1	A	Totem Field, BC	2009	292.141	82.9686			trait ~ Latitude + Sex + ε	0.3001	<2E-16											233	196	1820	2008	0.763276	0.0148984	0.731997	0.0164552
Biomass - growth rate	Active growth rate	southern BC provenances	cm day-1	A	Totem Field, BC	2009	42.6166	53.8548			trait ~ Sex + ε	0.5495			42.6166	44.8106	48.2421	61.5341	trait ~ Sex + ε	0.5495				154	117	1163	2008	0.849077	0.0127294	0.836827	0.0135515
Biomass - growth rate	Active growth rate	all provenances	cm day-1	A	Totem Field, BC	2010	1377.76	1256.98			trait ~ Latitude + Sex + ε	0.6426	<2E-16											235	201	1904	2008	0.989798	0.0212378	0.960224	0.0231529
Biomass - growth rate	Active growth rate	southern BC provenances	cm day-1	A	Totem Field, BC	2010	770.74	771.553			trait ~ Sex + ε	0.9167			770.74	766.75	766.776	770.843	trait ~ PC1 + Sex + ε	0.7673	0.1012			156	121	1217	2008	1.12317	0.0186113	1.11987	0.0195636
Biomass - growth rate	Active growth rate	all provenances	cm day-1	this study	Agassiz, BC	2012	367.429	366.924	338.178	340.899	trait ~ Planting Year + Sex + ε	0.3099		5.127e-11										294	280	968	2009	1.03381	0.0234125	0.981297	0.027304	2010	0.897827	0.0159474	0.897027	0.0155829
Biomass - repeated measures of growth	Basal diameter (May)	all provenances	cm	A	Totem Field, BC	2009	487.193	306.673			trait ~ Latitude + Sex + ε	0.4426	<2E-16											235	201	1932	2008	0.952322	0.0161064	0.918418	0.0176391
Biomass - repeated measures of growth	Basal diameter (May)	southern BC provenances	cm	A	Totem Field, BC	2009	324.927	332.08			trait ~ Sex + ε	0.9828			324.927	303.08	311.235	319.141	trait ~ PC1 + Sex + ε	0.827893	0.007645			156	121	1231	2008	1.0495	0.0159364	1.04516	0.0173303
Biomass - repeated measures of growth	Basal diameter (June)	all provenances	cm	A	Totem Field, BC	2009	1797.75	1605.1			trait ~ Latitude + Sex + ε	0.3855	<2E-16											235	201	1934	2008	1.29356	0.0224855	1.24449	0.0249169
Biomass - repeated measures of growth	Basal diameter (June)	southern BC provenances	cm	A	Totem Field, BC	2009	1147.79	1158.35			trait ~ Sex + ε	0.899			1147.79	1091.12	1095.88	1107.33	trait ~ PC1 + Sex + ε	0.77171	0.05735			156	121	1232	2008	1.42919	0.0217941	1.42093	0.0240184
Biomass - repeated measures of growth	Basal diameter (July)	all provenances	cm	A	Totem Field, BC	2009	3002.14	2815.88			trait ~ Latitude + Sex + ε	0.3991	<2E-16											235	201	1934	2008	1.69434	0.0301635	1.63049	0.0323589
Biomass - repeated measures of growth	Basal diameter (July)	southern BC provenances	cm	A	Totem Field, BC	2009	1928.27	1938.22			trait ~ Sex + ε	0.6125			1928.27	1858.66	1863.09	1874.51	trait ~ PC1 + Sex + ε	0.50367	0.06614			156	121	1233	2008	1.88105	0.0293221	1.85341	0.0314301
Biomass - repeated measures of growth	Basal diameter (August)	all provenances	cm	A	Totem Field, BC	2009	3939.08	3734.12			trait ~ Latitude + Sex + ε	0.3068	<2E-16											235	201	1934	2008	2.04296	0.0385118	1.95384	0.0413913
Biomass - repeated measures of growth	Basal diameter (August)	southern BC provenances	cm	A	Totem Field, BC	2009	2533.03	2540.58			trait ~ Sex + ε	0.4627			2533.03	2448.2	2453.46	2463.24	trait ~ PC1 + Sex + ε	0.39475	0.04323			156	121	1233	2008	2.29392	0.0361341	2.24685	0.0386754
Biomass - repeated measures of growth	Bole volume (May)	all provenances	cm3	A	Totem Field, BC	2009	16639.3	16500.1			trait ~ Latitude + Sex + ε	0.9062	<2E-16											235	201	1929	2008	23.5291	0.971775	22.3162	1.08888
Biomass - repeated measures of growth	Bole volume (May)	southern BC provenances	cm3	A	Totem Field, BC	2009	10771.1	10761.5			trait ~ Latitude + Sex + ε	0.8148	9.312e-05		10771.1	10362.3	10370.3	10367	trait ~ PC1 + Sex + ε	0.851157	0.009617			156	121	1229	2008	28.6455	1.1067	29.1235	1.26666
Biomass - repeated measures of growth	Bole volume (June)	all provenances	cm3	A	Totem Field, BC	2009	20472.7	20332			trait ~ Latitude + Sex + ε	0.8607	<2E-16											235	201	1930	2008	62.8372	2.48397	59.6146	2.89149
Biomass - repeated measures of growth	Bole volume (June)	southern BC provenances	cm3	A	Totem Field, BC	2009	13206.7	13205.8			trait ~ Latitude + Sex + ε	0.78818	0.02994		13206.7	12695.1	12698.7	12701	trait ~ PC1 + Sex + ε	0.8798	0.1338			156	121	1231	2008	76.27	2.72745	77.2657	3.36504
Biomass - repeated measures of growth	Bole volume (July)	all provenances	cm3	A	Totem Field, BC	2009	23725.4	23586.6			trait ~ Latitude + Sex + ε	0.6617	<2E-16											235	201	1934	2008	142.975	5.71384	133.945	6.23373
Biomass - repeated measures of growth	Bole volume (July)	southern BC provenances	cm3	A	Totem Field, BC	2009	15317.5	15316.6			trait ~ Latitude + Sex + ε	0.82791	0.07527		15317.5	14765.4	14768.5	14770.4	trait ~ PC1 + Sex + ε	0.7385	0.1783			156	121	1233	2008	175.158	6.32145	172.522	7.1724
Biomass - repeated measures of growth	Bole volume (August)	all provenances	cm3	A	Totem Field, BC	2009	26541.7	26385			trait ~ Latitude + Sex + ε	0.4734	<2E-16											235	201	1932	2008	278.44	11.7723	255.604	12.5387
Biomass - repeated measures of growth	Bole volume (August)	southern BC provenances	cm3	A	Totem Field, BC	2009	17148.4	17142			trait ~ Latitude + Sex + ε	0.646707	0.007102		17148.4	16546	16551.1	16549.2	trait ~ PC1 + Sex + ε	0.6405	0.04574			156	121	1232	2008	347.377	12.9711	337.92	14.1268
Biomass - volume gains	Bole volume gain	all provenances	cm3	A	Totem Field, BC	2009	27519.6	27338			trait ~ Latitude + Sex + ε	0.5669	<2E-16											235	201	1824	2008	456.058	24.8094	419.838	25.3972
Biomass - volume gains	Bole volume gain	southern BC provenances	cm3	A	Totem Field, BC	2009	17817	17790.7			trait ~ Sex + ε	0.7329			17817	17139.3	17150.2	17137.2	trait ~ PC1 + PC2 + Sex + ε	0.468053	0.0001633	0.0320491		154	117	1164	2008	579.674	29.9444	560.546	27.7863
Biomass - volume gains	Bole volume gain	all provenances	cm3	A	Totem Field, BC	2010	35564.3	35357.7			trait ~ Latitude + Sex + ε	0.3565	<2E-16											235	201	1913	2008	2709.72	143.836	2395.04	148.864
Biomass - volume gains	Bole volume gain	southern BC provenances	cm3	A	Totem Field, BC	2010	22975.2	22963.1			trait ~ Sex + ε	0.5219			22975.2	22157.5	22164	22155.2	trait ~ PC1 + PC2 + Sex + ε	0.35371	0.01158	0.25138		156	121	1223	2008	3460.11	160.186	3277.56	165.407
Biomass - volume gains	Bole volume gain	all provenances	cm3	A	Totem Field, BC	2011	37607.9	37372.8			trait ~ Latitude + Sex + ε	0.2021	<2E-16											234	201	1907	2008	5551	269.612	4849.74	276.781
Biomass - volume gains	Bole volume gain	southern BC provenances	cm3	A	Totem Field, BC	2011	24160.3	24152.9			trait ~ Sex + ε	0.4078			24160.3	23246.8	23251.2	23244.7	trait ~ PC1 + PC2 + Sex + ε	0.29772	0.08111	0.79454		156	121	1217	2008	7022.09	282.802	6619.35	283.416
Biomass - volume gains	Bole volume gain	all provenances	cm3	this study	Agassiz, BC	2012	20744.3	20699.8	20201.3	20161.7	trait ~ Latitude + Planting Year + Sex + ε	0.9085	3.15e-09	<2E-16										298	284	983	2009	15957.3	969.31	15468.3	895.57	2010	2979.19	151.505	3355.56	170.259
Biomass - volume gains	Bole volume gain	all provenances	cm3	this study	Agassiz, BC	2013	21523.1	21469.8	21102.7	21052	trait ~ Latitude + Planting Year + Sex + ε	0.5736	6.145e-12	<2E-16										296	284	977	2009	24511.3	1417.55	25769.1	1456.78	2010	6884.2	352.291	7477.7	435.732
Biomass - growth rate	Bole volume growth (log value)	all provenances	log cm3 day-1	A	Totem Field, BC	2009	-15628	-15615.6			trait ~ Sex + ε	0.7232												234	201	1909	2008	0.0124998	0.000157204	0.0124497	0.000201183
Biomass - growth rate	Bole volume growth (log value)	southern BC provenances	log cm3 day-1	A	Totem Field, BC	2009	-10584.5	-10568			trait ~ Sex + ε	0.08682			-10584.5	-10195.4	-10189	-10176	trait ~ Sex + ε	0.08682				156	121	1230	2008	0.0122428	0.000137231	0.0119051	0.000158092
Biomass - repeated measures of growth	Height (July)	all provenances	cm	A	Totem Field, BC	2008	13982	13985.5			trait ~ Sex + ε	0.9583												234	196	1855	2008	33.5875	0.506639	33.6917	0.621888
Biomass - repeated measures of growth	Height (July)	southern BC provenances	cm	A	Totem Field, BC	2008	8760.76	8767.32			trait ~ Sex + ε	0.7348			8760.76	8432.18	8434.26	8442.19	trait ~ PC1 + Sex + ε	0.9292	0.2483			155	117	1177	2008	34.7389	0.596854	35.0461	0.693328
Biomass - repeated measures of growth	Height (February)	all provenances	cm	A	Totem Field, BC	2009	16284.1	16116.3			trait ~ Latitude + Sex + ε	0.9767	<2E-16											233	196	1846	2008	60.0527	1.24757	58.8933	1.54424
Biomass - repeated measures of growth	Height (February)	southern BC provenances	cm	A	Totem Field, BC	2009	10278.7	10240.3			trait ~ Latitude + Sex + ε	0.8279	3.419e-11		10278.7	9885.35	9889.2	9879.67	trait ~ PC1 + PC2 + Sex + ε	0.97764	4.422e-05	0.0001692		154	117	1174	2008	66.4677	1.3188	67.7467	1.50943
Biomass - repeated measures of growth	Height (May)	all provenances	cm	A	Totem Field, BC	2009	17407.7	17252.2			trait ~ Latitude + Sex + ε	0.9202	<2E-16											235	201	1931	2008	77.1291	1.31906	75.8706	1.52604
Biomass - repeated measures of growth	Height (May)	southern BC provenances	cm	A	Totem Field, BC	2009	10993.6	10982.7			trait ~ Latitude + Sex + ε	0.6966	5.83e-05		10993.6	10610.5	10614.6	10613.8	trait ~ PC1 + Sex + ε	0.75332	0.06469			156	121	1230	2008	83.9703	1.33733	84.9897	1.51653
Biomass - repeated measures of growth	Height (June)	all provenances	cm	A	Totem Field, BC	2009	18455.7	18304.3			trait ~ Latitude + Sex + ε	0.8408	<2E-16											235	201	1930	2008	112.15	1.75615	109.885	2.07805
Biomass - repeated measures of growth	Height (June)	southern BC provenances	cm	A	Totem Field, BC	2009	11544.3	11547.2			trait ~ Sex + ε	0.5828			11544.3	11124.8	11126.8	11132.4	trait ~ PC1 + Sex + ε	0.792	0.4163			156	121	1231	2008	121.653	1.64856	122.759	1.91965
Biomass - repeated measures of growth	Height (July)	all provenances	cm	A	Totem Field, BC	2009	19620.2	19454.6			trait ~ Latitude + Sex + ε	0.7802	<2E-16											235	201	1934	2008	146.546	2.3312	143.274	2.73261
Biomass - repeated measures of growth	Height (July)	southern BC provenances	cm	A	Totem Field, BC	2009	12244.8	12249.2			trait ~ Sex + ε	0.664			12244.8	11802.8	11804.4	11810.4	trait ~ PC1 + Sex + ε	0.8579	0.4677			156	121	1233	2008	159.717	2.01906	160.676	2.38459
Biomass - repeated measures of growth	Height (August)	all provenances	cm	A	Totem Field, BC	2009	20835.2	20597.3			trait ~ Latitude + Sex + ε	0.5019	<2E-16											235	201	1932	2008	188.457	3.30552	181.899	3.89843
Biomass - repeated measures of growth	Height (August)	southern BC provenances	cm	A	Totem Field, BC	2009	13062.8	13064			trait ~ Sex + ε	0.6593			13062.8	12593	12598.4	12600	trait ~ PC1 + Sex + ε	0.82253	0.01794			156	121	1232	2008	208.949	2.69478	210.244	3.08311
Biomass - repeated measures of growth	Height (September)	all provenances	cm	A	Totem Field, BC	2009	21447.5	21097.7			trait ~ Latitude + Sex + ε	0.6084	<2E-16											235	201	1930	2008	208.368	4.09907	200.509	4.82384
Biomass - repeated measures of growth	Height (September)	southern BC provenances	cm	A	Totem Field, BC	2009	13519.1	13497.6			trait ~ Latitude + Sex + ε	0.843	6.174e-07		13519.1	13023.2	13043.1	13024.8	trait ~ PC1 + Sex + ε	0.7648	1.346e-05			156	121	1230	2008	233.049	3.39971	234.843	3.90224
Biomass - repeated measures of growth	Height (May)	all provenances	cm	this study	Agassiz, BC	2011	11951.6	11905.4	10904	10836.8	trait ~ Latitude + Planting Year + Sex + ε	0.1612	<2E-16	<2E-16										300	284	1005	2009	295.571	5.73818	300.097	6.0652	2010	140.306	2.45272	148.413	2.19289
Biomass - repeated measures of growth	Height (June)	all provenances	cm	this study	Agassiz, BC	2011	11981.6	11935.1	10963.5	10896.2	trait ~ Latitude + Planting Year + Sex + ε	0.1948	<2E-16	<2E-16										300	284	1003	2009	321.249	6.08562	325.494	6.24538	2010	162.776	2.65705	170.88	2.37291
Biomass - repeated measures of growth	Height (July)	all provenances	cm	this study	Agassiz, BC	2011	12004.7	11956.6	11053.1	10986.6	trait ~ Latitude + Planting Year + Sex + ε	0.1639	<2E-16	<2E-16										300	284	997	2009	356.007	6.66232	360.002	6.53852	2010	191.433	2.97967	201.124	2.75809
Biomass - repeated measures of growth	Height (August)	all provenances	cm	this study	Agassiz, BC	2011	12077	12025.9	11253	11186.9	trait ~ Latitude + Planting Year + Sex + ε	0.1781	<2E-16	<2E-16										299	284	985	2009	407.018	7.90841	410.291	7.478	2010	228.053	3.76689	240.532	3.55476
Biomass - repeated measures of growth	Height (September)	all provenances	cm	this study	Agassiz, BC	2011	12314.5	12233.7	11588.2	11480.8	trait ~ Latitude + Planting Year + Sex + ε	0.2646	<2E-16	<2E-16										299	284	984	2009	446.791	9.45457	452.492	9.01263	2010	254.127	4.55963	267.458	4.44031
Biomass - repeated measures of growth	Height (October)	all provenances	cm	this study	Agassiz, BC	2011	12372.8	12287.1	11653.4	11540.8	trait ~ Latitude + Planting Year + Sex + ε	0.2214	<2E-16	<2E-16										298	284	981	2009	458.472	10.1747	466.504	9.71433	2010	257.462	4.75298	272.207	4.68911
Biomass - repeated measures of growth	Height (November)	all provenances	cm	this study	Agassiz, BC	2011	12346.8	12261.6	11629.6	11517.8	trait ~ Latitude + Planting Year + Sex + ε	0.2155	<2E-16	<2E-16										298	283	979	2009	458.379	10.1652	466.504	9.71433	2010	257.462	4.75298	271.975	4.70221
Biomass - repeated measures of growth	Height (May)	all provenances	cm	this study	Agassiz, BC	2012	12423.8	12344.7	11741.6	11638.7	trait ~ Latitude + Planting Year + Sex + ε	0.1778	<2E-16	<2E-16										299	284	987	2009	466.381	10.1613	472.955	9.55176	2010	270.025	4.77677	286.244	4.72429
Biomass - repeated measures of growth	Height (June)	all provenances	cm	this study	Agassiz, BC	2012	12432.5	12354.5	11768.2	11666.9	trait ~ Latitude + Planting Year + Sex + ε	0.2071	<2E-16	<2E-16										299	284	986	2009	488.161	10.3118	496.955	9.89132	2010	292.738	4.87582	307.703	4.817
Biomass - repeated measures of growth	Height (July)	all provenances	cm	this study	Agassiz, BC	2012	12500.2	12427.5	11863.2	11771.5	trait ~ Latitude + Planting Year + Sex + ε	0.2136	<2E-16	<2E-16										299	284	984	2009	530.699	11.0126	541.083	10.3243	2010	329.636	5.13726	343.967	5.01205
Biomass - repeated measures of growth	Height (August)	all provenances	cm	this study	Agassiz, BC	2012	12624.2	12544.4	12016.6	11914.3	trait ~ Latitude + Planting Year + Sex + ε	0.4806	<2E-16	<2E-16										299	284	984	2009	591.557	11.3443	595.665	10.8259	2010	378.421	5.94007	392.404	5.88627
Biomass - repeated measures of growth	Height (September)	all provenances	cm	this study	Agassiz, BC	2012	12772.6	12675.5	12198.4	12074.7	trait ~ Latitude + Planting Year + Sex + ε	0.6337	<2E-16	<2E-16										298	284	983	2009	634.51	12.4244	638.278	11.715	2010	409.427	6.70756	423.668	6.71102
Biomass - repeated measures of growth	Height (October)	all provenances	cm	this study	Agassiz, BC	2012	12831.1	12726.2	12283.6	12149.4	trait ~ Latitude + Planting Year + Sex + ε	0.6258	<2E-16	<2E-16										298	284	984	2009	644.317	12.6035	648.32	12.0733	2010	417.116	6.97496	432.304	6.99126
Biomass - repeated measures of growth	Height (November)	all provenances	cm	this study	Agassiz, BC	2012	12836.2	12730.7	12298.5	12164	trait ~ Latitude + Planting Year + Sex + ε	0.6717	<2E-16	<2E-16										298	284	983	2009	646.837	12.8081	650.633	12.2459	2010	418.507	7.0285	433.409	7.05401
Biomass - repeated measures of growth	Height:diameter (May)	all provenances	cm cm-1	A	Totem Field, BC	2009	16017.9	16026.7			trait ~ Sex + ε	0.3112												235	201	1929	2008	82.1292	0.772007	83.3956	0.868645
Biomass - repeated measures of growth	Height:diameter (May)	southern BC provenances	cm cm-1	A	Totem Field, BC	2009	9763.92	9762.4			trait ~ Latitude + Sex + ε	0.314507	0.005235		9763.92	9445.44	9442.82	9450.74	trait ~ PC2 + Sex + ε	0.3974		0.03031		156	121	1229	2008	81.0118	0.810429	82.4752	0.948886
Biomass - repeated measures of growth	Height:diameter (June)	all provenances	cm cm-1	A	Totem Field, BC	2009	15918.2	15920.6			trait ~ Sex + ε	0.4669												235	201	1930	2008	88.6298	0.827049	89.6329	0.927056
Biomass - repeated measures of growth	Height:diameter (June)	southern BC provenances	cm cm-1	A	Totem Field, BC	2009	9728.2	9734.46			trait ~ Sex + ε	0.3107			9728.2	9369.97	9374.33	9379.65	trait ~ PC1 + Sex + ε	0.33193	0.04229			156	121	1231	2008	86.8957	0.716517	88.0725	0.882666
Biomass - repeated measures of growth	Height:diameter (July)	all provenances	cm cm-1	A	Totem Field, BC	2009	15935.7	15944.1			trait ~ Sex + ε	0.6033												235	201	1934	2008	88.5134	0.861557	89.286	0.97626
Biomass - repeated measures of growth	Height:diameter (July)	southern BC provenances	cm cm-1	A	Totem Field, BC	2009	9758.67	9760.93			trait ~ Sex + ε	0.2713			9758.67	9422.89	9428.33	9431.47	trait ~ PC1 + Sex + ε	0.26035	0.04017			156	121	1233	2008	87.292	0.784489	88.6543	0.898248
Biomass - repeated measures of growth	Height:diameter (August)	all provenances	cm cm-1	A	Totem Field, BC	2009	16238.8	16230.5			trait ~ Latitude + Sex + ε	0.9438	4.032e-05											235	201	1932	2008	94.1077	0.911223	93.956	1.04811
Biomass - repeated measures of growth	Height:diameter (August)	southern BC provenances	cm cm-1	A	Totem Field, BC	2009	9993.15	9999.13			trait ~ Sex + ε	0.07541			9993.15	9658.96	9659.79	9667.66	trait ~ PC1 + Sex + ε	0.07986	0.99423			156	121	1232	2008	93.6999	0.818797	96.01	0.948503
Biomass - height gains	Height gain	all provenances	cm	A	Totem Field, BC	2008	14354.8	14085.7			trait ~ Latitude + Sex + ε	0.6388	<2E-16											233	196	1806	2008	26.9299	0.970523	25.3014	1.15911
Biomass - height gains	Height gain	southern BC provenances	cm	A	Totem Field, BC	2008	9087.43	9018.24			trait ~ Latitude + Sex + ε	0.8315	<2E-16		9087.43	8757.15	8772.64	8743.79	trait ~ PC1 + PC2 + Sex + ε	0.8373	1.504e-09	2.175e-06		154	117	1155	2008	32.2376	0.983669	32.7825	1.10975
Biomass - height gains	Height gain	all provenances	cm	A	Totem Field, BC	2009	19705.4	19351.9			trait ~ Latitude + Sex + ε	0.8071	<2E-16											233	196	1827	2008	152.371	3.35061	148.081	3.87631
Biomass - height gains	Height gain	southern BC provenances	cm	A	Totem Field, BC	2009	12364.7	12346.5			trait ~ Latitude + Sex + ε	0.8544	2.647e-06		12364.7	11886.6	11905.7	11889.7	trait ~ PC1 + Sex + ε	0.7497	1.888e-05			154	117	1165	2008	171.166	2.71796	173.224	2.91801
Biomass - height gains	Height gain	all provenances	cm	A	Totem Field, BC	2010	21657.7	21378.1			trait ~ Latitude + Sex + ε	0.2878	<2E-16											235	201	1913	2008	166.903	4.40827	156.598	5.05384
Biomass - height gains	Height gain	southern BC provenances	cm	A	Totem Field, BC	2010	13740	13743.4			trait ~ Sex + ε	0.919			13740	13283.6	13285	13290.1	trait ~ PC1 + Sex + ε	0.7499	0.4567			156	121	1223	2008	193.402	3.53776	192.579	3.87083
Biomass - height gains	Height gain	all provenances	cm	A	Totem Field, BC	2011	21524.9	21305.5			trait ~ Latitude + Sex + ε	0.1335	<2E-16											235	201	1908	2008	202.619	3.8455	191.794	4.18121
Biomass - height gains	Height gain	southern BC provenances	cm	A	Totem Field, BC	2011	13575.3	13576.2			trait ~ Sex + ε	0.1678			13575.3	13105.6	13106.6	13110.6	trait ~ PC1 + Sex + ε	0.1583	0.5528			156	121	1218	2008	227.59	2.97643	221.254	3.2743
Biomass - height gains	Height gain	all provenances	cm	this study	Agassiz, BC	2011	11118.9	11017.7	11037.2	10937	trait ~ Latitude + Planting Year + Sex + ε	0.4921	<2E-16	<2E-16										300	284	1005	2009	154.833	5.56935	160.339	5.99532	2010	118.53	3.22533	124.055	3.33378
Biomass - height gains	Height gain	all provenances	cm	this study	Agassiz, BC	2012	10754.9	10683.9	10707.5	10640.5	trait ~ Latitude + Planting Year + Sex + ε	0.3674	<2E-16	9.809e-12										297	283	976	2009	189.502	4.66554	183.322	5.41918	2010	159.401	3.32877	161.573	3.41095
Biomass - height gains	Height gain	all provenances	cm	this study	Agassiz, BC	2013	11615	11563.4	11581.9	11534.4	trait ~ Latitude + Planting Year + Sex + ε	0.6824	8.482e-13	3.383e-08										297	284	977	2009	216.317	6.51502	229.82	5.75929	2010	186.605	5.11251	189.61	4.00358
Biomass - growth rate	Height growth (log value)	all provenances	log cm day-1	A	Totem Field, BC	2009	-19340.5	-19440.2			trait ~ Latitude + Sex	0.3885	<2E-16											234	201	1852	2008	0.0487164	0.00073118	0.0504193	0.000956027
Biomass - growth rate	Height growth (log value)	southern BC provenances	log cm day-1	A	Totem Field, BC	2009	-13423.3	-13405.3			trait ~ Sex + ε	0.6121			-13423.3	-12920.6	-12923.7	-12900.6	trait ~ Sex + ε	0.6121				156	121	1215	2008	0.00454466	5.09244e-05	0.00450869	6.51377e-05
Disease and stress	Herbivory	all provenances	presence/absence	this study	Totem Field, BC	2009	1099.44	1106.48			trait ~ Sex + ε	0.5633												235	201	1972	2008	0.11117	0.0106855	0.118248	0.0122873
Disease and stress	Herbivory	southern BC provenances	presence/absence	this study	Totem Field, BC	2009	668.316	682.984			trait ~ Sex + ε	0.9642			668.316	677.136	678.437	694.922	trait ~ Sex + ε	0.9642				156	121	1252	2008	0.107853	0.0129974	0.110537	0.0149026
Disease and stress	Melampsora infection severity	all provenances	disease curve	B	Totem Field, BC	2009	11774.3	11475			trait ~ Latitude + Sex + ε	0.3381	<2E-16											235	201	1928	2008	15.5254	0.43082	16.5466	0.512683
Disease and stress	Melampsora infection severity	southern BC provenances	disease curve	B	Totem Field, BC	2009	7095.79	7095.67			trait ~ Latitude + Sex + ε	0.566469	0.004652		7095.79	6827.3	6824.15	6821.05	trait ~ PC1 + PC2 + Sex + ε	0.556875	0.0003427	3.144e-05		156	121	1233	2008	13.0325	0.360377	12.6365	0.422791
Disease and stress	Melampsora infection severity	all provenances	disease curve	B	Totem Field, BC	2010	12733.2	12494.5			trait ~ Latitude + Sex + ε	0.7787	<2E-16											235	201	1921	2008	5.40013	0.494873	6.10399	0.551412
Disease and stress	Melampsora infection severity	southern BC provenances	disease curve	B	Totem Field, BC	2010	6389.63	6397			trait ~ Sex + ε	0.2923			6389.63	6184.21	6192.4	6196.06	trait ~ PC1 + Sex + ε	0.230981	0.005743			156	121	1227	2008	1.97962	0.20029	1.69117	0.183026
Disease and stress	Melampsora infection severity	all provenances	disease curve	B	Totem Field, BC	2011	13315.1	13019.2			trait ~ Latitude + Sex + ε	0.0797	<2E-16											235	201	1925	2008	6.86049	0.4926	8.53184	0.631027
Disease and stress	Melampsora infection severity	southern BC provenances	disease curve	B	Totem Field, BC	2011	7499.34	7502.12			trait ~ Sex + ε	0.172			7499.34	7258.6	7263.22	7268.04	trait ~ PC1 + Sex + ε	0.15173	0.06792			156	121	1226	2008	3.51023	0.271973	2.99015	0.247867
Disease and stress	Spring drought stress	all provenances	presence/absence	this study	Totem Field, BC	2009	-62.4859	-104.21			trait ~ Latitude + Sex + ε	0.1639	1.643e-14											233	198	1868	2008	0.0499387	0.00829719	0.075006	0.0115614
Disease and stress	Spring drought stress	southern BC provenances	presence/absence	this study	Totem Field, BC	2009	-619.922	-606.552			trait ~ Sex + ε	0.8614			-619.922	-598.56	-596.335	-580.332	trait ~ Sex + ε	0.8614				154	119	1190	2008	0.0366883	0.00750664	0.0353641	0.0126841
Disease and stress	Spring mortality	all provenances	presence/absence	this study	Totem Field, BC	2009	218.734	232.777			trait ~ Sex + ε	0.7328												235	201	1972	2008	0.075	0.0110422	0.0814677	0.0139353
Disease and stress	Spring mortality	southern BC provenances	presence/absence	this study	Totem Field, BC	2009	-64.06	-52.8176			trait ~ Sex + ε	0.8653			-64.06	-52.364	-52.6198	-37.1133	trait ~ Sex + ε	0.8653				156	121	1252	2008	0.0689103	0.0142125	0.0650826	0.0171775
Disease and stress	Spring mortality	all provenances	presence/absence	this study	Agassiz, BC	2010	1371.28	1376.98	1373.51	1380.24	trait ~ Sex + ε	0.5689												289	273	967	2009	0.684167	0.0214946	0.698512	0.0209134
Disease and stress	Taphrina infection	all provenances	presence/absence	this study	Totem Field, BC	2009	1431.64	1448.25			trait ~ Sex + ε	0.9513												235	201	1972	2008	0.154362	0.0158752	0.15796	0.0175566
Disease and stress	Taphrina infection	southern BC provenances	presence/absence	this study	Totem Field, BC	2009	856.166	869.716			trait ~ Sex + ε	0.7794			856.166	831.413	828.122	842.978	trait ~ PC2 + Sex + ε	0.569737		0.0006163		156	121	1252	2008	0.147436	0.0197065	0.155992	0.0225027
Disease and stress	Taphrina infection	all provenances	presence/absence	this study	Agassiz, BC	2011	1354.34	1365.33	NA	NA	trait ~ Sex + ε	0.4356												300	281	1005	2009	0.694064	0.036405	0.707108	0.0370437	2010	0.624016	0.0289759	0.6	0.0302747
Ecophysiology	Carbon (per leaf area)	all provenances	mg mm−2	A	Totem Field, BC	2009	-10881.6	-10858.5			trait ~ Sex + ε	0.6029												230	200	1491	2008	0.0391618	0.000259862	0.0389719	0.000299022
Ecophysiology	Carbon (per leaf area)	southern BC provenances	mg mm−2	A	Totem Field, BC	2009	-7324.22	-7302.8			trait ~ Sex + ε	0.3123			-7324.22	-7060.16	-7060.41	-7036.77	trait ~ Sex + ε	0.3123				156	121	1001	2008	0.0394305	0.00030239	0.0388798	0.000357888
Ecophysiology	Carbon (per leaf area)	all provenances	mg mm−2	A	Totem Field, BC	2010	-2071.47	-2050.13			trait ~ Sex + ε	0.4817												114	102	300	2008	0.041728	0.000621531	0.0407978	0.000684111
Ecophysiology	Carbon (per leaf area)	southern BC provenances	mg mm−2	A	Totem Field, BC	2010	-1369.51	-1350.98			trait ~ Sex + ε	0.4712			-1369.51	-1299.33	-1298.81	-1278.59	trait ~ Sex + ε	0.4712				79	66	201	2008	0.0424117	0.000760237	0.0414138	0.000907101
Ecophysiology	Carbon (per leaf mass)	all provenances	mg mg−1	A	Totem Field, BC	2009	-9215.01	-9214.81			trait ~ Sex + ε	0.5411												230	200	1486	2008	0.47395	0.000515087	0.473394	0.000578762
Ecophysiology	Carbon (per leaf mass)	southern BC provenances	mg mg−1	A	Totem Field, BC	2009	-6205.32	-6185.72			trait ~ Sex + ε	0.909			-6205.32	-5960.61	-5958.86	-5937.2	trait ~ Sex + ε	0.909				156	121	997	2008	0.475779	0.000526051	0.475775	0.00068145
Ecophysiology	Carbon (per leaf mass)	all provenances	mg mg−1	A	Totem Field, BC	2010	-1629.71	-1610.99			trait ~ Sex + ε	0.9935												114	101	299	2008	0.485997	0.00139381	0.485726	0.00117957
Ecophysiology	Carbon (per leaf mass)	southern BC provenances	mg mg−1	A	Totem Field, BC	2010	-1061.91	-1044.9			trait ~ Sex + ε	0.551			-1061.91	-1004.75	-1005.05	-986.864	trait ~ Sex + ε	0.551				79	66	201	2008	0.487392	0.0018421	0.486331	0.00145732
Ecophysiology	Carbon isotope ratio (leaf)	all provenances	‰	A	Totem Field, BC	2009	4569.87	4560.19			trait ~ Latitude + Sex + ε	0.3246	1.576e-06											230	200	1491	2008	19.598	0.0671492	19.7414	0.0801671
Ecophysiology	Carbon isotope ratio (leaf)	southern BC provenances	‰	A	Totem Field, BC	2009	3042.18	3045			trait ~ Sex + ε	0.4896			3042.18	2918.94	2927.65	2930.99	trait ~ PC1 + Sex + ε	0.4034	3.223e-06			156	121	1000	2008	19.5078	0.0821173	19.4368	0.0871805
Ecophysiology	Carbon isotope ratio (leaf)	all provenances	‰	A	Totem Field, BC	2010	1048.66	1056.86			trait ~ Sex + ε	0.5808												114	102	299	2008	19.7047	0.127597	19.7907	0.124576
Ecophysiology	Carbon isotope ratio (leaf)	southern BC provenances	‰	A	Totem Field, BC	2010	706.025	714.067			trait ~ Sex + ε	0.5492			706.025	680.583	677.565	687.386	trait ~ PC2 + Sex + ε	0.5973	0.0156			79	66	201	2008	19.6155	0.151814	19.4392	0.147943
Ecophysiology	Carbon isotope ratio (wood)	all provenances	‰	A	Totem Field, BC	2012	1905.44	1917.35			trait ~ Sex + ε	0.3588												235	201	735	2008	-26.3995	0.0591186	-26.4871	0.0707977
Ecophysiology	Carbon isotope ratio (wood)	southern BC provenances	‰	A	Totem Field, BC	2012	1496.65	1507.04			trait ~ Sex + ε	0.9527			1496.65	1449.92	1445.64	1457.37	trait ~ PC2 + Sex + ε	0.740697		0.0002816		155	119	578	2008	-26.4371	0.0641097	-26.4366	0.0754959
Ecophysiology	Carbon:nitrogen (C:N)	all provenances	mg mg−1	A	Totem Field, BC	2009	8495.36	8494.6			trait ~ Latitude + Sex + ε	0.455333	0.0004875											230	199	1490	2008	20.8107	0.181092	20.9324	0.205583
Ecophysiology	Carbon:nitrogen (C:N)	southern BC provenances	mg mg−1	A	Totem Field, BC	2009	5686.88	5686.28			trait ~ Latitude + Sex + ε	0.784604	0.002229		5686.88	5482.94	5489.79	5493.1	trait ~ PC1 + Sex + ε	0.91073	0.01877			156	121	1000	2008	21.2199	0.215272	21.2182	0.244472
Ecophysiology	Carbon:nitrogen (C:N)	all provenances	mg mg−1	A	Totem Field, BC	2010	1773.11	1754.02			trait ~ Latitude + Sex + ε	0.2227	2.033e-07											114	102	300	2008	22.8555	0.411157	23.2011	0.411174
Ecophysiology	Carbon:nitrogen (C:N)	southern BC provenances	mg mg−1	A	Totem Field, BC	2010	1168.84	1171.32			trait ~ Sex + ε	0.3771			1168.84	1123.09	1124.82	1131.98	trait ~ PC1 + Sex + ε	0.3225	0.5315			79	66	201	2008	23.498	0.451991	24.0177	0.507753
Ecophysiology	Chlorophyll content - spring	all provenances	CCI	A	Totem Field, BC	2009	1859.37	1865.69			trait ~ Sex + ε	0.5918												103	92	264	2008	26.3691	0.731999	25.6807	0.875975
Ecophysiology	Chlorophyll content - spring	southern BC provenances	CCI	A	Totem Field, BC	2009	1231.02	1234.44			trait ~ Sex + ε	0.4972			1231.02	1192.36	1188.96	1194.78	trait ~ PC2 + Sex + ε	0.393879		0.004421		70	59	174	2008	25.6272	0.871577	26.5722	1.20691
Ecophysiology	Chlorophyll content - summer, pre-bud set	all provenances	CCI	A	Totem Field, BC	2009	11886.9	11822.7			trait ~ Latitude + Sex + ε	0.6921	<2E-16											218	173	1490	2008	37.8092	0.717627	38.2951	0.846243
Ecophysiology	Chlorophyll content - summer, pre-bud set	southern BC provenances	CCI	A	Totem Field, BC	2009	8966.45	8962.07			trait ~ Latitude + Sex + ε	0.493578	0.0009572		8966.45	8661.22	8678.61	8669.25	trait ~ PC1 + Sex + ε	0.5508	2.608e-05			156	120	1145	2008	35.8603	0.674109	36.3647	0.815963
Ecophysiology	Chlorophyll content - summer, pre-bud set	all provenances	CCI	A	Totem Field, BC	2011	10293.9	10281.7			trait ~ Latitude + Sex + ε	0.7698	3.339e-06											195	153	1530	2008	21.7824	0.390177	21.8872	0.460787
Ecophysiology	Chlorophyll content - summer, pre-bud set	southern BC provenances	CCI	A	Totem Field, BC	2011	8013.73	8014.83			trait ~ Sex + ε	0.6888			8013.73	7738.36	7750.59	7749.37	trait ~ PC1 + Sex + ε	0.8375	2.23e-05			155	121	1220	2008	21.0826	0.353239	20.8429	0.434429
Ecophysiology	Chlorophyll content - summer, pre-bud set	all provenances	CCI	this study	Agassiz, BC	2011	3658.87	3656.23	3615.38	3607.96	trait ~ Latitude + Planting Year + Sex + ε	0.706	6.554e-05	1.81e-13										277	267	581	2009	18.9953	0.600923	19.2931	0.687438	2010	15.6841	0.343422	15.7116	0.366843
Ecophysiology	Chlorophyll content - autumn, post-bud set	all provenances	CCI	A	Totem Field, BC	2009	3728.23	3717.43			trait ~ Latitude + Sex + ε	0.14	5.095e-05											91	86	438	2008	47.6475	1.23217	50.7975	1.64204
Ecophysiology	Chlorophyll content - autumn, post-bud set	southern BC provenances	CCI	A	Totem Field, BC	2009	720.261	714.349			trait ~ Latitude + Sex + ε	0.974453	0.006285		720.261	690.064	692.749	689.333	trait ~ PC1 + PC2 + Sex + ε	0.711832	0.008546	0.023589		40	25	87	2008	42.5454	1.97949	39.9883	2.96215
Ecophysiology	Chlorophyll content - autumn, post-bud set	all provenances	CCI	A	Totem Field, BC	2011	2734.09	2739.81			trait ~ Sex + ε	0.1062												41	50	388	2008	27.266	1.03777	25.2516	0.811483
Ecophysiology	Chlorophyll content - autumn, post-bud set	southern BC provenances	CCI	A	Totem Field, BC	2011	insufficient data																	1	0	3	2008	NA	NA	NA	NA
Ecophysiology	Maximum photosynthesis (leaf area based)	all provenances	µmol CO2 m−2 s−1	A	Totem Field, BC	2009	8267.34	8154.53			trait ~ Latitude + Sex + ε	0.4081	<2E-16											230	200	1513	2008	19.9802	0.17309	19.9666	0.190621
Ecophysiology	Maximum photosynthesis (leaf area based)	southern BC provenances	µmol CO2 m−2 s−1	A	Totem Field, BC	2009	5411.78	5417.28			trait ~ Sex + ε	0.6726			5411.78	5227.77	5234.99	5237.96	trait ~ PC1 + Sex + ε	0.81503	0.01573			156	121	1013	2008	19.3313	0.173375	19.2305	0.194671
Ecophysiology	Maximum photosynthesis (leaf area based)	all provenances	µmol CO2 m−2 s−1	A	Totem Field, BC	2010	1752.65	1744.66			trait ~ Latitude + Sex + ε	0.343	4.674e-05											115	102	301	2008	19.0261	0.41442	18.7542	0.363579
Ecophysiology	Maximum photosynthesis (leaf area based)	southern BC provenances	µmol CO2 m−2 s−1	A	Totem Field, BC	2010	1119.22	1120.11			trait ~ Sex + ε	0.07123			1119.22	1087.3	1079.25	1086.33	trait ~ PC2 + Sex + ε	0.124859	0.001257			79	66	201	2008	18.8987	0.406173	17.9104	0.404154
Ecophysiology	Maximum photosynthesis (leaf mass based)	all provenances	µmol CO2 g−1 s−1	A	Totem Field, BC	2009	-4510.68	-4576.68			trait ~ Latitude + Sex + ε	0.8631	<2E-16											230	200	1493	2008	0.243977	0.00240675	0.245836	0.00260507
Ecophysiology	Maximum photosynthesis (leaf mass based)	southern BC provenances	µmol CO2 g−1 s−1	A	Totem Field, BC	2009	-3091.38	-3082.76			trait ~ Sex + ε	0.3851			-3091.38	-2959.75	-2957.65	-2946.14	trait ~ Sex + ε	0.3851				156	121	1002	2008	0.234718	0.00237749	0.238042	0.00257846
Ecophysiology	Maximum photosynthesis (leaf mass based)	all provenances	µmol CO2 g−1 s−1	A	Totem Field, BC	2010	-867.561	-870.11			trait ~ Latitude + Sex + ε	0.7921	9.65e-06											114	102	300	2008	0.225369	0.00476753	0.22778	0.00524554
Ecophysiology	Maximum photosynthesis (leaf mass based)	southern BC provenances	µmol CO2 g−1 s−1	A	Totem Field, BC	2010	-599.223	-588.071			trait ~ Sex + ε	0.3525			-599.223	-557.851	-558.742	-542.798	trait ~ Sex + ε	0.3525				79	66	201	2008	0.22091	0.00529414	0.215013	0.00582505
Ecophysiology	Nitrogen (per leaf area)	all provenances	mg mm−2	A	Totem Field, BC	2009	-19367.3	-19356			trait ~ Sex + ε	0.4755												230	200	1491	2008	0.00192239	1.54888e-05	0.00190438	1.9164e-05
Ecophysiology	Nitrogen (per leaf area)	southern BC provenances	mg mm−2	A	Totem Field, BC	2009	-13076.4	-13053.3			trait ~ Sex + ε	0.4737			-13076.4	-12601.4	-12594	-12570.8	trait ~ Sex + ε	0.4737				156	121	1001	2008	0.00189831	1.80311e-05	0.00187335	2.20965e-05
Ecophysiology	Nitrogen (per leaf area)	all provenances	mg mm−2	A	Totem Field, BC	2010	-3814.11	-3809.76			trait ~ Sex + ε	0.1759												114	102	300	2008	0.00187736	3.62728e-05	0.00180113	3.52347e-05
Ecophysiology	Nitrogen (per leaf area)	southern BC provenances	mg mm−2	A	Totem Field, BC	2010	-2578.67	-2557.17			trait ~ Sex + ε	0.1546			-2578.67	-2487.72	-2486.72	-2460.69	trait ~ Sex + ε	0.1546				79	66	201	2008	0.00183586	3.5689e-05	0.00175903	4.02639e-05
Ecophysiology	Nitrogen (per leaf mass)	all provenances	mg mg−1	A	Totem Field, BC	2009	-11903.5	-11886			trait ~ Sex + ε	0.5841												230	200	1491	2008	0.0235584	0.000195685	0.0233783	0.000225274
Ecophysiology	Nitrogen (per leaf mass)	southern BC provenances	mg mg−1	A	Totem Field, BC	2009	-8008.94	-7993.4			trait ~ Sex + ε	0.9094			-8008.94	-7734.09	-7729.39	-7709.25	trait ~ Sex + ε	0.9094				156	121	1000	2008	0.0232242	0.000231681	0.0231505	0.00025678
Ecophysiology	Nitrogen (per leaf mass)	all provenances	mg mg−1	A	Totem Field, BC	2010	-2373.54	-2379.3			trait ~ Latitude + Sex + ε	0.2181	1.419e-07											113	102	299	2008	0.021998	0.000405026	0.0216814	0.000368593
Ecophysiology	Nitrogen (per leaf mass)	southern BC provenances	mg mg−1	A	Totem Field, BC	2010	-1601.28	-1583.76			trait ~ Sex + ε	0.4002			-1601.28	-1534.23	-1533	-1511.66	trait ~ Sex + ε	0.4002				79	66	201	2008	0.0214439	0.000455552	0.0209782	0.000457758
Ecophysiology	Nitrogen isotope ratio (leaf)	all provenances	‰	A	Totem Field, BC	2009	4603.07	4603			trait ~ Latitude + Sex + ε	0.4737	0.000158											230	199	1486	2008	1.68511	0.0447728	1.64072	0.0491213
Ecophysiology	Nitrogen isotope ratio (leaf)	southern BC provenances	‰	A	Totem Field, BC	2009	3161.21	3169.17			trait ~ Sex + ε	0.1336			3161.21	3061.6	3065.6	3075.3	trait ~ PC1 + Sex + ε	0.1246	0.1045			156	121	1000	2008	1.64835	0.0561177	1.48593	0.0664927
Ecophysiology	Nitrogen isotope ratio (leaf)	all provenances	‰	A	Totem Field, BC	2010	875.167	858.47			trait ~ Latitude + Sex + ε	0.7432	1.497e-07											106	88	298	2008	1.14925	0.0838148	1.16763	0.0953659
Ecophysiology	Nitrogen isotope ratio (leaf)	southern BC provenances	‰	A	Totem Field, BC	2010	550.724	559.147			trait ~ Sex + ε	0.1036			550.724	543.625	548.77	555.811	trait ~ PC1 + Sex + ε	0.06818	0.0272			78	65	199	2008	1.06656	0.0913247	0.841339	0.0959971
Ecophysiology	Nitrogen use efficiency (NUE)	all provenances	µmol CO2 g−1 N s−1	A	Totem Field, BC	2009	6078.26	6045.4			trait ~ Latitude + Sex + ε	0.435	1.249e-11											230	200	1483	2008	10.5032	0.0814201	10.6368	0.0979703
Ecophysiology	Nitrogen use efficiency (NUE)	southern BC provenances	µmol CO2 g−1 N s−1	A	Totem Field, BC	2009	4052.81	4063.25			trait ~ Sex + ε	0.6421			4052.81	3921.07	3919.67	3931.78	trait ~ PC2 + Sex + ε	0.455		0.06808		156	121	996	2008	10.3141	0.0898539	10.4032	0.112534
Ecophysiology	Nitrogen use efficiency (NUE)	all provenances	µmol CO2 g−1 N s−1	A	Totem Field, BC	2010	1326.51	1336.43			trait ~ Sex + ε	0.5832												114	102	299	2008	10.3994	0.194345	10.615	0.199366
Ecophysiology	Nitrogen use efficiency (NUE)	southern BC provenances	µmol CO2 g−1 N s−1	A	Totem Field, BC	2010	890.916	897.903			trait ~ Sex + ε	0.6684			890.916	865.159	861.347	870.353	trait ~ PC2 + Sex + ε	0.81515		0.008689		79	66	201	2008	10.4901	0.23774	10.3562	0.216956
Ecophysiology	Stomatal conductance	all provenances	mol H2O m−2 s−1	A	Totem Field, BC	2009	-3091.46	-3221.12			trait ~ Latitude + Sex + ε	0.7626	<2E-16											230	200	1514	2008	0.395229	0.00529986	0.399295	0.00622258
Ecophysiology	Stomatal conductance	southern BC provenances	mol H2O m−2 s−1	A	Totem Field, BC	2009	-2359.04	-2343.39			trait ~ Sex + ε	0.1654			-2359.04	-2271.17	-2270.84	-2257.16	trait ~ Sex + ε	0.1654				156	121	1014	2008	0.375952	0.00512204	0.365444	0.00557852
Ecophysiology	Stomatal conductance	all provenances	mol H2O m−2 s−1	A	Totem Field, BC	2010	-576.386	-608.346			trait ~ Latitude + Sex + ε	0.5957	4.869e-12											114	102	300	2008	0.313253	0.00825767	0.315404	0.00859201
Ecophysiology	Stomatal conductance	southern BC provenances	mol H2O m−2 s−1	A	Totem Field, BC	2010	-423.601	-412.622			trait ~ Sex + ε	0.1575			-423.601	-388.813	-395.433	-380.209	trait ~ Sex + ε	0.1575				79	66	201	2008	0.300926	0.00851085	0.282559	0.00930092
Ecophysiology	Water use efficiency (WUE)	all provenances	µmol CO2 mmol−1 H2O	A	Totem Field, BC	2009	3409.28	3406.7			trait ~ Latitude + Sex + ε	0.9362	3.235e-05											230	200	1513	2008	3.89813	0.0374644	3.87738	0.0386681
Ecophysiology	Water use efficiency (WUE)	southern BC provenances	µmol CO2 mmol−1 H2O	A	Totem Field, BC	2009	2334.36	2335.82			trait ~ Sex + ε	0.2837			2334.36	2223.14	2251.81	2238.42	trait ~ PC1 + Sex + ε	0.2338	1.476e-10			156	121	1013	2008	3.93623	0.047425	4.0038	0.0476406
Ecophysiology	Water use efficiency (WUE)	all provenances	µmol CO2 mmol−1 H2O	A	Totem Field, BC	2010	804.136	796.886			trait ~ Latitude + Sex + ε	0.8677	1.562e-05											115	102	300	2008	4.5241	0.0775065	4.51604	0.0872808
Ecophysiology	Water use efficiency (WUE)	southern BC provenances	µmol CO2 mmol−1 H2O	A	Totem Field, BC	2010	519.406	528.238			trait ~ Sex + ε	0.6822			519.406	514.551	516.261	526.684	trait ~ PC1 + Sex + ε	0.7459	0.4842			79	66	200	2008	4.68209	0.079371	4.7567	0.106799
Leaf anatomy	Lower (abaxial) stomatal density	all provenances	# mm-2	C	Totem Field, BC	2010	19457.8	19433.1			trait ~ Latitude + Sex + ε	0.9332	1.802e-08											235	201	1914	2008	184.96	1.99999	184.508	2.19313
Leaf anatomy	Lower (abaxial) stomatal density	southern BC provenances	# mm-2	C	Totem Field, BC	2010	12562.2	12563.1			trait ~ Sex + ε	0.9527			12562.2	12144.7	12146.9	12149	trait ~ PC1 + Sex + ε	0.8361	0.2345			156	121	1221	2008	188.4	2.39172	189.292	2.49834
Leaf anatomy	Lower (abaxial) stomatal density	all provenances	# mm-2	C	Totem Field, BC	2011	3939.84	3937.58			trait ~ Latitude + Sex + ε	0.73178	0.01106											96	86	380	2008	175.356	3.66054	176.562	3.57731
Leaf anatomy	Lower (abaxial) stomatal density	southern BC provenances	# mm-2	C	Totem Field, BC	2011	2566.75	2567.86			trait ~ Sex + ε	0.264			2566.75	2467.51	2470.09	2472.34	trait ~ PC1 + Sex + ε	0.2348	0.2307			65	53	251	2008	178.099	4.19392	183.907	4.26244
Leaf anatomy	Lower (abaxial) stomatal pore index	all provenances	mm mm−1	C	Totem Field, BC	2010	-6813.94	-6797.61			trait ~ Sex + ε	0.2419												235	201	1914	2008	0.216552	0.00207508	0.21303	0.00218244
Leaf anatomy	Lower (abaxial) stomatal pore index	southern BC provenances	mm mm−1	C	Totem Field, BC	2010	-4413.81	-4401.76			trait ~ Sex + ε	0.04237			-4413.81	-4239.22	-4234.39	-4226.53	trait ~ Sex + ε	0.04237				156	121	1221	2008	0.21853	0.00250414	0.211286	0.00272378
Leaf anatomy	Lower (abaxial) stomatal pore index	all provenances	mm mm−1	C	Totem Field, BC	2011	-1485.89	-1471.04			trait ~ Sex + ε	0.4211												96	86	379	2008	0.110205	0.00318392	0.10608	0.00298108
Leaf anatomy	Lower (abaxial) stomatal pore index	southern BC provenances	mm mm−1	C	Totem Field, BC	2011	-980.625	-965.908			trait ~ Sex + ε	0.2805			-980.625	-921.74	-917.186	-903.02	trait ~ Sex + ε	0.2805				65	53	251	2008	0.11546	0.00385131	0.109201	0.0037992
Leaf anatomy	Upper (adaxial) stomatal density	all provenances	# mm-2	C	Totem Field, BC	2010	13057.6	12944.2			trait ~ Latitude + Sex + ε	0.2738	<2E-16											235	201	1914	2008	2.69048	0.368969	3.68354	0.551343
Leaf anatomy	Upper (adaxial) stomatal density	southern BC provenances	# mm-2	C	Totem Field, BC	2010	6503.59	6502.7			trait ~ Latitude + Sex + ε	0.326074	0.001249		6503.59	6294.07	6291.64	6299.57	trait ~ PC2 + Sex + ε	0.41917		0.04693		156	121	1221	2008	0.7427	0.1237	0.874839	0.220145
Leaf anatomy	Upper (adaxial) stomatal density	all provenances	# mm-2	C	Totem Field, BC	2011	2090.43	2085.34			trait ~ Latitude + Sex + ε	0.213421	0.0001711											96	86	380	2008	0.572057	0.273307	1.22162	0.384429
Leaf anatomy	Upper (adaxial) stomatal density	southern BC provenances	# mm-2	C	Totem Field, BC	2011	947.849	956.121			trait ~ Sex + ε	0.3241			947.849	927.137	929.228	937.983	trait ~ PC1 + Sex + ε	0.32759	0.05581			65	53	251	2008	0.183671	0.120616	0.405462	0.178901
Leaf anatomy	Upper (adaxial) stomatal pore index	all provenances	mm mm−1	C	Totem Field, BC	2010	-13451.6	-13552.6			trait ~ Latitude + Sex + ε	0.154	<2E-16											235	201	1914	2008	0.00235398	0.000362624	0.0035316	0.000551804
Leaf anatomy	Upper (adaxial) stomatal pore index	southern BC provenances	mm mm−1	C	Totem Field, BC	2010	-10895	-10882.9			trait ~ Sex + ε	0.3045			-10895	-10479.9	-10477.7	-10457.4	trait ~ Sex + ε	0.3045				156	121	1221	2008	0.00055093	0.000112844	0.000701382	0.000171219
Leaf anatomy	Upper (adaxial) stomatal pore index	all provenances	mm mm−1	C	Totem Field, BC	2011	-3521.3	-3511.57			trait ~ Sex + ε	0.1692												96	86	376	2008	0.00024683	0.000164077	0.000659689	0.000237712
Leaf anatomy	Upper (adaxial) stomatal pore index	southern BC provenances	mm mm−1	C	Totem Field, BC	2011	-1903.98	-1882.4			trait ~ Sex + ε	0.7192			-1903.98	-1855.35	-1854.24	-1831.53	trait ~ Sex + ε	0.7192				65	53	249	2008	5.44639e-05	5.44639e-05	8.15572e-05	4.55514e-05
Leaf anatomy	Upper (adaxial):Lower (abaxial) stomatal density	all provenances	ratio	C	Totem Field, BC	2010	-6407.17	-6511.98			trait ~ Latitude + Sex + ε	0.1925	<2E-16											235	201	1914	2008	0.0159033	0.00235727	0.0231133	0.00358194
Leaf anatomy	Upper (adaxial):Lower (abaxial) stomatal density	southern BC provenances	ratio	C	Totem Field, BC	2010	-6250.01	-6242.54			trait ~ Sex + ε	0.4405			-6250.01	-6003.34	-6004.01	-5987.27	trait ~ Sex + ε	0.4405				156	121	1221	2008	0.00416674	0.0007258	0.00490846	0.00120602
Leaf anatomy	Upper (adaxial):Lower (abaxial) stomatal density	all provenances	ratio	C	Totem Field, BC	2011	-1689.92	-1684.82			trait ~ Sex + ε	0.2554												96	86	380	2008	0.00383028	0.00212364	0.00765137	0.00243785
Leaf anatomy	Upper (adaxial):Lower (abaxial) stomatal density	southern BC provenances	ratio	C	Totem Field, BC	2011	-1669.85	-1651.11			trait ~ Sex + ε	0.2622			-1669.85	-1574.67	-1572.53	-1553.16	trait ~ Sex + ε	0.2622				65	53	251	2008	0.00092558	0.000604351	0.00225147	0.000963431
Leaf anatomy	Upper (adaxial):Lower (abaxial) stomatal pore length	all provenances	µm µm−1	C	Totem Field, BC	2010	804.691	676.053			trait ~ Latitude + Sex + ε	0.2797	<2E-16											235	201	1914	2008	0.131934	0.014714	0.169027	0.0189745
Leaf anatomy	Upper (adaxial):Lower (abaxial) stomatal pore length	southern BC provenances	µm µm−1	C	Totem Field, BC	2010	-166.433	-168.428			trait ~ Latitude + Sex + ε	0.6168	4.237e-05		-166.433	-169.034	-162.269	-156.441	trait ~ PC1 + Sex + ε	0.97032	0.01677			156	121	1221	2008	0.0614496	0.0107698	0.062421	0.0132124
Leaf anatomy	Upper (adaxial):Lower (abaxial) stomatal pore length	all provenances	µm µm−1	C	Totem Field, BC	2011	-73.3271	-79.0421			trait ~ Latitude + Sex + ε	0.1151	6.367e-06											96	86	376	2008	0.0345036	0.0134117	0.0819999	0.0239218
Leaf anatomy	Upper (adaxial):Lower (abaxial) stomatal pore length	southern BC provenances	µm µm−1	C	Totem Field, BC	2011	-143.708	-132.467			trait ~ Sex + ε	0.1349			-143.708	-129.856	-127.366	-116.165	trait ~ Sex + ε	0.1349				65	53	249	2008	0.00645808	0.00645808	0.030315	0.0152954
Leaf anatomy	Leaf mass per area (LMA) - spring	all provenances	mg mm−2	A	Totem Field, BC	2010	-12441.1	-12421.2			trait ~ Sex + ε	0.581												235	201	1931	2008	0.0647368	0.000660365	0.064169	0.000731507
Leaf anatomy	Leaf mass per area (LMA) - spring	southern BC provenances	mg mm−2	A	Totem Field, BC	2010	-8134.33	-8114.46			trait ~ Sex + ε	0.6179			-8134.33	-7837.4	-7850.6	-7828.52	trait ~ Sex + ε	0.6179				156	121	1232	2008	0.0628846	0.000739695	0.063477	0.000904128
Leaf anatomy	Leaf mass per area (LMA) - spring	all provenances	mg mm−2	A	Totem Field, BC	2011	-12374.2	-12356.4			trait ~ Sex + ε	0.5472												235	201	1925	2008	0.0608354	0.000614039	0.0602961	0.000639636
Leaf anatomy	Leaf mass per area (LMA) - spring	southern BC provenances	mg mm−2	A	Totem Field, BC	2011	-8018.04	-7998.73			trait ~ Sex + ε	0.7419			-8018.04	-7719.06	-7728.95	-7707.17	trait ~ Sex + ε	0.7419				156	121	1228	2008	0.0593398	0.000683483	0.0597037	0.000756673
Leaf anatomy	Leaf mass per area (LMA) - summer, pre-bud set	all provenances	mg mm−2	A	Totem Field, BC	2009	-8657.08	-8638.31			trait ~ Sex + ε	0.6936												230	200	1493	2008	0.082703	0.000537445	0.0824416	0.000625037
Leaf anatomy	Leaf mass per area (LMA) - summer, pre-bud set	southern BC provenances	mg mm−2	A	Totem Field, BC	2009	-5813.78	-5794.07			trait ~ Sex + ε	0.2986			-5813.78	-5607.19	-5607.48	-5585.38	trait ~ Sex + ε	0.2986				155	121	1223	2008	0.0980289	0.000886536	0.0972908	0.00101825
Leaf anatomy	Leaf mass per area (LMA) - summer, pre-bud set	all provenances	mg mm−2	A	Totem Field, BC	2010	-8243.02	-8224.28			trait ~ Sex + ε	0.9137												195	153	1532	2008	0.0967041	0.000776576	0.0968294	0.00090345
Leaf anatomy	Leaf mass per area (LMA) - summer, pre-bud set	southern BC provenances	mg mm−2	A	Totem Field, BC	2010	-6568.12	-6551.36			trait ~ Sex + ε	0.6364			-6568.12	-6328.43	-6327.28	-6305.49	trait ~ Sex + ε	0.6364				156	121	1002	2008	0.0829379	0.000637735	0.0817791	0.000755282
Leaf anatomy	Leaf mass per area (LMA) - summer, pre-bud set	all provenances	mg mm−2	A	Totem Field, BC	2011	-9204.91	-9182.66			trait ~ Sex + ε	0.7144												195	153	1529	2008	0.0741341	0.000575083	0.0744146	0.000669564
Leaf anatomy	Leaf mass per area (LMA) - summer, pre-bud set	southern BC provenances	mg mm−2	A	Totem Field, BC	2011	-7375.23	-7360.66			trait ~ Sex + ε	0.9955			-7375.23	-7092.33	-7086.73	-7069.7	trait ~ Sex + ε	0.9955				155	121	1220	2008	0.0747846	0.000612757	0.074718	0.000781816
Leaf anatomy	Leaf mass per area (LMA) - summer, pre-bud set	all provenances	mg mm−2	this study	Agassiz, BC	2011	1286.83	1290.07	1282.33	1283.25	trait ~ Planting Year + Sex + ε	0.91		0.0001366										277	268	582	2009	0.07	0.00116209	0.07	0.00130497	2010	0.07	0.000826155	0.06	0.00079963
Leaf anatomy	Leaf mass per area (LMA) - autumn, post-bud set	all provenances	mg mm−2	A	Totem Field, BC	2010	-1771.98	-1756.37			trait ~ Sex + ε	0.8554												41	50	386	2008	0.110485	0.00238445	0.109682	0.002189
Leaf anatomy	Leaf mass per area (LMA) - autumn, post-bud set	southern BC provenances	mg mm−2	A	Totem Field, BC	2010	insufficient data																	1	0	3	2008	0.0991803	NA	NA	NA
Leaf anatomy	Leaf mass per area (LMA) - autumn, post-bud set	all provenances	mg mm−2	A	Totem Field, BC	2011	-2010.72	-2003.35			trait ~ Sex + ε	0.1454												41	50	387	2008	0.064523	0.00178284	0.0621181	0.00191929
Leaf anatomy	Leaf mass per area (LMA) - autumn, post-bud set	southern BC provenances	mg mm−2	A	Totem Field, BC	2011	insufficient data																	1	0	3	2008	0.073388	NA	NA	NA
Leaf anatomy	Leaf shape	all provenances	length:width	A	Totem Field, BC	2009	2231.76	2247.72			trait ~ Sex + ε	0.1528												235	201	1874	2008	2.62279	0.0221297	2.66976	0.0258539
Leaf anatomy	Leaf shape	southern BC provenances	length:width	A	Totem Field, BC	2009	1083.77	1096.78			trait ~ Sex + ε	0.3863			1083.77	1070.66	1076.33	1087.06	trait ~ PC1 + Sex + ε	0.429221	0.005923			156	121	1197	2008	2.63157	0.0251386	2.65988	0.0256483
Leaf anatomy	Leaf shape	all provenances	length:width	this study	Agassiz, BC	2011	-142.029	-142.236	-131.48	-131.047	trait ~ Latitude + Sex + ε	0.07051	9.814e-05											275	268	579	2009	1.65025	0.0205778	1.59647	0.0196842	2010	1.66759	0.0174077	1.6378	0.0143411
Leaf anatomy	Leaf size	all provenances	cm2	this study	Agassiz, BC	2011	6161.8	6162.7	6160.72	6162	trait ~ Planting Year + Sex + ε	0.2826		0.1051										273	266	577	2009	115.387	3.7403	122.052	4.85683	2010	129.884	4.17829	120.226	3.5245
Leaf anatomy	Leaves per bud	all provenances	#	A	Totem Field, BC	2012	3120.39	2935.16			trait ~ Latitude + Sex + ε	0.3267	<2E-16											235	201	1144	2008	4.51096	0.0529059	4.62901	0.0602383
Leaf anatomy	Leaves per bud	southern BC provenances	#	A	Totem Field, BC	2012	1293.3	1298.03			trait ~ Sex + ε	0.8749			1293.3	1267.33	1268.77	1280.94	trait ~ PC1 + Sex + ε	0.7303	0.5504			156	121	622	2008	4.24181	0.0424607	4.25505	0.049809
Leaf anatomy	Leaves per bud	all provenances	#	A	Totem Field, BC	2013	3679.34	3505.11			trait ~ Latitude + Sex + ε	0.04892	<2E-16											228	194	1282	2008	5.41513	0.065532	5.66323	0.0827948
Leaf anatomy	Leaves per bud	southern BC provenances	#	A	Totem Field, BC	2013	2258.2	2245.27			trait ~ Latitude + Sex + ε	0.3975	1.002e-06		2258.2	2261.34	2232.69	2230.42	trait ~ PC1 + PC2 + Sex + ε	0.3196	8.952e-05	1.909e-11		152	115	869	2008	5.22314	0.0628978	5.28391	0.0813491
Leaf biochemistry	Phenolics - summer, pre-bud set	all provenances	µg mg DW-1	C	Totem Field, BC	2010	604.15	591.521			trait ~ Latitude + Sex + ε	0.1587	5.716e-05											10	10	66	2008	37.385	8.39728	29.0783	6.37769
Leaf biochemistry	Phenolics - summer, pre-bud set	southern BC provenances	µg mg DW-1	C	Totem Field, BC	2010	insufficient data																	6	4	32	2008	46	11.8053	34.7729	6.8233
Leaf biochemistry	Phenolics - summer, pre-bud set	all provenances	µg mg DW-1	C	Totem Field, BC	2011	12845.6	12794.5			trait ~ Latitude + Sex + ε	0.7729	2.065e-14											195	153	1496	2008	52.4356	1.06646	52.1407	1.02858
Leaf biochemistry	Phenolics - summer, pre-bud set	southern BC provenances	µg mg DW-1	C	Totem Field, BC	2011	10250.1	10246.9			trait ~ Latitude + Sex + ε	0.924464	0.002771		10250.1	9882.76	9888.07	9885.45	trait ~ PC1 + Sex + ε	0.9061	4.47e-08			155	121	1195	2008	52.0943	1.14792	52.2593	1.13951
Leaf biochemistry	Phenolics - summer, pre-bud set	all provenances	µg mg DW-1	C	Totem Field, BC	2012	335.915	331.018			trait ~ Latitude + Sex + ε	0.68631	0.02022											9	10	38	2008	64.6556	9.34325	57.57	8.26397
Leaf biochemistry	Phenolics - summer, pre-bud set	southern BC provenances	µg mg DW-1	C	Totem Field, BC	2012	insufficient data																	5	4	18	2008	66.3	15.0072	66.4	14.7
Leaf biochemistry	Phenolics - autumn, post-bud set	all provenances	µg mg DW-1	C	Totem Field, BC	2011	3178.99	3179.09			trait ~ Sex + ε	0.4866												41	50	379	2008	40.7641	1.58329	39.9243	1.24493
Leaf biochemistry	Phenolics - autumn, post-bud set	southern BC provenances	µg mg DW-1	C	Totem Field, BC	2011	insufficient data																	1	0	3	2008	49.2671	NA	NA	NA
Leaf biochemistry	Phenolics (all data)	all provenances	µg mg DW-1	C	Totem Field, BC	2011	16083.9	15971.2			trait ~ Latitude + Sex + ε	0.6896	<2E-16											235	201	1875	2008	50.4172	0.970041	49.2027	0.916157
Leaf biochemistry	Phenolics (all data)	southern BC provenances	µg mg DW-1	C	Totem Field, BC	2011	10275.3	10272			trait ~ Latitude + Sex + ε	0.926703	0.002673		10275.3	9907.85	9913.16	9910.52	trait ~ PC1 + Sex + ε	0.9106	4.191e-08			156	121	1198	2008	52.0762	1.14068	52.2593	1.13951
Leaf biochemistry	Tannins - summer, pre-bud set	all provenances	µg mg DW-1	C	Totem Field, BC	2010	668.051	650.767			trait ~ Latitude + Sex + ε	0.2886	4.932e-05											10	10	66	2008	73.2145	22.4243	57.1447	18.2799
Leaf biochemistry	Tannins - summer, pre-bud set	southern BC provenances	µg mg DW-1	C	Totem Field, BC	2010	insufficient data																	6	4	32	2008	94.3569	29.7686	74.118	21.604
Leaf biochemistry	Tannins - summer, pre-bud set	all provenances	µg mg DW-1	C	Totem Field, BC	2011	14411.9	14344.5			trait ~ Latitude + Sex + ε	0.837	<2E-16											195	153	1522	2008	37.7696	2.48141	37.3173	2.53668
Leaf biochemistry	Tannins - summer, pre-bud set	southern BC provenances	µg mg DW-1	C	Totem Field, BC	2011	11434.9	11421.6			trait ~ Latitude + Sex + ε	0.9164	3.004e-05		11434.9	10975.6	10987.4	10980.6	trait ~ PC1 + Sex + ε	0.7767	9.53e-08			155	121	1216	2008	35.0218	2.50864	36.2068	2.67408
Leaf biochemistry	Tannins - summer, pre-bud set	all provenances	µg mg DW-1	C	Totem Field, BC	2012	374.335	368.141			trait ~ Latitude + Sex + ε	0.74638	0.02112											9	10	38	2008	66.4222	18.2795	54.11	16.7124
Leaf biochemistry	Tannins - summer, pre-bud set	southern BC provenances	µg mg DW-1	C	Totem Field, BC	2012	insufficient data																	5	4	18	2008	58.58	26.9425	64.9875	32.3935
Leaf biochemistry	Tannins - autumn, post-bud set	all provenances	µg mg DW-1	C	Totem Field, BC	2011	3412.18	3412.87			trait ~ Sex + ε	0.7392												41	50	383	2008	16.2759	2.01658	17.4328	2.1144
Leaf biochemistry	Tannins - autumn, post-bud set	southern BC provenances	µg mg DW-1	C	Totem Field, BC	2011	insufficient data																	1	0	3	2008	27.4382	NA	NA	NA
Leaf biochemistry	Tannins (all data)	all provenances	µg mg DW-1	C	Totem Field, BC	2011	17919	17818.5			trait ~ Latitude + Sex + ε	0.936	<2E-16											235	201	1905	2008	34.1269	2.15227	32.5906	2.08457
Leaf biochemistry	Tannins (all data)	southern BC provenances	µg mg DW-1	C	Totem Field, BC	2011	11464.3	11450.8			trait ~ Latitude + Sex + ε	0.9141	2.825e-05		11464.3	11004.9	11016.8	11010	trait ~ PC1 + Sex + ε	0.7788	8.796e-08			156	121	1219	2008	34.9732	2.49298	36.2068	2.67408
Phenology	Bud break	all provenances	day	A	Totem Field, BC	2009	10354.5	10361.8			trait ~ Sex + ε	0.354												228	174	1175	2008	60.1157	1.01306	58.3311	1.15604
Phenology	Bud break	southern BC provenances	day	A	Totem Field, BC	2009	6472.37	6477.14			trait ~ Sex + ε	0.8647			6472.37	6219.91	6218.97	6224.09	trait ~ PC2 + Sex + ε	0.8904		0.1282		151	103	735	2008	61.4373	1.24816	60.1429	1.33825
Phenology	Bud break	all provenances	day	A	Totem Field, BC	2010	12754.5	12753.3			trait ~ Latitude + Sex + ε	0.419449	0.001365											235	201	1932	2008	66.3472	0.741457	67.4169	0.802991
Phenology	Bud break	southern BC provenances	day	A	Totem Field, BC	2010	7995.65	8001.89			trait ~ Sex + ε	0.822			7995.65	7709.21	7698.17	7705.63	trait ~ PC2 + Sex + ε	0.961795		0.0001217		156	121	1232	2008	67.659	0.83529	67.3747	0.949815
Phenology	Bud break	all provenances	day	A	Totem Field, BC	2011	11735.1	11743.3			trait ~ Sex + ε	0.3501												235	201	1929	2008	84.9467	0.556514	85.7216	0.612363
Phenology	Bud break	southern BC provenances	day	A	Totem Field, BC	2011	7459.02	7465.34			trait ~ Sex + ε	0.8003			7459.02	7206.58	7202.66	7210.47	trait ~ PC2 + Sex + ε	0.98456		0.01705		156	121	1230	2008	86.1083	0.649359	85.8623	0.689774
Phenology	Bud break	all provenances	day	this study	Agassiz, BC	2012	6542.73	6398.8	6503.56	6354.53	trait ~ Latitude + Planting Year + Sex + ε	0.5943	<2E-16	5.764e-13										300	284	1001	2009	84.6861	0.646213	84.0637	0.572149	2010	82.7549	0.528368	82.5368	0.496864
Phenology	Bud break	all provenances	day	this study	Agassiz, BC	2013	6078.23	5945.94	6078.26	5944.11	trait ~ Latitude + Planting Year + Sex + ε	0.92985	<2E-16	0.00167										299	284	997	2009	79.0091	0.569943	78.5274	0.578686	2010	78.5681	0.441274	78.0287	0.428673
Phenology	Bud flush	all provenances	day	this study	Agassiz, BC	2012	5766.98	5620.13	5749.87	5597.42	trait ~ Latitude + Planting Year + Sex + ε	0.9935	<2E-16	3.056e-08										300	284	1001	2009	92.9498	0.426751	92.8088	0.359892	2010	91.9269	0.342665	91.4148	0.325278
Phenology	Bud flush	all provenances	day	this study	Agassiz, BC	2013	5223.09	5110.02	5228.95	5114.77	trait ~ Latitude + Sex + ε	0.9513	<2E-16											299	284	996	2009	87.6805	0.305884	87.3271	0.327	2010	87.6118	0.253725	87.4327	0.231897
Phenology	Bud set	all provenances	day	A	Totem Field, BC	2008	15553.3	15080.1			trait ~ Latitude + Sex + ε	0.2192	<2E-16											233	198	1841	2008	265.058	1.34224	261.601	1.63431
Phenology	Bud set	southern BC provenances	day	A	Totem Field, BC	2008	9336.65	9275.94			trait ~ Latitude + Sex + ε	0.7384	<2E-16		9336.65	8907.86	8915.69	8875.2	trait ~ PC1 + PC2 + Sex + ε	0.6892	3.99e-12	8.796e-11		154	119	1172	2008	271.513	0.889599	271.7	1.1628
Phenology	Bud set	all provenances	day	A	Totem Field, BC	2009	16208.7	15595.4			trait ~ Latitude + Sex + ε	0.2263	<2E-16											235	201	1926	2008	244.439	1.44066	240.906	1.6939
Phenology	Bud set	southern BC provenances	day	A	Totem Field, BC	2009	9501.16	9401.17			trait ~ Latitude + Sex + ε	0.5601	<2E-16		9501.16	9077.53	9105.67	9030.46	trait ~ PC1 + PC2 + Sex + ε	0.6261	5.684e-14	<2E-16		156	121	1231	2008	251.612	0.929603	251.661	1.05952
Phenology	Bud set	all provenances	day	A	Totem Field, BC	2010	17515	16924.6			trait ~ Latitude + Sex + ε	0.1365	<2E-16											235	201	1925	2008	223.894	2.29841	217.867	2.6154
Phenology	Bud set	southern BC provenances	day	A	Totem Field, BC	2010	10699.9	10644.4			trait ~ Latitude + Sex + ε	0.8011	6.328e-15		10699.9	10313.9	10308.3	10285.1	trait ~ PC1 + PC2 + Sex + ε	0.6261	3.396e-08	9.151e-10		156	121	1229	2008	237.395	1.37854	237.77	1.29111
Phenology	Bud set	all provenances	day	this study	Agassiz, BC	2011	8893.38	8658.8	8856.75	8623.77	trait ~ Latitude + Planting Year + Sex + ε	0.7565	<2E-16	2.993e-10										300	284	1002	2009	253.014	1.47148	254.985	1.60769	2010	245.476	1.44957	245.904	1.39215
Phenology	Bud set	all provenances	day	this study	Agassiz, BC	2012	8323.09	8071.79	8282.83	8028.26	trait ~ Latitude + Planting Year + Sex + ε	0.2804	<2E-16	3.16e-12										297	282	989	2009	266.579	1.28854	268.144	1.27906	2010	258.589	1.12626	261.495	1.03386
Phenology	Growth period	all provenances	days	A	Totem Field, BC	2009	10817.3	10530.4			trait ~ Latitude + Sex + ε	0.3692	<2E-16											228	173	1152	2008	184.807	1.76154	182.835	2.05097
Phenology	Growth period	southern BC provenances	days	A	Totem Field, BC	2009	6674.83	6637.98			trait ~ Latitude + Sex + ε	0.63	2.047e-10		6674.83	6385.03	6397.24	6360.46	trait ~ PC1 + PC2 + Sex + ε	0.7445	9.247e-11	1.53e-08		151	103	729	2008	189.903	1.731	191.026	1.82025
Phenology	Growth period	all provenances	days	A	Totem Field, BC	2010	17617.6	17114			trait ~ Latitude + Sex + ε	0.07369	<2E-16											235	201	1921	2008	160.333	2.29098	153.544	2.68277
Phenology	Growth period	southern BC provenances	days	A	Totem Field, BC	2010	10708.5	10675.6			trait ~ Latitude + Sex + ε	0.8762	8.015e-10		10708.5	10313.8	10289.5	10271.8	trait ~ PC1 + PC2 + Sex + ε	0.6237	7.223e-07	1.41e-12		156	121	1225	2008	170.397	1.57526	170.845	1.70408
Phenology	Height growth cessation	all provenances	day	A	Totem Field, BC	2009	15863.2	15366.1			trait ~ Latitude + Sex + ε	0.248	<2E-16											235	201	1894	2008	229.441	1.33693	226.128	1.6155
Phenology	Height growth cessation	southern BC provenances	day	A	Totem Field, BC	2009	9566.33	9479.47			trait ~ Latitude + Sex + ε	0.9898	<2E-16		9566.33	9162.35	9200.82	9124.81	trait ~ PC1 + PC2 + Sex + ε	0.9315	<2E-16	6.943e-12		156	121	1230	2008	236.253	0.854601	236.896	1.00973
Phenology	Leaf drop	all provenances	day	A	Totem Field, BC	2008	14038.3	13611.5			trait ~ Latitude + Sex + ε	0.6434	<2E-16											233	196	1840	2008	332.52	0.952177	330.794	1.07816
Phenology	Leaf drop	southern BC provenances	day	A	Totem Field, BC	2008	8344.79	8338.41			trait ~ Latitude + Sex + ε	0.689725	0.0002808		8344.79	8037.74	8039.72	8042.09	trait ~ PC1 + Sex + ε	0.6724	0.169			154	117	1172	2008	338.049	0.647343	338.693	0.672194
Phenology	Leaf drop	all provenances	day	A	Totem Field, BC	2009	14491.5	13971.1			trait ~ Latitude + Sex + ε	0.01509	<2E-16											235	201	1932	2008	324.454	0.917505	321.283	1.03754
Phenology	Leaf drop	southern BC provenances	day	A	Totem Field, BC	2009	8785.84	8750.26			trait ~ Latitude + Sex + ε	0.08015	7.496e-11		8785.84	8463.92	8472.85	8453.56	trait ~ PC1 + PC2 + Sex + ε	0.09476	6.061e-06	1.226e-07		156	121	1233	2008	329.609	0.600767	328.458	0.687988
Phenology	Leaf drop	all provenances	day	A	Totem Field, BC	2010	13749.8	13342.1			trait ~ Latitude + Sex + ε	0.07975	<2E-16											235	201	1929	2008	315.84	0.891761	313.101	1.08257
Phenology	Leaf drop	southern BC provenances	day	A	Totem Field, BC	2010	6992.62	6973.64			trait ~ Latitude + Sex + ε	0.6926	1.188e-07		6992.62	6603.03	6629.63	6605.85	trait ~ PC1 + Sex + ε	0.7306	5.096e-07			156	121	1231	2008	321.961	0.203952	321.982	0.21714
Phenology	Leaf drop	all provenances	day	this study	Agassiz, BC	2011	7014.45	6828.92	7019.81	6832.9	trait ~ Latitude + Sex + ε	0.8467	<2E-16											300	284	1001	2009	327.89	0.761054	328.186	0.908492	2010	328.026	0.493478	328.814	0.512296
Phenology	Leaf flush	all provenances	day	A	Totem Field, BC	2010	12594.4	12594.3			trait ~ Latitude + Sex + ε	0.803915	0.002038											235	201	1932	2008	81.6678	0.62333	82.0535	0.684193
Phenology	Leaf flush	southern BC provenances	day	A	Totem Field, BC	2010	7720.94	7726.61			trait ~ Sex + ε	0.2924			7720.94	7347.92	7340.99	7349.28	trait ~ PC2 + Sex + ε	0.337036		0.001362		156	121	1232	2008	83.1833	0.602281	82.1337	0.81523
Phenology	Leaf flush	all provenances	day	A	Totem Field, BC	2011	11387.9	11397.7			trait ~ Sex + ε	0.8098												235	201	1929	2008	104.16	0.496031	104.339	0.535367
Phenology	Leaf flush	southern BC provenances	day	A	Totem Field, BC	2011	7210.75	7216.15			trait ~ Sex + ε	0.5111			7210.75	6891.14	6887.76	6896.54	trait ~ PC2 + Sex + ε	0.61686		0.01417		156	121	1230	2008	105.59	0.552407	105.032	0.628519
Phenology	Leaf flush	all provenances	day	A	Totem Field, BC	2012	5790.75	5797.65			trait ~ Sex + ε	0.808												235	201	1145	2008	98.6533	0.28153	98.7424	0.307657
Phenology	Leaf flush	southern BC provenances	day	A	Totem Field, BC	2012	3080.33	3086.13			trait ~ Sex + ε	0.4362			3080.33	2988.53	2984.93	2994.34	trait ~ PC2 + Sex + ε	0.422313		0.007971		156	121	622	2008	99.4307	0.285326	99.062	0.371045
Phenology	Leaf flush	all provenances	day	this study	Agassiz, BC	2012	4621.55	4471.47	4623.24	4470.18	trait ~ Latitude + Planting Year + Sex + ε	0.642483	<2E-16	0.001112										300	284	1000	2009	99.6393	0.276334	99.5172	0.22686	2010	99.3492	0.201146	98.9356	0.190467
Phenology	Leaf flush	all provenances	day	this study	Agassiz, BC	2013	4462.86	4319.94	4467.14	4322.28	trait ~ Latitude + Sex + ε	0.6013	<2E-16											299	284	996	2009	91.7161	0.240729	91.6256	0.220572	2010	91.6997	0.187388	91.3353	0.162234
Phenology	Leaf senescence (25%)	all provenances	day	A	Totem Field, BC	2010	17574.8	17430.4			trait ~ Latitude + Sex + ε	0.13	<2E-16											235	201	1931	2008	225.418	1.60995	220.896	1.79704
Phenology	Leaf senescence (25%)	southern BC provenances	day	A	Totem Field, BC	2010	10985.3	10984.5			trait ~ Latitude + Sex + ε	0.18981	0.01201		10985.3	10581.1	10598.2	10589.8	trait ~ PC1 + Sex + ε	0.1122	1.102e-06			156	121	1232	2008	235.961	1.2865	233.426	1.35109
Phenology	Leaf senescence (25%)	all provenances	day	this study	Agassiz, BC	2011	5788.97	5770.96	5790.35	5769.67	trait ~ Latitude + Planting Year + Sex + ε	0.655662	3.455e-08	0.003439										295	279	950	2009	270.478	0.318531	271.087	0.407478	2010	271.614	0.31349	271.32	0.336516
Phenology	Leaf senescence (50%)	all provenances	day	A	Totem Field, BC	2010	17854.6	17640.5			trait ~ Latitude + Sex + ε	0.04213	<2E-16											235	201	1931	2008	252.103	1.68635	246.302	1.89624
Phenology	Leaf senescence (50%)	southern BC provenances	day	A	Totem Field, BC	2010	11079.4	11084.2			trait ~ Sex + ε	0.09278			11079.4	10669.7	10677.5	10677.7	trait ~ PC1 + Sex + ε	0.09051	9.289e-05			156	121	1232	2008	262.832	1.22912	260.187	1.19187
Phenology	Leaf senescence (50%)	all provenances	day	this study	Agassiz, BC	2011	7250.81	7162.17	7187.17	7081.77	trait ~ Latitude + Planting Year + Sex + ε	0.06249	<2E-16	<2E-16										298	282	989	2009	283.563	0.715471	282.327	0.671025	2010	288.296	0.590481	288.14	0.62838
Phenology	Leaf senescence (75%)	all provenances	day	A	Totem Field, BC	2010	17089.6	16779.9			trait ~ Latitude + Sex + ε	0.02553	<2E-16											235	201	1929	2008	274.151	1.5941	268.475	1.80721
Phenology	Leaf senescence (75%)	southern BC provenances	day	A	Totem Field, BC	2010	10306.6	10311.9			trait ~ Sex + ε	0.176			10306.6	9918.65	9917.91	9924.94	trait ~ PC2 + Sex + ε	0.140037		0.006381		156	121	1231	2008	284.624	1.01493	282.868	0.984035
Phenology	Leaf senescence (75%)	all provenances	day	this study	Agassiz, BC	2011	7206.71	7010	7205.96	7003.57	trait ~ Latitude + Planting Year + Sex + ε	0.0561501	<2E-16	0.0003476										300	282	995	2009	299.631	0.720925	298.828	0.853283	2010	300.489	0.541429	300.926	0.580126
Phenology	Leaf senescence (100%)	all provenances	day	A	Totem Field, BC	2010	15403.9	14907.2			trait ~ Latitude + Sex + ε	0.1019	<2E-16											234	200	1843	2008	295.732	1.49784	291.486	1.72354
Phenology	Leaf senescence (100%)	southern BC provenances	day	A	Totem Field, BC	2010	8938.95	8918.97			trait ~ Latitude + Sex + ε	0.3025	2.359e-07		8938.95	8603.69	8605.07	8597.35	trait ~ PC1 + PC2 + Sex + ε	0.235	5.065e-05	5.006e-05		156	121	1191	2008	306.203	0.634818	305.799	0.618347
Phenology	Leaf senescence (100%)	all provenances	day	this study	Agassiz, BC	2011	6975.06	6719.24	6980.03	6725.58	trait ~ Latitude + Sex + ε	0.2677	<2E-16											300	284	997	2009	312.186	0.593748	312.539	0.650117	2010	311.298	0.523667	311.797	0.570687
Phenology	Maximum canopy period	all provenances	days	A	Totem Field, BC	2009	10640.2	10467.9			trait ~ Latitude + Sex + ε	0.3039	<2E-16											228	173	1166	2008	264.123	1.40278	262.008	1.53823
Phenology	Maximum canopy period	southern BC provenances	days	A	Totem Field, BC	2009	6597.85	6587.04			trait ~ Latitude + Sex + ε	0.2825	8.732e-05		6597.85	6340.46	6340.56	6330.42	trait ~ PC1 + PC2 + Sex + ε	0.3352	4.736e-05	2.459e-05		151	103	731	2008	268.087	1.51627	267.556	1.47472
Phenology	Maximum canopy period	all provenances	days	A	Totem Field, BC	2010	14525.7	14255.4			trait ~ Latitude + Sex + ε	0.08182	<2E-16											235	201	1928	2008	249.488	1.17775	245.73	1.41658
Phenology	Maximum canopy period	southern BC provenances	days	A	Totem Field, BC	2010	8379.98	8385.19			trait ~ Sex + ε	0.7804			8379.98	8001.39	7990.22	7994.6	trait ~ PC2 + Sex + ε	0.940665		0.0003488		156	121	1230	2008	254.302	0.861081	254.674	1.01398
Phenology	Maximum leaf lifespan	all provenances	days	A	Totem Field, BC	2010	14524.9	14214.2			trait ~ Latitude + Sex + ε	0.162	<2E-16											235	201	1928	2008	234.152	1.0839	231.104	1.33117
Phenology	Maximum leaf lifespan	southern BC provenances	days	A	Totem Field, BC	2010	8199.87	8206.35			trait ~ Sex + ε	0.2805			8199.87	7764.78	7757.74	7762.55	trait ~ PC2 + Sex + ε	0.342808		0.003728		156	121	1230	2008	238.778	0.63148	239.926	0.87699
Phenology	Post-bud set period	all provenances	days	A	Totem Field, BC	2009	15174.9	15004.9			trait ~ Latitude + Sex + ε	0.3729	<2E-16											233	196	1822	2008	80.1164	0.840782	79.9635	0.968705
Phenology	Post-bud set period	southern BC provenances	days	A	Totem Field, BC	2009	9245.76	9210.24			trait ~ Latitude + Sex + ε	0.3658	1.055e-10		9245.76	8846.72	8864.14	8836.98	trait ~ PC1 + PC2 + Sex + ε	0.3092	3.178e-09	1.08e-05		154	117	1164	2008	78.4584	0.745315	77.1346	0.904575
Phenology	Post-bud set period	all provenances	days	A	Totem Field, BC	2010	16952.7	16514.4			trait ~ Latitude + Sex + ε	0.3162	<2E-16											235	201	1920	2008	89.216	1.41173	92.3331	1.51503
Phenology	Post-bud set period	southern BC provenances	days	A	Totem Field, BC	2010	10477.9	10421.7			trait ~ Latitude + Sex + ε	0.6901	3.775e-15		10477.9	10113.2	10101.3	10081.4	trait ~ PC1 + PC2 + Sex + ε	0.5194	1.622e-07	1.636e-10		156	121	1225	2008	83.9968	1.19565	83.9184	1.1774
Phenology	Post-bud set period	all provenances	days	this study	Agassiz, BC	2011	8701.37	8578.41	8654.93	8535.67	trait ~ Latitude + Planting Year + Sex + ε	0.8819	<2E-16	5.687e-12										300	284	999	2009	75.0879	1.25741	73.348	1.40706	2010	82.5507	1.26534	82.9096	1.19533
Phenology	Years to flowering	all provenances	years	this study	Totem Field, BC	2012-15	351.918	355.464			trait ~ Sex	0.5074												74	61	135	2008	6.31081	0.105259	6.21311	0.0994926
Phenology	Years to flowering	southern BC provenances	years	this study	Totem Field, BC	2012-15	294.05	298.002			trait ~ Sex	0.2665			294.05	283.529	278.748	283.412	trait ~ PC2 + Sex	0.3522		0.0147		62	55	117	2008	6.40323	0.108982	6.23636	0.100382
Wood biochemistry	Alpha cellulose	all provenances	%	D	Surrey, BC	2008	1448.38	1452.2			trait ~ Sex	0.8015												189	143	379	2000	40.8222	0.151376	40.8724	0.176785
Wood biochemistry	Alpha cellulose	southern BC provenances	%	D	Surrey, BC	2008	1174.18	1165.84			trait ~ Latitude + Sex	0.584545	0.0001828		1174.18	1134.92	1144.14	1139.97	trait ~ PC1 + Sex	0.553832	0.0009985			154	118	272	2000	40.8629	0.169831	40.6838	0.179026
Wood biochemistry	Alpha cellulose	all provenances	%	E	Clatskanie, OR	2012	609.473	615.419			trait ~ Sex + ε	0.1148												30	33	131	2008	41.8121	0.399732	41.1806	0.215281
Wood biochemistry	Alpha cellulose:hemicellulose	all provenances	ratio	D	Surrey, BC	2008	-348.83	-345.714			trait ~ Sex	0.5064												188	143	378	2000	1.44593	0.00981291	1.45623	0.0122038
Wood biochemistry	Alpha cellulose:hemicellulose	southern BC provenances	ratio	D	Surrey, BC	2008	-286.581	-297.915			trait ~ Latitude + Sex	0.9385	4.172e-05		-286.581	-290.567	-275.896	-285.332	trait ~ PC1 + Sex	0.7758	1.665e-05			154	118	272	2000	1.44331	0.0111207	1.43862	0.0129241
Wood biochemistry	Alpha cellulose:hemicellulose	all provenances	ratio	E	Clatskanie, OR	2012	-13.2538	-2.15616			trait ~ Sex + ε	0.1459												30	33	131	2008	1.56444	0.0404946	1.50342	0.0182382
[truncated: 95 more rows]

## Sheet: S5
Table S5. Summary of all phenotypes tested with linear modeling between male and female P. balsamifera trees. Models tested include assessments of geographical (latitude and longitude co-ordinates) covariates, as reported with Bayesian Information Criterion (BIC) model fit values.
[truncated: 51 more rows]

[truncated: 1 more sheets: S6]
